# Supplementary material for: Oxidative stress and antioxidant defense in detoxification systems of snake venom-induced toxicity
Source: J Venom Anim Toxins Incl Trop Dis. 2020 Oct 19;26:e20200053. doi: 10.1590/1678-9199-JVATITD-2020-0053 (PMC7574533; doi:10.1590/1678-9199-JVATITD-2020-0053)
Supplement: Additional file 1. [file 1678-9199-jvatitd-26-e20200053-s1.xlsx]

## Sheet: Legend
J Venom Anim Toxins incl Trop Dis.
https://doi.org/10.1590/1678-9199-JVATITD-2020-0053
Supplementary Material to “Oxidative stress and antioxidant defense in detoxification systems of snake venom-induced toxicity”

## Sheet: Additional file 1
Sequence	Length	Missed cleavages	Mass	Proteins	Leading razor protein	Unique (Groups)	Charges	PEP	Score	Intensity	Intensity A1	Intensity A2	Intensity A3	Intensity B1	Intensity B2	Intensity B3	Intensity B4	Intensity C1	Intensity C2	Intensity C3	Intensity D1	Intensity D2	Intensity D3	Intensity D4	Intensity E1	Intensity E2	Intensity E3	Contaminant
LEPGKEYLIMGLDGATYDLEGHPQYLLDSNSWIEEMPSER	40	1	4595.15	sp|P0C0L4|CO4A_HUMAN;tr|Q9UM89|Q9UM89_HUMAN;sp|P0C0L5|CO4B_HUMAN;tr|F5GXS0|F5GXS0_HUMAN;tr|A0A0G2JL54|A0A0G2JL54_HUMAN;tr|B4E344|B4E344_HUMAN;tr|B4DDH0|B4DDH0_HUMAN;tr|A0A0G2JPR0|A0A0G2JPR0_HUMAN;tr|A0A140TA49|A0A140TA49_HUMAN	sp|P0C0L5|CO4B_HUMAN	no	3;4;5;6	1.8505e-114	193.4	24049000000	690040000	799940000	2353000000	2873800000	2835900000	159100000	3805800000	413190000	63691000	2006400000	0	1100300000	1343800000	1885500000	392780000	945140000	2380800000
CGPPPPIDNGDITSFPLSVYAPASSVEYQCQNLYQLEGNKR	41	1	4581.16	sp|P08603|CFAH_HUMAN;tr|A0A024R962|A0A024R962_HUMAN;tr|A0A024R984|A0A024R984_HUMAN;tr|Q14006|Q14006_HUMAN;tr|A8K5T0|A8K5T0_HUMAN;sp|Q03591|FHR1_HUMAN;tr|B1AKG0|B1AKG0_HUMAN	sp|P08603|CFAH_HUMAN	no	3	9.8172e-21	75.14	112590000	0	0	0	0	0	0	22113000	0	0	23730000	43776000	0	0	0	22967000	0	0
ASGSLPYTQTLQDHLNSLKEFNLQNMGLPDFHIPENLFLK	40	1	4569.3	tr|C0JYY2|C0JYY2_HUMAN;sp|P04114|APOB_HUMAN;tr|E1A689|E1A689_HUMAN	tr|C0JYY2|C0JYY2_HUMAN	yes	4;5	0.0076969	22.67	365620000	0	11401000	96151000	42126000	32835000	0	41433000	13552000	0	27925000	0	0	0	19010000	0	0	81186000
KTGQEALSQTTISWAPFQDTSEYIISCHPVGTDEEPLQFR	40	1	4566.16	tr|B4DU16|B4DU16_HUMAN	tr|B4DU16|B4DU16_HUMAN	no	4	2.4453e-45	108.51	369810000	30131000	0	0	62965000	29262000	0	42674000	37083000	16282000	31530000	0	48245000	71638000	0	0	0	0
RDTANLFPQTSLTLHMWPDTEGTFNVECLTTDHYTGGMK	39	1	4484.05	tr|A5PL27|A5PL27_HUMAN;sp|P00450|CERU_HUMAN;tr|Q1L857|Q1L857_HUMAN;tr|A8K5A4|A8K5A4_HUMAN;tr|H7C5R1|H7C5R1_HUMAN;tr|B3KTA8|B3KTA8_HUMAN	tr|A5PL27|A5PL27_HUMAN	yes	3;4;5;6	3.8384e-171	234.38	51679000000	4214000000	2394300000	5122000000	4523600000	4003000000	1690300000	4018500000	1762400000	631870000	4095400000	1406300000	3891400000	2761900000	2616000000	1897900000	2117200000	4532800000
YYSYYCDEHFETPSGSYWDHIHCTQDGWSPAVPCLR	36	0	4482.85	sp|P08603|CFAH_HUMAN;tr|A0A024R962|A0A024R962_HUMAN;tr|A0A024R984|A0A024R984_HUMAN;tr|A0A0D9SG88|A0A0D9SG88_HUMAN;tr|Q5TFM2|Q5TFM2_HUMAN;tr|A8K5T0|A8K5T0_HUMAN	sp|P08603|CFAH_HUMAN	no	3;4;5;6	3.2691e-119	207.99	31366000000	2771000000	834440000	3516300000	568270000	550310000	1825600000	2650800000	1414200000	847310000	285890000	521490000	3445100000	3381000000	2547600000	1303900000	2344200000	2558800000
ATLELSPWQMSALVQVHASQPSSFHDFPDLGQEVALNANTK	41	0	4463.19	tr|C0JYY2|C0JYY2_HUMAN;sp|P04114|APOB_HUMAN;tr|E1A689|E1A689_HUMAN;tr|E1B4S7|E1B4S7_HUMAN;tr|E1B4S8|E1B4S8_HUMAN;tr|S5FLF7|S5FLF7_HUMAN;tr|Q59HB3|Q59HB3_HUMAN	tr|C0JYY2|C0JYY2_HUMAN	no	3;4;5	1.8434e-65	150.33	11519000000	480540000	1689800000	867770000	1585500000	918720000	151930000	1461200000	335070000	80271000	809910000	77736000	214570000	723910000	190000000	385590000	662040000	884750000
TGQEALSQTTISWAPFQDTSEYIISCHPVGTDEEPLQFR	39	0	4438.07	tr|B4DU16|B4DU16_HUMAN	tr|B4DU16|B4DU16_HUMAN	no	3;4	4.4593e-171	232.4	1435300000	0	233940000	188130000	265690000	62905000	0	137670000	18863000	0	43607000	17121000	121750000	80066000	53187000	33099000	78859000	100440000
CGPPPPIDNGDITSFPLSVYAPASSVEYQCQNLYQLEGNK	40	0	4425.06	sp|P08603|CFAH_HUMAN;tr|A0A024R962|A0A024R962_HUMAN;tr|A0A024R984|A0A024R984_HUMAN;tr|Q14006|Q14006_HUMAN;tr|A8K5T0|A8K5T0_HUMAN;sp|Q03591|FHR1_HUMAN;tr|B1AKG0|B1AKG0_HUMAN	sp|P08603|CFAH_HUMAN	no	3;4	1.2863e-45	114.03	386700000	0	140020000	26228000	0	87711000	0	0	0	0	22882000	0	33348000	48336000	28175000	0	0	0
EEVVTVGNSVNEGLNQPTDDSCFDPYTVSHYAVGDEWER	39	0	4413.92	sp|P02751|FINC_HUMAN;tr|H0Y7Z1|H0Y7Z1_HUMAN;tr|Q7L553|Q7L553_HUMAN;tr|A0A024R462|A0A024R462_HUMAN;tr|B7ZLE5|B7ZLE5_HUMAN;tr|Q6MZM7|Q6MZM7_HUMAN;tr|Q59G22|Q59G22_HUMAN;tr|Q68CX6|Q68CX6_HUMAN	tr|A0A024R462|A0A024R462_HUMAN	no	3;4	4.365e-14	62.27	451100000	26596000	75967000	40757000	60876000	0	0	0	43016000	10393000	38784000	0	25906000	89208000	11758000	0	27834000	0
GFYPSDIAVEWESSGQPENNYNTTPPMLDSDGSFFLYSK	39	0	4388.94	sp|P01860|IGHG3_HUMAN;tr|Q6N030|Q6N030_HUMAN;tr|Q5EBM2|Q5EBM2_HUMAN;tr|Q8NF17|Q8NF17_HUMAN;tr|Q86TT2|Q86TT2_HUMAN	sp|P01860|IGHG3_HUMAN	yes	3;4	2.5265e-20	72.822	937480000	24492000	15080000	88294000	36073000	40857000	0	115540000	0	6558900	48486000	12507000	30917000	0	448650000	13180000	0	56843000
VVLHPDFNIQNYNHDIALVQLQEPVPLGPHVMPVCLPR	38	0	4368.27	tr|Q5HYM1|Q5HYM1_HUMAN;tr|Q6MZL2|Q6MZL2_HUMAN	tr|Q5HYM1|Q5HYM1_HUMAN	no	5;6	1.6567e-27	84.903	1285600000	0	57979000	145060000	92337000	96644000	92273000	110230000	0	0	166780000	132020000	162250000	86120000	14083000	0	44068000	85792000
DTANLFPQTSLTLHMWPDTEGTFNVECLTTDHYTGGMK	38	0	4327.95	tr|A5PL27|A5PL27_HUMAN;sp|P00450|CERU_HUMAN;tr|Q1L857|Q1L857_HUMAN;tr|A8K5A4|A8K5A4_HUMAN;tr|H7C5R1|H7C5R1_HUMAN;tr|B3KTA8|B3KTA8_HUMAN	tr|A5PL27|A5PL27_HUMAN	yes	3;4;5;6	2.0651e-151	227.49	51770000000	2181500000	4158700000	3826700000	5597900000	4131100000	702620000	7716700000	809800000	191640000	4219700000	550360000	1793600000	3472400000	3838200000	697550000	2561700000	5320100000
FDPAKLDQIESVITATSANTQLVLETLAQMDDLQDFLSK	39	1	4308.17	tr|A2RTY6|A2RTY6_HUMAN;sp|P19823|ITIH2_HUMAN;tr|D3DRR6|D3DRR6_HUMAN;tr|Q5T985|Q5T985_HUMAN;tr|B4DM79|B4DM79_HUMAN	tr|A2RTY6|A2RTY6_HUMAN	yes	4	0.051424	16.797	13255000	0	0	0	0	0	3224700	0	0	0	0	5300800	4729100	0	0	0	0	0
TDGEGALSEPSATVTIEELAAPPPPVLMHHGESSQVLHPGNK	42	0	4299.11	tr|V9HWD8|V9HWD8_HUMAN;sp|P04217|A1BG_HUMAN;tr|B3KWB5|B3KWB5_HUMAN	tr|V9HWD8|V9HWD8_HUMAN	yes	3;4;5;6;7	1.7455e-75	158.54	93999000000	3983700000	4745600000	5238700000	5581800000	7474800000	7202700000	7360300000	4980400000	4636100000	4671800000	5172100000	8130600000	4347800000	4597800000	4201200000	5005900000	6667200000
VFEAMNSYDLGCGPGGGDSALQVFQAAGLAFSDGDQWTLSR	41	0	4293.94	sp|P0C0L4|CO4A_HUMAN;tr|B4DIE5|B4DIE5_HUMAN;sp|P0C0L5|CO4B_HUMAN;tr|F5GXS0|F5GXS0_HUMAN;tr|A0A0G2JL54|A0A0G2JL54_HUMAN;tr|A0A0G2JPR0|A0A0G2JPR0_HUMAN;tr|A0A140TA49|A0A140TA49_HUMAN	sp|P0C0L5|CO4B_HUMAN	no	3;4	1.547e-28	92.732	668860000	17187000	11291000	48054000	45343000	45790000	0	199110000	0	0	37240000	2617100	11409000	11000000	102000000	2539100	1708800	133580000
TAMDVFVCTYFMPAAQLPELPDVELPTNKDVCDPGNTK	38	1	4282.99	tr|V9HWI6|V9HWI6_HUMAN;sp|P02774|VTDB_HUMAN;tr|D6RBJ7|D6RBJ7_HUMAN;tr|D6RF35|D6RF35_HUMAN	tr|V9HWI6|V9HWI6_HUMAN	no	3;4	3.4076e-20	73.259	487640000	0	0	104450000	0	36108000	14112000	103690000	0	0	21985000	3458800	41437000	53247000	45470000	7008400	34155000	22511000
SGEEDPQPQCQHLCHNYVGGYFCSCRPGYELQEDR	35	0	4271.76	tr|B4DPQ0|B4DPQ0_HUMAN;tr|F5H2D0|F5H2D0_HUMAN;tr|D3DUT5|D3DUT5_HUMAN;tr|F5H3A3|F5H3A3_HUMAN	tr|B4DPQ0|B4DPQ0_HUMAN	yes	4	0.050019	16.663	27456000	0	0	0	0	0	0	0	0	0	0	27456000	0	0	0	0	0	0
SDLGCGAGGGLNNANVFHLAGLTFLTNANADDSQENDEPCK	41	0	4262.89	sp|P01031|CO5_HUMAN;tr|Q59GS8|Q59GS8_HUMAN	sp|P01031|CO5_HUMAN	yes	3;4	2.3455e-65	148.77	4279000000	161960000	196660000	156480000	236650000	352180000	201380000	317680000	201990000	117570000	355360000	268210000	438750000	310570000	375590000	59548000	111950000	416480000
VLSNVESGFSLKPCALSEIGCHMNIFQHLAFSDVDVAR	38	0	4247.06	sp|P03952|KLKB1_HUMAN;tr|H0YAC1|H0YAC1_HUMAN;tr|A8K9A9|A8K9A9_HUMAN;tr|E9PBC5|E9PBC5_HUMAN	sp|P03952|KLKB1_HUMAN	no	5	5.4108e-09	50.645	856280000	131480000	24988000	0	146830000	145700000	0	0	0	17881000	0	32485000	151140000	0	0	98846000	0	106930000
KCDPTEVELDNQIVTATQSNICDEDSATETCYTYDR	36	1	4240.8	sp|P01591|IGJ_HUMAN;tr|D6RD17|D6RD17_HUMAN;tr|D6RHJ6|D6RHJ6_HUMAN	sp|P01591|IGJ_HUMAN	yes	3;4	8.1168e-23	85.658	928510000	38147000	7460900	92945000	43541000	87427000	51276000	44268000	49837000	25550000	9835700	64765000	23832000	106590000	74632000	73045000	65718000	69634000
CFDHAAGTSYVVGETWEKPYQGWMMVDCTCLGEGSGR	37	0	4240.78	sp|P02751|FINC_HUMAN;tr|Q6MZF4|Q6MZF4_HUMAN;tr|A0A024R462|A0A024R462_HUMAN;tr|B7ZLE5|B7ZLE5_HUMAN	tr|A0A024R462|A0A024R462_HUMAN	no	3;4	5.2784e-54	147.25	833160000	29908000	111820000	93652000	107470000	39933000	0	34413000	35834000	16123000	41824000	8603900	52740000	140160000	25329000	9520100	60844000	24985000
TNPTGTQELLDIANYLMEQIQDDCTGDEDYTYLILR	36	0	4220.94	tr|C0JYY2|C0JYY2_HUMAN;sp|P04114|APOB_HUMAN;tr|E1A689|E1A689_HUMAN;tr|A8K479|A8K479_HUMAN;tr|A8MUN2|A8MUN2_HUMAN;tr|Q7Z7Q0|Q7Z7Q0_HUMAN	tr|C0JYY2|C0JYY2_HUMAN	no	3;4	1.6676e-11	61.228	270090000	23256000	12734000	14583000	0	3521100	4940700	27380000	13672000	3098400	13675000	34676000	20110000	17017000	0	60691000	6764300	13977000
TPFVTHPGYDTGNGIQLPGTSGQQPSVGQQMIFEEHGFR	39	0	4213.99	sp|P02751|FINC_HUMAN;tr|H0Y7Z1|H0Y7Z1_HUMAN;tr|A6YID6|A6YID6_HUMAN;tr|A6YID2|A6YID2_HUMAN;tr|A6YID4|A6YID4_HUMAN;tr|A6YID3|A6YID3_HUMAN;tr|O95617|O95617_HUMAN;tr|Q9UQS6|Q9UQS6_HUMAN;tr|A6YID7|A6YID7_HUMAN;tr|A0A024R462|A0A024R462_HUMAN;tr|B7ZLE5|B7ZLE5_HUMAN;tr|Q6MZM7|Q6MZM7_HUMAN;tr|Q59G22|Q59G22_HUMAN;tr|Q6N084|Q6N084_HUMAN;tr|Q68CX6|Q68CX6_HUMAN	tr|A0A024R462|A0A024R462_HUMAN	no	5	0.082213	3.7402	88297000	0	0	0	0	13449000	0	0	0	25895000	0	0	0	0	33898000	0	15055000	0
VQQNVPSGTDTGDPQSKPLGDWAAGTMDPESSIFIEDAIK	40	0	4200.98	tr|A0A024R1Q4|A0A024R1Q4_HUMAN;sp|O14791|APOL1_HUMAN;tr|A0A024R1G8|A0A024R1G8_HUMAN;tr|A0A0S2Z4M8|A0A0S2Z4M8_HUMAN;tr|B1AH96|B1AH96_HUMAN;tr|B1AH94|B1AH94_HUMAN	tr|A0A024R1Q4|A0A024R1Q4_HUMAN	no	3	0.0026547	28.169	196100000	0	0	0	0	0	0	0	0	0	36551000	24569000	35737000	36232000	0	27682000	0	35328000
QLYDHMIDDSMICAGNLQKPGQDTCQGDSGGPLTCEK	37	0	4138.78	sp|Q14520|HABP2_HUMAN	sp|Q14520|HABP2_HUMAN	yes	3;4	1.7191e-08	51.262	344840000	0	17789000	119320000	26638000	110990000	0	38499000	0	0	0	0	0	0	0	31607000	0	0
HYTNPSQDVTVPCPVPSTPPTPSPSTPPTPSPSCCHPR	38	0	4135.88	tr|Q6N092|Q6N092_HUMAN;tr|Q96DK0|Q96DK0_HUMAN;tr|Q6ZW64|Q6ZW64_HUMAN;tr|Q8NCL6|Q8NCL6_HUMAN;sp|P01876|IGHA1_HUMAN;tr|Q9UP60|Q9UP60_HUMAN;tr|Q6MZW0|Q6MZW0_HUMAN;tr|Q8WY24|Q8WY24_HUMAN;tr|Q6N090|Q6N090_HUMAN;tr|Q96K68|Q96K68_HUMAN	tr|Q96K68|Q96K68_HUMAN	no	4	0.0060295	23.024	28774000	0	0	0	0	0	0	0	9770700	0	0	0	0	0	19003000	0	0	0
NYNMYIFPVHWQFGQLDQHPIDGYLSHTELAPLR	34	0	4098.98	sp|P09486|SPRC_HUMAN;tr|D3DQH8|D3DQH8_HUMAN;tr|B2RDL6|B2RDL6_HUMAN;tr|B4DRV4|B4DRV4_HUMAN	sp|P09486|SPRC_HUMAN	yes	5	0.0685	13.447	270510000	63648000	30032000	0	33434000	26612000	0	0	0	0	0	0	29848000	0	0	35949000	0	50983000
QYWEYQFQHQPSQEECEGSSLSAVFEHFAMMQR	33	0	4093.75	tr|D9ZGG2|D9ZGG2_HUMAN;sp|P04004|VTNC_HUMAN;tr|J7HH10|J7HH10_HUMAN	tr|D9ZGG2|D9ZGG2_HUMAN	yes	3;4;5	6.5132e-127	224.56	8859100000	1596600000	903180000	520030000	1090100000	853770000	113560000	0	118650000	272710000	152230000	142120000	888270000	522660000	236410000	443430000	36554000	968760000
VLPAGLFAHTPCLVGLSLTHNQLETVAEGTFAHLSNLR	38	0	4083.14	sp|P22792|CPN2_HUMAN	sp|P22792|CPN2_HUMAN	yes	4;5	6.1832e-14	59.694	1356400000	218190000	16312000	96661000	168080000	88691000	0	0	13458000	0	0	4522300	235730000	97443000	0	167480000	32685000	217120000
KAPDAGGCLHADPDLGVLCPTGCQLQEALLQQERPIR	37	1	4083.01	tr|V9HVY1|V9HVY1_HUMAN;sp|P02675|FIBB_HUMAN;tr|B4E1D3|B4E1D3_HUMAN	tr|V9HVY1|V9HVY1_HUMAN	yes	3;4;5;6;7	4.0285e-88	186.07	20858000000	0	0	0	0	82985000	0	175230000	6685800000	1259800000	8973900000	13364000	0	262200000	71734000	1972400000	985310000	375480000
NLVINCEVFDPQEHENINGVPPHLGHPFHWGGHER	35	0	4080.92	sp|P04196|HRG_HUMAN;tr|B2R8I2|B2R8I2_HUMAN;tr|Q68DR3|Q68DR3_HUMAN	tr|B2R8I2|B2R8I2_HUMAN	no	4;5;6;7	1.0992e-15	70.525	2572800000	90950000	117160000	145140000	242820000	129890000	95538000	38770000	57018000	171180000	154400000	102530000	344440000	235080000	79337000	331670000	91639000	145200000
EYLIMGLDGATYDLEGHPQYLLDSNSWIEEMPSER	35	0	4070.86	sp|P0C0L4|CO4A_HUMAN;tr|Q9UM89|Q9UM89_HUMAN;sp|P0C0L5|CO4B_HUMAN;tr|F5GXS0|F5GXS0_HUMAN;tr|A0A0G2JL54|A0A0G2JL54_HUMAN;tr|B4E344|B4E344_HUMAN;tr|B4DDH0|B4DDH0_HUMAN;tr|A0A0G2JPR0|A0A0G2JPR0_HUMAN;tr|A0A140TA49|A0A140TA49_HUMAN	sp|P0C0L5|CO4B_HUMAN	no	3;4	6.974e-63	158.2	879230000	36351000	26817000	0	121030000	84368000	0	386410000	0	0	74257000	0	0	0	113470000	12062000	0	24454000
IDTINLFPATLFDAYMVAQNPGEWMLSCQNLNHLK	35	0	4063.96	tr|A5PL27|A5PL27_HUMAN;sp|P00450|CERU_HUMAN;tr|Q1L857|Q1L857_HUMAN;tr|B7Z5Q2|B7Z5Q2_HUMAN;tr|E9PFZ2|E9PFZ2_HUMAN;tr|H7C5R1|H7C5R1_HUMAN;tr|B3KTA8|B3KTA8_HUMAN	tr|A5PL27|A5PL27_HUMAN	yes	3;4	5.6112e-63	159.27	2787500000	40712000	48237000	367720000	482810000	224290000	6044300	340000000	0	7192100	101770000	9832300	45504000	52023000	401370000	49031000	77326000	533630000
VEIWHGGSWGTVCDDSWDLDDAQVVCQQLGCGPALK	36	0	4057.8	tr|F5GZZ9|F5GZZ9_HUMAN;sp|Q86VB7|C163A_HUMAN;tr|C9JHR8|C9JHR8_HUMAN;tr|D3DUU0|D3DUU0_HUMAN;tr|D3DUU2|D3DUU2_HUMAN	tr|F5GZZ9|F5GZZ9_HUMAN	no	4	8.4313e-06	43.438	100450000	0	0	0	34673000	0	0	0	19200000	0	0	0	0	0	46574000	0	0	0
ATEVPVSWESFNNGDCFILDLGNNIHQWCGSNSNR	35	0	4036.79	sp|P06396|GELS_HUMAN;tr|A0A0A0MS51|A0A0A0MS51_HUMAN;tr|A0A0A0MT01|A0A0A0MT01_HUMAN;tr|B7Z6N2|B7Z6N2_HUMAN;tr|B7Z4U6|B7Z4U6_HUMAN;tr|A0A0U1RQL8|A0A0U1RQL8_HUMAN;tr|B7Z992|B7Z992_HUMAN;tr|B7Z9A0|B7Z9A0_HUMAN	sp|P06396|GELS_HUMAN	no	3;4	2.7329e-87	182.56	2165400000	76354000	71917000	164770000	200240000	216130000	13595000	169420000	63875000	19964000	148900000	19493000	147700000	175660000	241990000	47404000	203140000	184880000
SMQGGLVGNDETVALTAFVTIALHHGLAVFQDEGAEPLK	39	0	4035.04	sp|P0C0L4|CO4A_HUMAN;tr|Q6U2K2|Q6U2K2_HUMAN;tr|Q6U2H4|Q6U2H4_HUMAN;tr|Q6U2L6|Q6U2L6_HUMAN;sp|P0C0L5|CO4B_HUMAN;tr|F5GXS0|F5GXS0_HUMAN;tr|A0A0G2JL54|A0A0G2JL54_HUMAN;tr|B4E344|B4E344_HUMAN;tr|Q6U2M2|Q6U2M2_HUMAN;tr|A0A0G2JPR0|A0A0G2JPR0_HUMAN;tr|A0A140TA49|A0A140TA49_HUMAN;tr|Q9UNU2|Q9UNU2_HUMAN	sp|P0C0L5|CO4B_HUMAN	no	3;4;5	9.1916e-132	205.79	4057400000	639160000	479890000	118410000	360760000	767550000	50663000	242300000	71389000	18184000	145810000	27750000	459440000	172140000	91968000	177250000	52373000	182310000
SLPMDHPDSSQHGPPFEGQSQVQPPPSQEATPLQQEK	37	0	4034.87	tr|A0A140VJI7|A0A140VJI7_HUMAN;sp|Q16610|ECM1_HUMAN;tr|C8CHS3|C8CHS3_HUMAN	tr|A0A140VJI7|A0A140VJI7_HUMAN	yes	4	9.9496e-09	54.703	228570000	30595000	50341000	36048000	23706000	0	0	0	0	30633000	0	0	30324000	26918000	0	0	0	0
LHDNQNGWSGDSAPVELILSDETLPAPEFSPEPESGR	37	0	3989.86	tr|V9HWD8|V9HWD8_HUMAN;sp|P04217|A1BG_HUMAN;tr|M0R009|M0R009_HUMAN;tr|B3KP79|B3KP79_HUMAN;tr|B3KWB5|B3KWB5_HUMAN	tr|V9HWD8|V9HWD8_HUMAN	yes	3;4	5.3872e-36	111.78	2517200000	75190000	81043000	93994000	203020000	233260000	126920000	320490000	106160000	70889000	263360000	83930000	125050000	117700000	0	162720000	88545000	364890000
HLIVTPSGCGEQNMIGMTPTVIAVHYLDETEQWEK	35	0	3982.89	tr|V9HWA9|V9HWA9_HUMAN;sp|P01024|CO3_HUMAN;tr|B4E216|B4E216_HUMAN	tr|V9HWA9|V9HWA9_HUMAN	yes	3;4;5	7.2483e-138	226.1	16386000000	0	0	31103000	1844600000	1184800000	735810000	1419600000	513610000	248010000	463750000	482010000	889520000	2000700000	1682800000	894430000	1646500000	2349100000
VHVSEEGTEPEAMLQVLGPKPALPAGTEDTAKEDAANR	38	1	3956.94	sp|P06396|GELS_HUMAN;tr|A0A0A0MS51|A0A0A0MS51_HUMAN;tr|A0A0A0MT01|A0A0A0MT01_HUMAN;tr|B7Z6N2|B7Z6N2_HUMAN;tr|B7Z992|B7Z992_HUMAN;tr|B7Z9A0|B7Z9A0_HUMAN	sp|P06396|GELS_HUMAN	no	4;5	2.4157e-46	119.35	1759900000	44226000	111820000	178080000	81685000	122800000	75848000	132660000	156090000	92012000	123240000	96498000	243010000	82320000	35760000	25726000	95194000	62940000
APDAGGCLHADPDLGVLCPTGCQLQEALLQQERPIR	36	0	3954.91	tr|V9HVY1|V9HVY1_HUMAN;sp|P02675|FIBB_HUMAN;tr|B4E1D3|B4E1D3_HUMAN	tr|V9HVY1|V9HVY1_HUMAN	yes	3;4;5;6	1.3522e-35	110.44	1438600000	0	0	0	0	0	0	0	434250000	24112000	834090000	0	0	0	17533000	43815000	67761000	17009000
AIAANEADAVTLDAGLVYDAYLAPNNLKPVVAEFYGSK	38	0	3953.01	tr|B4E1B2|B4E1B2_HUMAN	tr|B4E1B2|B4E1B2_HUMAN	no	3;4	1.8384e-46	119.39	1544600000	99531000	136660000	297250000	161400000	279050000	32528000	46222000	52245000	12259000	58096000	23994000	21016000	41130000	53565000	2306300	100180000	127150000
DLCGCYSVSSVLPGCAQPWNHGETFTCTAAHPELK	35	0	3948.73	sp|P01877|IGHA2_HUMAN;tr|Q6P089|Q6P089_HUMAN;tr|Q6ZVX0|Q6ZVX0_HUMAN;tr|Q6MZX9|Q6MZX9_HUMAN;tr|Q7Z379|Q7Z379_HUMAN;tr|Q9NPP6|Q9NPP6_HUMAN;sp|P0DOX2|IGA2_HUMAN	tr|Q6ZVX0|Q6ZVX0_HUMAN	no	3;4;5;6	1.0377e-102	201.39	29859000000	2363800000	2301600000	2503100000	1108500000	1052400000	3011800000	1047800000	1560800000	1224800000	0	354390000	748610000	10890000000	0	0	619300000	1071600000
DLCGCYSVSSVLPGCAQSWNHGETFTCTAAHPELK	35	0	3938.71	tr|Q6N041|Q6N041_HUMAN;tr|Q6N091|Q6N091_HUMAN	tr|Q6N041|Q6N041_HUMAN	no	3;4;5	3.2613e-74	171.5	14941000000	526660000	676300000	2396700000	667960000	721710000	169160000	251510000	1467600000	663740000	2531200000	235420000	0	0	2581000000	1314100000	0	737610000
GGASEHITTLAYQELPTADLMQEWGDAVQYNPAIIK	36	0	3929.91	tr|B7Z550|B7Z550_HUMAN;tr|B7Z555|B7Z555_HUMAN;sp|P07358|CO8B_HUMAN;tr|B7ZA94|B7ZA94_HUMAN;tr|F5GY80|F5GY80_HUMAN;tr|F5H7G1|F5H7G1_HUMAN;tr|A8K9M5|A8K9M5_HUMAN	tr|B7Z550|B7Z550_HUMAN	yes	3;4;5;6	1.3899e-53	147.3	31805000000	1132600000	608640000	1685200000	2141500000	2191400000	1005100000	2961100000	1233900000	410450000	4004500000	666980000	2561500000	2028600000	2847900000	1246400000	2195100000	2884600000
VCGLCGNFDGIQNNDLTSSNLQVEEDPVDFGNSWK	35	0	3927.73	sp|P04275|VWF_HUMAN;tr|L8E853|L8E853_HUMAN	tr|L8E853|L8E853_HUMAN	no	3;4	6.6891e-36	117.21	157180000	0	0	0	0	0	0	0	0	0	144170000	0	0	13011000	0	0	0	0
VLAPATFYAICQQDSCHQEQVCEVIASYAHLCR	33	0	3923.79	sp|P04275|VWF_HUMAN;tr|B4DMS3|B4DMS3_HUMAN;tr|L8E853|L8E853_HUMAN	tr|L8E853|L8E853_HUMAN	no	4;5	6.2949e-31	120.91	3014100000	0	50192000	55489000	0	51217000	41151000	89203000	504660000	26341000	1262000000	120700000	129820000	293820000	41317000	0	113860000	234330000
YAYLLQPSQFHGEPCNFSDKEVEDCVTNRPCR	32	1	3915.74	tr|B7Z550|B7Z550_HUMAN;tr|B7Z555|B7Z555_HUMAN;sp|P07358|CO8B_HUMAN;tr|B7ZA94|B7ZA94_HUMAN	tr|B7Z550|B7Z550_HUMAN	yes	3;4;5;6	2.0703e-44	154.49	22031000000	2349700000	1562600000	913550000	1060100000	1224900000	1258900000	984760000	754670000	1217700000	1517900000	1184200000	1762400000	1152100000	1225200000	1542600000	961010000	1358400000
QCFSSCHMPLTGYEVWLGTLFQNPQHGEPSLQR	33	0	3903.79	tr|Q53GN8|Q53GN8_HUMAN;sp|P26927|HGFL_HUMAN;tr|G3XAK1|G3XAK1_HUMAN	tr|Q53GN8|Q53GN8_HUMAN	yes	4	3.8922e-14	81.242	357450000	77537000	0	0	61393000	37469000	0	0	0	24392000	29584000	25088000	0	0	43620000	58368000	0	0
LCFFPFVENGHSESSGQTHLEGDTVQIICNTGYR	34	0	3898.77	sp|Q03591|FHR1_HUMAN;tr|B1AKG0|B1AKG0_HUMAN;sp|P36980|FHR2_HUMAN	sp|Q03591|FHR1_HUMAN	no	3;4	2.3937e-11	64.096	1009300000	37759000	24887000	41076000	70610000	201140000	32870000	60401000	43638000	40163000	60167000	24920000	84006000	59144000	36224000	43932000	53942000	94433000
SFVHLEPMSHELPCGHTQTVQAHYILNGGTLLGLK	35	0	3883.95	sp|P01023|A2MG_HUMAN	sp|P01023|A2MG_HUMAN	yes	3;4;5;6	4.9217e-46	140.31	11958000000	60003000	25354000	326200000	1062800000	850170000	453810000	802430000	1046500000	249680000	610310000	489950000	1527400000	731840000	1345300000	245620000	648840000	1481600000
YQEDTCYGDAGSAFAVHDLEEDTWYATGILSFDK	34	0	3873.66	sp|P00738|HPT_HUMAN;tr|J3QR68|J3QR68_HUMAN;tr|H0Y300|H0Y300_HUMAN;tr|A0A0C4DGL8|A0A0C4DGL8_HUMAN;tr|J3QLC9|J3QLC9_HUMAN;tr|Q6NSB4|Q6NSB4_HUMAN;tr|A0A087WU08|A0A087WU08_HUMAN;tr|Q6PEJ8|Q6PEJ8_HUMAN	sp|P00738|HPT_HUMAN	yes	3;4	9.3708e-104	204.23	11165000000	1406600000	807180000	982310000	341500000	916650000	128230000	4223200000	32527000	24893000	25824000	73311000	134760000	625690000	423380000	47302000	23222000	947930000
NMATRPYSIHAHGVQTESSTVTPTLPGETLTYVWK	35	0	3871.92	tr|A5PL27|A5PL27_HUMAN;sp|P00450|CERU_HUMAN;tr|Q1L857|Q1L857_HUMAN;tr|A8K5A4|A8K5A4_HUMAN;tr|B7Z5Q2|B7Z5Q2_HUMAN;tr|E9PFZ2|E9PFZ2_HUMAN;tr|H7C5R1|H7C5R1_HUMAN;tr|B3KTA8|B3KTA8_HUMAN	tr|A5PL27|A5PL27_HUMAN	yes	3;4;5	1.0125e-63	166.56	26943000000	2588900000	812000000	1754400000	1463300000	1400500000	3031500000	1100400000	943170000	3312900000	631020000	1190800000	1941700000	549150000	1799100000	1000100000	1742300000	1681700000
VMAVDALASSHPLSTPASEINTPAQISELFDAISYSK	37	0	3859.92	tr|A0A024RC61|A0A024RC61_HUMAN;sp|P15144|AMPN_HUMAN;tr|Q59E93|Q59E93_HUMAN;tr|B4DV63|B4DV63_HUMAN;tr|B4DP01|B4DP01_HUMAN;tr|B4DPH5|B4DPH5_HUMAN;tr|H0YMC1|H0YMC1_HUMAN	tr|A0A024RC61|A0A024RC61_HUMAN	yes	4	1.6033e-12	68.907	721470000	46739000	57508000	49276000	45814000	58017000	30387000	56590000	0	0	75835000	23558000	0	56724000	63795000	0	82404000	74825000
GDQDAGACEVNPLACLPQAAACAPDLPAFSHGGFSHN	37	0	3821.66	sp|Q16853|AOC3_HUMAN;tr|Q9UEU7|Q9UEU7_HUMAN	sp|Q16853|AOC3_HUMAN	yes	3;4	0.0060164	23.477	330140000	0	0	0	0	25107000	66744000	23596000	30508000	0	0	43928000	20976000	0	33257000	29914000	32932000	23179000
FATTFYQHLADSKNDNDNIFLSPLSISTAFAMTK	34	1	3807.85	tr|A0A024R944|A0A024R944_HUMAN;sp|P01008|ANT3_HUMAN;tr|Q8TCE1|Q8TCE1_HUMAN;tr|Q8IZZ8|Q8IZZ8_HUMAN	tr|A0A024R944|A0A024R944_HUMAN	yes	3;4	4.1039e-16	72.879	1384500000	0	58808000	285190000	115860000	122450000	0	155060000	61035000	12840000	104030000	0	173120000	128300000	0	32403000	0	135440000
AAVYQPQPHPQPPPYGHCVTDSGVVYSVGMQWLK	34	0	3792.82	sp|P02751|FINC_HUMAN;tr|Q6MZF4|Q6MZF4_HUMAN;tr|A0A024R462|A0A024R462_HUMAN;tr|B7ZLE5|B7ZLE5_HUMAN	tr|A0A024R462|A0A024R462_HUMAN	no	3;4;5	4.4084e-77	180.23	10290000000	813290000	1260200000	675850000	876400000	286100000	215100000	413680000	755590000	383570000	608180000	306180000	533890000	1159100000	253860000	852980000	467000000	428750000
GMVLDENYNNLANAVISVSGINHDVTSGDHGDYFR	35	0	3792.74	sp|P15169|CBPN_HUMAN;tr|B1AP58|B1AP58_HUMAN	sp|P15169|CBPN_HUMAN	yes	3;4	2.7397e-137	219.22	12889000000	490610000	679130000	742340000	883690000	1076400000	377260000	988030000	475830000	145450000	1055000000	364180000	1101400000	840900000	1082700000	611520000	764610000	1209600000
LDTSRDGWHSWPIAHQWPQGPSAVDAAFSWEEK	33	1	3790.76	sp|P02790|HEMO_HUMAN	sp|P02790|HEMO_HUMAN	yes	4	6.6556e-05	37.499	306100000	13731000	0	18142000	22673000	26926000	0	0	28821000	20613000	29143000	17006000	41242000	42810000	0	38051000	0	6948100
LEQYEGPGFCGPLAPGTGGPFTTCHAHVPPESFFK	35	0	3788.74	sp|Q9Y6R7|FCGBP_HUMAN;tr|A0A087WXI2|A0A087WXI2_HUMAN;tr|A0A087WUZ2|A0A087WUZ2_HUMAN	sp|Q9Y6R7|FCGBP_HUMAN	yes	4	0.0013789	32.79	198860000	14232000	25492000	20800000	19483000	0	27347000	0	0	18415000	0	28826000	15522000	0	17191000	11550000	0	0
LVQAFQYTDEHGEVCPAGWKPGSDTIKPNVDDSK	34	0	3787.78	tr|V9HW12|V9HW12_HUMAN;sp|P32119|PRDX2_HUMAN	tr|V9HW12|V9HW12_HUMAN	yes	4;5	1.9439e-05	40.112	2930600000	184170000	357960000	261540000	59218000	98121000	111780000	113320000	370850000	98699000	91219000	89992000	330880000	218100000	142070000	43653000	270230000	88846000
YLSDHSFLVSQGDREQAPNLVYMVTGNPASDEIK	34	1	3779.81	sp|P04275|VWF_HUMAN;tr|H2DLA2|H2DLA2_HUMAN;tr|L8E853|L8E853_HUMAN	tr|L8E853|L8E853_HUMAN	no	3	0.011056	28.717	21509000	0	0	0	0	0	0	0	0	0	21509000	0	0	0	0	0	0	0
CQHEMDQYWGIGSLASGINLFTNSFEGPVLDHR	33	0	3777.73	tr|B7Z550|B7Z550_HUMAN;tr|B7Z555|B7Z555_HUMAN;sp|P07358|CO8B_HUMAN;tr|B7ZA94|B7ZA94_HUMAN;tr|F5GY80|F5GY80_HUMAN;tr|F5H7G1|F5H7G1_HUMAN;tr|A8K9M5|A8K9M5_HUMAN;tr|Q05CV3|Q05CV3_HUMAN	tr|B7Z550|B7Z550_HUMAN	yes	3;4	6.5853e-37	138.02	2445900000	43980000	223340000	369220000	346450000	48885000	0	181240000	6640300	0	188760000	16147000	173490000	236190000	229000000	66440000	22933000	293230000
SVSGSPGQSVTISCTGTSSDVGGYNYVSWYQQHPGK	36	0	3776.7	tr|Q5NV84|Q5NV84_HUMAN;sp|P01706|LV211_HUMAN	tr|Q5NV84|Q5NV84_HUMAN	yes	3	3.0599e-06	46.082	260940000	17177000	0	29699000	33131000	14805000	0	0	9006400	6923300	10416000	10853000	0	20784000	8036300	84461000	15643000	0
VEYELSEEGDEPQYLDLPSTATSVNIPDLLPGRK	34	1	3773.85	sp|P02751|FINC_HUMAN;tr|Q6MZF4|Q6MZF4_HUMAN;tr|A0A024R462|A0A024R462_HUMAN;tr|B7ZLE5|B7ZLE5_HUMAN;tr|Q6MZM7|Q6MZM7_HUMAN	tr|A0A024R462|A0A024R462_HUMAN	no	3	1.1131e-22	90.858	270450000	0	37221000	0	35813000	0	0	41982000	31176000	0	38620000	0	0	54879000	0	0	30759000	0
LIDALESHHDTWPPACPPLEPAKLEEIDGFFAR	33	1	3770.84	sp|O00391|QSOX1_HUMAN;tr|A0A140VKE5|A0A140VKE5_HUMAN;tr|A8K477|A8K477_HUMAN;tr|A8K4C2|A8K4C2_HUMAN;tr|Q13876|Q13876_HUMAN	sp|O00391|QSOX1_HUMAN	yes	5	1.9523e-07	57.262	571870000	22201000	0	42898000	28379000	0	65046000	68434000	34512000	30005000	26844000	16496000	42968000	42626000	54107000	24512000	58746000	14093000
LDQIESVITATSANTQLVLETLAQMDDLQDFLSK	34	0	3749.89	tr|A2RTY6|A2RTY6_HUMAN;sp|P19823|ITIH2_HUMAN;tr|D3DRR6|D3DRR6_HUMAN;tr|Q5T985|Q5T985_HUMAN;tr|B4DM79|B4DM79_HUMAN	tr|A2RTY6|A2RTY6_HUMAN	yes	3;4	1.1395e-11	68.326	293210000	11093000	2947800	0	0	8308200	5297100	129000000	8824800	0	14292000	20404000	19288000	0	33773000	31234000	3728600	5019400
GISEQSLVVSGVQHQSTLELSEVGVEAAAATSIAMSR	37	0	3740.89	sp|P08697|A2AP_HUMAN;tr|A0A0G2JPA8|A0A0G2JPA8_HUMAN	sp|P08697|A2AP_HUMAN	yes	3;4;5	1.6091e-54	153.65	7983000000	577420000	1110700000	787950000	745520000	901930000	142600000	588020000	180990000	179830000	364830000	103950000	157380000	674200000	546380000	201650000	375740000	343900000
VFSLSGSYIHLEPVAGTLPCGHTETITAHYTLNR	34	0	3740.86	tr|B2R950|B2R950_HUMAN;sp|P20742|PZP_HUMAN	tr|B2R950|B2R950_HUMAN	yes	3;4;5	1.4785e-16	78.588	596840000	0	0	0	333010000	0	71904000	0	0	0	0	73831000	0	93183000	0	24911000	0	0
WNPSPPACEPNSCINLPDIPHASWETYPRPTK	32	0	3730.73	sp|P04003|C4BPA_HUMAN;tr|B4E1E1|B4E1E1_HUMAN	sp|P04003|C4BPA_HUMAN	yes	3;4;5;6	6.1419e-78	191.54	41762000000	1177600000	1488600000	2293100000	1355200000	3296000000	3329700000	3566400000	2125900000	4076900000	0	2937000000	4526900000	2375600000	2539600000	1216800000	3031300000	2425100000
STTDNDIALLHLAQPATLSQTIVPICLPDSGLAER	35	0	3729.92	tr|B4E1C4|B4E1C4_HUMAN;sp|P04070|PROC_HUMAN;tr|E7END6|E7END6_HUMAN;tr|B4DPQ3|B4DPQ3_HUMAN;tr|B4DPC8|B4DPC8_HUMAN;tr|H7BYX9|H7BYX9_HUMAN;tr|Q8J006|Q8J006_HUMAN;tr|A0A0S3LTK9|A0A0S3LTK9_HUMAN;tr|Q6V7X9|Q6V7X9_HUMAN;tr|Q8J008|Q8J008_HUMAN;tr|Q8J007|Q8J007_HUMAN;tr|Q6SPC0|Q6SPC0_HUMAN;tr|Q8J009|Q8J009_HUMAN;tr|Q6V7X8|Q6V7X8_HUMAN	tr|B4E1C4|B4E1C4_HUMAN	yes	4	4.8575e-08	51.471	2542600000	91175000	74990000	90777000	136200000	95940000	146300000	155220000	109300000	80871000	145320000	192030000	307510000	166830000	171200000	301100000	128210000	149630000
YFAHSILTVSEEEWNTGETYTCVVAHEALPNR	32	0	3722.73	sp|P01871|IGHM_HUMAN;tr|A0A1B0GUU9|A0A1B0GUU9_HUMAN;sp|P04220|MUCB_HUMAN;tr|Q86TT1|Q86TT1_HUMAN	sp|P01871|IGHM_HUMAN	no	3;4;5;6	3.8001e-207	299.36	159150000000	7917300000	13382000000	16211000000	13014000000	7471800000	6583100000	7833000000	3148000000	5441000000	7726600000	2671800000	7136900000	14883000000	10943000000	9061600000	11850000000	13873000000
HVGDLGNVTADKDGVADVSIEDSVISLSGDHCIIGR	36	1	3719.81	tr|H7BYH4|H7BYH4_HUMAN;tr|V9HWC9|V9HWC9_HUMAN;sp|P00441|SODC_HUMAN;tr|X5D5A9|X5D5A9_HUMAN	tr|H7BYH4|H7BYH4_HUMAN	yes	5	2.6538e-05	36.084	88118000	0	24627000	0	0	0	0	17799000	17927000	0	0	0	0	0	27764000	0	0	0
WNPSPPACEPNSCTNLPDIPHASWETYPRPTK	32	0	3718.69	tr|B4E1D8|B4E1D8_HUMAN	tr|B4E1D8|B4E1D8_HUMAN	yes	3;4;5	5.0898e-53	159.59	15444000000	1046000000	1331700000	609280000	1476600000	613930000	657650000	0	0	0	2612700000	0	0	1822600000	0	3779000000	0	1494800000
TPGIWLLHCHVTDHIHAGMETTYTVLQNEDTK	32	0	3716.77	tr|A5PL27|A5PL27_HUMAN;sp|P00450|CERU_HUMAN;tr|B3KTA8|B3KTA8_HUMAN	tr|A5PL27|A5PL27_HUMAN	yes	3;4;5;6	5.9668e-224	305.75	54618000000	2577200000	2772200000	2798800000	4545300000	3258500000	3321100000	1702600000	2081900000	3162300000	2753600000	2407400000	6522700000	2346800000	6775100000	2798800000	1960100000	2833800000
ADDKVYPGEQYTYMLLATEEQSPGEGDGNCVTR	33	1	3692.62	tr|A5PL27|A5PL27_HUMAN;sp|P00450|CERU_HUMAN;tr|Q1L857|Q1L857_HUMAN;tr|A8K5A4|A8K5A4_HUMAN;tr|B7Z5Q2|B7Z5Q2_HUMAN;tr|E9PFZ2|E9PFZ2_HUMAN;tr|Q6NSB2|Q6NSB2_HUMAN	tr|A5PL27|A5PL27_HUMAN	yes	3;4;5	5.8182e-92	200.57	11965000000	393710000	523370000	692110000	728240000	764850000	1617000000	1297900000	649010000	300240000	698410000	590820000	798290000	515250000	524530000	672390000	533210000	665790000
NVQFNYPHTSVTDVTQNNFHNYFGGSEIVVAGK	33	0	3682.74	tr|A2RTY6|A2RTY6_HUMAN;sp|P19823|ITIH2_HUMAN;tr|D3DRR6|D3DRR6_HUMAN;tr|Q5T985|Q5T985_HUMAN;tr|B4DM79|B4DM79_HUMAN	tr|A2RTY6|A2RTY6_HUMAN	yes	3;4;5	8.6642e-192	285.63	131940000000	12070000000	7352800000	7421900000	8431600000	9788700000	9454500000	9857800000	6679700000	2922900000	8347100000	6192300000	6020200000	6404700000	6871200000	11278000000	5916400000	6928400000
VWPQQPSGELFEIEIDTLETTCHVLDPTPVAR	32	0	3676.81	sp|P02765|FETUA_HUMAN;tr|B7Z8Q2|B7Z8Q2_HUMAN;tr|C9JV77|C9JV77_HUMAN;tr|B7Z556|B7Z556_HUMAN	sp|P02765|FETUA_HUMAN	no	3;4;5	1.4568e-64	177.55	168600000000	12652000000	12201000000	4774800000	15057000000	5776900000	3191300000	14618000000	4303500000	1310300000	12916000000	2701000000	13622000000	13961000000	12531000000	4582200000	15848000000	18549000000
WVMVPMMSLHHLTIPYFRDEELSCTVVELK	30	1	3659.8	tr|A0A024R6P0|A0A024R6P0_HUMAN;sp|P01011|AACT_HUMAN;tr|B3KS79|B3KS79_HUMAN;tr|G3V595|G3V595_HUMAN;tr|G3V3A0|G3V3A0_HUMAN	tr|A0A024R6P0|A0A024R6P0_HUMAN	no	3;5	3.2913e-05	47.099	315030000	0	0	0	0	21688000	0	0	18944000	0	0	0	62063000	0	0	0	0	212340000
NKADYVETVLDSTCSSTVQFLEYELNVLGTHK	32	1	3659.77	tr|C0JYY2|C0JYY2_HUMAN;sp|P04114|APOB_HUMAN;tr|E1A689|E1A689_HUMAN;tr|Q59HB3|Q59HB3_HUMAN	tr|C0JYY2|C0JYY2_HUMAN	no	4	2.386e-30	120.15	476470000	0	0	99218000	131370000	77135000	0	112170000	0	2540800	47757000	0	0	0	0	6279900	0	0
YDADAGENDLSLLELEWPIQCPGAGLPVCTPEK	33	0	3656.7	sp|P22891|PROZ_HUMAN;tr|B0YJC6|B0YJC6_HUMAN	sp|P22891|PROZ_HUMAN	yes	3	5.5005e-05	38.512	73619000	0	13972000	0	0	27350000	0	0	0	0	16916000	0	0	15381000	0	0	0	0
VEYELSEEGDEPQYLDLPSTATSVNIPDLLPGR	33	0	3645.76	sp|P02751|FINC_HUMAN;tr|Q6MZF4|Q6MZF4_HUMAN;tr|A0A024R462|A0A024R462_HUMAN;tr|B7ZLE5|B7ZLE5_HUMAN;tr|Q6MZM7|Q6MZM7_HUMAN	tr|A0A024R462|A0A024R462_HUMAN	no	3;4	1.1438e-36	134.64	2451300000	75623000	191230000	164450000	195730000	77915000	0	243040000	92699000	0	203120000	0	119260000	613870000	0	0	207490000	266920000
DSCQGDSGGPHVTEVEGTSFLTGIISWGEECAMK	34	0	3640.58	tr|F2RM37|F2RM37_HUMAN;sp|P00740|FA9_HUMAN;tr|F2RM35|F2RM35_HUMAN;tr|Q19UJ0|Q19UJ0_HUMAN;tr|Q19UI5|Q19UI5_HUMAN;tr|Q19UH5|Q19UH5_HUMAN;tr|Q19UG9|Q19UG9_HUMAN;tr|Q19UG2|Q19UG2_HUMAN;tr|Q19UG1|Q19UG1_HUMAN;tr|Q19UG6|Q19UG6_HUMAN;tr|Q19UI4|Q19UI4_HUMAN;tr|Q19UI3|Q19UI3_HUMAN;tr|Q19UI1|Q19UI1_HUMAN;tr|Q19UH9|Q19UH9_HUMAN;tr|Q19UH8|Q19UH8_HUMAN;tr|Q19UG8|Q19UG8_HUMAN;tr|Q19UG5|Q19UG5_HUMAN	tr|F2RM37|F2RM37_HUMAN	yes	3	0.0060664	26.062	528720000	0	43741000	0	50316000	55857000	0	106900000	0	0	83194000	16697000	48098000	34173000	29998000	0	13166000	46578000
DGLLAHAFAPGTGVGGDSHFDDDELWTLGEGQVVR	35	0	3637.71	tr|A0A024R6R4|A0A024R6R4_HUMAN;sp|P08253|MMP2_HUMAN;tr|H3BR66|H3BR66_HUMAN	tr|A0A024R6R4|A0A024R6R4_HUMAN	yes	3;4	0.020506	21.097	272840000	46579000	0	0	25880000	31922000	23820000	0	20192000	18470000	46495000	0	13613000	0	0	0	45871000	0
DKAQNLYQELLTQEGQASFQGLKDNVFDGLVR	32	2	3623.82	tr|C0JYY2|C0JYY2_HUMAN;sp|P04114|APOB_HUMAN;tr|E1A689|E1A689_HUMAN;tr|S5FMV1|S5FMV1_HUMAN;tr|Q59HB3|Q59HB3_HUMAN	tr|C0JYY2|C0JYY2_HUMAN	no	3;4	1.3139e-42	145.86	498530000	23601000	0	25013000	41192000	31183000	18978000	78017000	0	0	29064000	0	0	45893000	25742000	16273000	134490000	29091000
GHESCMGAVVSEYFVLTAAHCFTVDDKEHSIK	32	1	3623.65	tr|B4E1Z4|B4E1Z4_HUMAN;tr|E7ETN3|E7ETN3_HUMAN;tr|A0A1U9X7I0|A0A1U9X7I0_HUMAN;tr|A0A1U9X7H8|A0A1U9X7H8_HUMAN;tr|A0A1U9X7H6|A0A1U9X7H6_HUMAN;tr|A0A1U9X7H5|A0A1U9X7H5_HUMAN;tr|A0A1U9X7H4|A0A1U9X7H4_HUMAN;tr|A0A1U9X7H2|A0A1U9X7H2_HUMAN;sp|P00751|CFAB_HUMAN;tr|A0A1U9X7H7|A0A1U9X7H7_HUMAN;tr|A0A0G2JH38|A0A0G2JH38_HUMAN	tr|B4E1Z4|B4E1Z4_HUMAN	yes	3;4;5;6;7	1.586e-263	330.25	78770000000	3634900000	8755900000	4206100000	4273600000	5658900000	7009300000	4049400000	4635700000	2118100000	4037400000	2846500000	5131800000	3391800000	4062600000	4379700000	6897900000	3680600000
VDNALQSGNSQESVTEQDSKDSTYSLSSTLTLSK	34	1	3618.7	tr|Q0KKI6|Q0KKI6_HUMAN;tr|Q8TCD0|Q8TCD0_HUMAN;sp|P01834|IGKC_HUMAN;tr|Q7Z3Y4|Q7Z3Y4_HUMAN;tr|Q6P5S8|Q6P5S8_HUMAN;tr|Q6PIL8|Q6PIL8_HUMAN;tr|Q6PJF2|Q6PJF2_HUMAN;tr|V9HW34|V9HW34_HUMAN;sp|P0DOX7|IGK_HUMAN;tr|Q5EFE6|Q5EFE6_HUMAN;tr|Q6GMX0|Q6GMX0_HUMAN	tr|Q6P5S8|Q6P5S8_HUMAN	no	3	5.6106e-11	65.377	1121500000	43130000	69096000	106260000	13231000	0	76431000	0	140060000	98222000	0	4595900	104090000	155530000	146690000	29442000	0	134740000
KCQCDELCSYYQSCCTDYTAECKPQVTR	28	1	3609.44	tr|D9ZGG2|D9ZGG2_HUMAN;sp|P04004|VTNC_HUMAN;tr|F5GX75|F5GX75_HUMAN	tr|D9ZGG2|D9ZGG2_HUMAN	yes	3;4	0.010368	44.264	63443000	0	0	0	0	0	0	0	0	0	0	0	0	0	0	0	63443000	0
TCGYIPELEYGYVQPSVPPYQHGVSVEVNCR	31	0	3596.67	tr|B2RA39|B2RA39_HUMAN;sp|Q9BXR6|FHR5_HUMAN;tr|Q05CF5|Q05CF5_HUMAN	tr|B2RA39|B2RA39_HUMAN	yes	3;4	0.0028207	32.373	110790000	0	0	0	0	0	0	26463000	0	0	0	0	19243000	0	0	0	46304000	18783000
CSGTEASVVAPPPVVLLPDVETPSEEDCMFGNGK	34	0	3587.65	sp|P00747|PLMN_HUMAN;tr|B2R7F8|B2R7F8_HUMAN;tr|B4DPH4|B4DPH4_HUMAN	sp|P00747|PLMN_HUMAN	yes	3	0.058432	16.512	149210000	0	0	0	18486000	22419000	12801000	17663000	0	3279200	0	11203000	30634000	0	17980000	14742000	0	0
VPQIPFGSSVHIEPYTELYHYSTSVITSSSTR	32	0	3581.77	sp|P14543|NID1_HUMAN;tr|B4DM05|B4DM05_HUMAN	sp|P14543|NID1_HUMAN	yes	4	0.00010649	37.678	342460000	23172000	35259000	19784000	0	25011000	0	0	0	27488000	0	0	53630000	39202000	20650000	31533000	32127000	34602000
FDVSSFNPHGISTFTDEDNAMYLLVVNHPDAK	32	0	3579.66	sp|P27169|PON1_HUMAN;tr|B4DX19|B4DX19_HUMAN	sp|P27169|PON1_HUMAN	yes	3;4;5;6	1.3592e-24	105.48	19954000000	316780000	600020000	310040000	738500000	940070000	622890000	555440000	551200000	781430000	1042700000	1463900000	5569200000	3246800000	776900000	1146100000	676570000	615950000
SGNTFRPEVHLLPPPSEELALNELVTLTCLAR	32	0	3572.87	tr|Q6N092|Q6N092_HUMAN;tr|Q96DK0|Q96DK0_HUMAN;tr|Q6ZW64|Q6ZW64_HUMAN;sp|P01877|IGHA2_HUMAN;tr|Q6N041|Q6N041_HUMAN;tr|Q6N091|Q6N091_HUMAN;tr|Q6P089|Q6P089_HUMAN;tr|Q6ZVX0|Q6ZVX0_HUMAN;tr|Q6MZX9|Q6MZX9_HUMAN;tr|Q7Z374|Q7Z374_HUMAN;tr|Q7Z379|Q7Z379_HUMAN;tr|Q8NCL6|Q8NCL6_HUMAN;sp|P01876|IGHA1_HUMAN;tr|Q9UP60|Q9UP60_HUMAN;tr|Q6MZW0|Q6MZW0_HUMAN;tr|Q8WY24|Q8WY24_HUMAN;tr|Q6N090|Q6N090_HUMAN;tr|Q96K68|…	tr|Q96K68|Q96K68_HUMAN	no	2;3;4;5;6	1.2981e-145	293.88	92671000000	6872600000	4055600000	13193000000	12324000000	8379600000	2014300000	4904200000	4777400000	573940000	4233100000	799260000	2292400000	6793400000	10255000000	1707800000	3601000000	5893700000
VTNEGTTSTLTMNPVSFGNEHSYLCTATCESR	32	0	3563.56	tr|Q53FL7|Q53FL7_HUMAN;sp|P19320|VCAM1_HUMAN;tr|E9PDD2|E9PDD2_HUMAN;tr|G0ZI12|G0ZI12_HUMAN	tr|Q53FL7|Q53FL7_HUMAN	yes	3	1.5829e-26	109.62	433720000	26145000	22234000	24110000	33455000	37334000	30666000	26690000	28479000	16365000	30013000	22100000	0	0	37383000	37718000	26806000	34218000
VYDLHGSCSYVLAQVCHPKPGDEDFSIVLEK	31	0	3561.69	sp|Q9Y6R7|FCGBP_HUMAN;tr|A0A087WXI2|A0A087WXI2_HUMAN	sp|Q9Y6R7|FCGBP_HUMAN	yes	4;5	0.00012723	39.737	605270000	0	50581000	55563000	49528000	64473000	64205000	43684000	55365000	0	67001000	0	0	82909000	17617000	0	0	54349000
DMENLEDVFYQMIDESQSLSLCGMVWEHR	29	0	3560.54	tr|B4E1Z4|B4E1Z4_HUMAN;tr|E7ETN3|E7ETN3_HUMAN;tr|A0A1U9X7I0|A0A1U9X7I0_HUMAN;tr|A0A1U9X7H8|A0A1U9X7H8_HUMAN;tr|A0A1U9X7H6|A0A1U9X7H6_HUMAN;tr|A0A1U9X7H5|A0A1U9X7H5_HUMAN;tr|A0A1U9X7H4|A0A1U9X7H4_HUMAN;tr|A0A1U9X7H2|A0A1U9X7H2_HUMAN;sp|P00751|CFAB_HUMAN;tr|A0A1U9X7H7|A0A1U9X7H7_HUMAN;tr|A0A0G2JH38|A0A0G2JH38_HUMAN	tr|B4E1Z4|B4E1Z4_HUMAN	yes	3	1.1441e-10	81.534	135250000	0	5021300	0	0	15757000	5829400	16749000	7979700	7176200	8565000	20932000	21438000	0	8405000	17393000	0	0
KIYMTCPDCPSSIPTDSSNHQVLEAATESLAK	32	1	3549.64	sp|Q9UGM5|FETUB_HUMAN;tr|Q5J875|Q5J875_HUMAN;tr|E9PG08|E9PG08_HUMAN	sp|Q9UGM5|FETUB_HUMAN	yes	3	0.036686	20.174	33280000	0	0	0	15696000	17584000	0	0	0	0	0	0	0	0	0	0	0	0
RGYQLSDVDGVTCEDIDECALPTGGHICSYR	31	1	3542.55	tr|B4DUV1|B4DUV1_HUMAN;tr|B1AHL2|B1AHL2_HUMAN;sp|P23142|FBLN1_HUMAN;tr|Q8NBH6|Q8NBH6_HUMAN;CON__ENSEMBL:ENSBTAP00000016046	tr|B4DUV1|B4DUV1_HUMAN	yes	4	0.031717	19.769	102490000	0	18024000	0	0	0	34369000	0	24697000	0	0	9166900	0	16232000	0	0	0	0
CVDGCSCPEGQLLDEGLCVESTECPCVHSGK	31	0	3538.42	sp|P04275|VWF_HUMAN;tr|L8E853|L8E853_HUMAN;tr|B4DNX0|B4DNX0_HUMAN;tr|A8K7V7|A8K7V7_HUMAN	tr|L8E853|L8E853_HUMAN	no	3	4.4013e-11	48.76	41770000	0	0	0	0	0	0	0	0	0	0	17519000	0	24250000	0	0	0	0
TLSLPELEQQQEQQQEQQQEQVQMLAPLES	30	0	3536.69	sp|P06727|APOA4_HUMAN	sp|P06727|APOA4_HUMAN	yes	2;3;4	1.2646e-35	140.68	46653000000	2106600000	2625100000	3468800000	2825400000	4025300000	4020800000	3912300000	3608900000	1881600000	3094400000	1491500000	1362300000	1334000000	2344600000	3021200000	4184300000	1345900000
STIYPVGQFWEEGCDVCTCTDMEDAVMGLR	30	0	3525.47	sp|P04275|VWF_HUMAN;tr|B4DMS3|B4DMS3_HUMAN;tr|L8E853|L8E853_HUMAN	tr|L8E853|L8E853_HUMAN	no	3;4	2.5741e-24	105.95	219990000	0	0	0	0	0	0	0	25364000	0	135120000	0	0	29535000	0	0	13598000	16365000
GLTEGLHGFHVHEFGDNTAGCTSAGPHFNPLSR	33	0	3518.62	tr|H7BYH4|H7BYH4_HUMAN;tr|V9HWC9|V9HWC9_HUMAN;sp|P00441|SODC_HUMAN	tr|H7BYH4|H7BYH4_HUMAN	yes	3;4;5;6	2.0199e-27	115.27	568520000	0	84467000	71122000	0	0	22768000	75402000	187850000	0	0	0	0	69707000	0	0	57201000	0
SAVQGPPERDLCGCYSVSSVLPGCAEPWNHGK	32	1	3513.59	tr|Q8NCL6|Q8NCL6_HUMAN;sp|P01876|IGHA1_HUMAN;tr|Q9UP60|Q9UP60_HUMAN;tr|Q6MZW0|Q6MZW0_HUMAN;tr|Q8WY24|Q8WY24_HUMAN;tr|Q96K68|Q96K68_HUMAN	tr|Q96K68|Q96K68_HUMAN	no	4	0.0075915	26.833	134540000	25621000	22144000	0	0	0	0	0	0	26470000	0	0	0	0	60306000	0	0	0
GNEALVHHMEVFQCAPEMDSVPHFSGPCDSK	31	0	3511.51	sp|P09172|DOPO_HUMAN;tr|Q5T382|Q5T382_HUMAN	sp|P09172|DOPO_HUMAN	yes	3;4;5	4.5695e-06	48.226	948320000	0	144660000	60125000	46826000	55742000	52448000	35656000	0	104100000	0	35539000	37958000	162280000	17659000	64365000	91830000	39134000
ECVGFEAVQEVPVGLVQPASATLYDYYNPER	31	0	3499.66	sp|P0C0L4|CO4A_HUMAN;sp|P0C0L5|CO4B_HUMAN;tr|F5GXS0|F5GXS0_HUMAN;tr|A0A0G2JL54|A0A0G2JL54_HUMAN;tr|B4DDH0|B4DDH0_HUMAN;tr|A0A0G2JPR0|A0A0G2JPR0_HUMAN;tr|A0A140TA49|A0A140TA49_HUMAN	sp|P0C0L5|CO4B_HUMAN	no	2;3;4;5	9.2546e-155	324.35	49980000000	2483000000	3618000000	3409600000	5490200000	5796800000	1002900000	6897800000	1430900000	387690000	5754400000	801770000	2406600000	1560100000	2310000000	974080000	2431200000	3225000000
SAVQGPPDRDLCGCYSVSSVLPGCAEPWNHGK	32	1	3499.57	tr|Q6N092|Q6N092_HUMAN;tr|Q96DK0|Q96DK0_HUMAN;tr|Q6ZW64|Q6ZW64_HUMAN	tr|Q6N092|Q6N092_HUMAN	no	3;4;5	4.0901e-36	139.54	8122400000	157830000	144300000	1410800000	477880000	409180000	1382600000	228340000	0	398110000	0	0	0	3137300000	0	0	376100000	0
HTTCNHVVEQLLPTSAWGTHYVVPTLASQSR	31	0	3488.73	sp|Q9Y6R7|FCGBP_HUMAN;tr|A0A087WXI2|A0A087WXI2_HUMAN	sp|Q9Y6R7|FCGBP_HUMAN	yes	4;5	0.005505	28.215	342880000	16776000	0	0	23436000	23755000	65669000	0	0	67890000	0	28443000	18949000	85625000	0	0	0	12336000
LKKPVAFSDYIHPVCLPDRETAASLLQAGYK	31	2	3486.83	sp|P00734|THRB_HUMAN;tr|B4DDT3|B4DDT3_HUMAN;tr|Q69EZ8|Q69EZ8_HUMAN	sp|P00734|THRB_HUMAN	yes	3;4;5;6	5.193e-24	103.68	7780200000	65957000	327290000	501910000	482450000	633190000	450040000	571190000	169040000	582660000	417260000	580380000	902110000	516090000	403300000	205900000	427000000	544390000
LFGEVTSPLFPKPYPNNFETTTVITVPTGYR	31	0	3484.79	tr|A8K5J8|A8K5J8_HUMAN;sp|P00736|C1R_HUMAN;tr|F5H1V0|F5H1V0_HUMAN;tr|F5H6Y3|F5H6Y3_HUMAN;tr|F5H3N3|F5H3N3_HUMAN;tr|B4DPQ0|B4DPQ0_HUMAN;tr|F5H2D0|F5H2D0_HUMAN;tr|D3DUT5|D3DUT5_HUMAN;tr|Q53HU9|Q53HU9_HUMAN;tr|Q53HT9|Q53HT9_HUMAN	tr|Q53HU9|Q53HU9_HUMAN	no	3;4	2.9758e-91	194.25	5563100000	328550000	424710000	470040000	474290000	523080000	245060000	365250000	254270000	62214000	250640000	100930000	386950000	299950000	402370000	102560000	358090000	514140000
CQCDELCSYYQSCCTDYTAECKPQVTR	27	0	3481.34	tr|D9ZGG2|D9ZGG2_HUMAN;sp|P04004|VTNC_HUMAN;tr|F5GX75|F5GX75_HUMAN	tr|D9ZGG2|D9ZGG2_HUMAN	yes	3	6.3754e-16	77.241	0	0	0	0	0	0	0	0	0	0	0	0	0	0	0	0	0	0
VQSTELCAGHLAGGTDSCQGDSGGPLVCFEKDK	33	1	3479.54	sp|P00747|PLMN_HUMAN;tr|B2R7F8|B2R7F8_HUMAN;tr|B4DPH4|B4DPH4_HUMAN;tr|Q68DS2|Q68DS2_HUMAN	sp|P00747|PLMN_HUMAN	yes	4	0.0055247	28.354	165270000	0	0	54698000	0	28202000	35283000	0	0	0	0	0	47082000	0	0	0	0	0
SFAAGIQALGGTNINDAMLMAVQLLDSSNQEER	33	0	3463.67	tr|B2RMS9|B2RMS9_HUMAN;sp|Q14624|ITIH4_HUMAN;tr|B7Z544|B7Z544_HUMAN;tr|H7C0L5|H7C0L5_HUMAN;tr|Q68DH2|Q68DH2_HUMAN;tr|B7Z551|B7Z551_HUMAN;tr|Q59FS1|Q59FS1_HUMAN;tr|B7Z8Q7|B7Z8Q7_HUMAN;tr|B7ZKJ8|B7ZKJ8_HUMAN	tr|B2RMS9|B2RMS9_HUMAN	no	3	6.3502e-37	138.8	307200000	11960000	0	21047000	22991000	0	0	112100000	0	0	0	2857500	0	0	75236000	4774100	0	56232000
QLQFALPDSLTTWEIQGVGISNTGICVADTVK	32	0	3460.75	sp|P01031|CO5_HUMAN;tr|Q59GS8|Q59GS8_HUMAN	sp|P01031|CO5_HUMAN	yes	3	3.499e-18	91.599	123980000	0	0	14008000	0	16372000	0	33561000	0	0	44538000	0	0	0	0	0	0	15503000
AVQCQHLEAPSEGTMDCVHPLTAFAYGSSCK	31	0	3450.51	tr|Q5R349|Q5R349_HUMAN;tr|Q6NUL9|Q6NUL9_HUMAN;tr|A0A0S2Z509|A0A0S2Z509_HUMAN;tr|B2R785|B2R785_HUMAN;tr|A0A024R8Y9|A0A024R8Y9_HUMAN;sp|P16109|LYAM3_HUMAN	tr|Q5R349|Q5R349_HUMAN	yes	4	0.0068236	27.096	27028000	0	0	0	0	0	0	0	0	0	0	0	0	0	0	0	27028000	0
HLCGGSLIGHQWVLTAAHCFDGLPLQDVWR	30	0	3442.68	sp|P03952|KLKB1_HUMAN;tr|H0YAC1|H0YAC1_HUMAN;tr|A8K9A9|A8K9A9_HUMAN;tr|E9PBC5|E9PBC5_HUMAN;tr|B4DMX2|B4DMX2_HUMAN	sp|P03952|KLKB1_HUMAN	no	3;4;5	1.9923e-107	204.41	1619400000	523440000	87978000	117410000	202110000	54302000	0	0	10823000	40582000	23128000	90043000	96114000	22014000	0	308460000	0	43033000
YSQPEDSLIPFFEITVPESQLTVSQFTLPK	30	0	3439.74	tr|C0JYY2|C0JYY2_HUMAN;sp|P04114|APOB_HUMAN;tr|E1A689|E1A689_HUMAN;tr|Q59HB3|Q59HB3_HUMAN	tr|C0JYY2|C0JYY2_HUMAN	no	2;3;4;5	1.9938e-36	143.47	11226000000	249720000	405890000	673100000	571510000	664110000	85591000	2572600000	89383000	17095000	1168300000	47561000	125330000	643230000	1446700000	184710000	1121800000	1159300000
AVGDKLPECEADDGCPKPPEIAHGYVEHSVR	31	1	3431.59	sp|P00738|HPT_HUMAN;tr|J3QR68|J3QR68_HUMAN;tr|H0Y300|H0Y300_HUMAN;tr|J3QLC9|J3QLC9_HUMAN;tr|J3KRH2|J3KRH2_HUMAN;tr|A0A0U4EXB4|A0A0U4EXB4_HUMAN;tr|A0A0U4ERW6|A0A0U4ERW6_HUMAN	sp|P00738|HPT_HUMAN	no	3;4;5;6;7	2.1011e-145	231.44	91469000000	6520900000	5978400000	4035400000	4494000000	6651200000	10602000000	13466000000	1632700000	3874200000	116110000	17701000000	2640800000	1387300000	1406800000	10766000000	169180000	26363000
EVVTDQFLCSGTQEDESPCKGESGGAVFLER	31	1	3430.53	tr|Q5JP69|Q5JP69_HUMAN;sp|P06681|CO2_HUMAN;tr|A0A0G2JL69|A0A0G2JL69_HUMAN;tr|A0A1U9X8X9|A0A1U9X8X9_HUMAN;tr|Q53HP3|Q53HP3_HUMAN;tr|A0A1U9X8W4|A0A1U9X8W4_HUMAN;tr|B4DV48|B4DV48_HUMAN;tr|Q53GZ8|Q53GZ8_HUMAN;tr|A0A0G2JIE7|A0A0G2JIE7_HUMAN;tr|H0Y3H6|H0Y3H6_HUMAN;tr|B4DQI1|B4DQI1_HUMAN;tr|A0A1U9X8X3|A0A1U9X8X3_HUMAN	tr|Q5JP69|Q5JP69_HUMAN	no	2;3;4	3.2052e-107	237.61	8295600000	258600000	375420000	422600000	355700000	632940000	751070000	634550000	412450000	309590000	473200000	528500000	726840000	523160000	337570000	481660000	496080000	575700000
FSCKPGFTIVGPNSVQCYHFGLSPDLPICK	30	0	3424.64	sp|P08603|CFAH_HUMAN;tr|A0A024R962|A0A024R962_HUMAN;tr|A0A024R984|A0A024R984_HUMAN;tr|Q14006|Q14006_HUMAN;tr|A8K5T0|A8K5T0_HUMAN	sp|P08603|CFAH_HUMAN	no	3;4;5	3.1375e-91	196.85	22248000000	716830000	1536900000	1274900000	850700000	1638000000	1320500000	1486900000	803400000	591980000	956370000	971200000	1566700000	1764100000	2255200000	846420000	1995300000	1672800000
SVHWYQQKPGQAPVLVVYDDSDRPSGIPER	30	0	3422.7	tr|Q8N355|Q8N355_HUMAN;sp|P80748|LV321_HUMAN;tr|A0N5G3|A0N5G3_HUMAN	tr|Q8N355|Q8N355_HUMAN	no	5	2.9633e-09	66.474	134900000	0	0	0	0	0	0	0	39943000	0	0	0	0	94954000	0	0	0	0
IQCAAGYEQSEHNVCQDIDECTAGTHNCR	29	0	3422.38	tr|A8KAJ3|A8KAJ3_HUMAN;tr|A0A0S2Z4F1|A0A0S2Z4F1_HUMAN;sp|Q12805|FBLN3_HUMAN;tr|A0A0S2Z3V1|A0A0S2Z3V1_HUMAN;tr|B2R6M6|B2R6M6_HUMAN;tr|Q59G97|Q59G97_HUMAN;tr|A0A0U1RQV3|A0A0U1RQV3_HUMAN;tr|B4DWH0|B4DWH0_HUMAN	tr|A8KAJ3|A8KAJ3_HUMAN	yes	4	0.05592	16.202	196760000	0	36667000	23913000	0	0	63802000	0	47841000	0	0	0	0	0	0	0	24538000	0
IYMTCPDCPSSIPTDSSNHQVLEAATESLAK	31	0	3421.55	sp|Q9UGM5|FETUB_HUMAN;tr|Q5J875|Q5J875_HUMAN;tr|E9PG08|E9PG08_HUMAN	sp|Q9UGM5|FETUB_HUMAN	yes	3;4	6.869e-36	132.61	4658800000	201710000	323790000	164870000	246100000	240970000	442170000	240600000	330300000	278640000	196620000	250370000	411170000	175510000	209550000	427820000	292180000	226440000
ADYVETVLDSTCSSTVQFLEYELNVLGTHK	30	0	3417.63	tr|C0JYY2|C0JYY2_HUMAN;sp|P04114|APOB_HUMAN;tr|E1A689|E1A689_HUMAN;tr|Q59HB3|Q59HB3_HUMAN	tr|C0JYY2|C0JYY2_HUMAN	no	3;4	2.0636e-43	148.85	1457700000	14622000	18611000	98106000	120390000	67827000	8315700	505610000	2884500	4137100	95760000	6805000	10931000	88887000	185180000	12672000	17510000	199460000
QKDVDKEFYLFPTVFDENESLLLEDNIR	28	2	3415.68	tr|A5PL27|A5PL27_HUMAN;sp|P00450|CERU_HUMAN;tr|Q1L857|Q1L857_HUMAN;tr|A8K5A4|A8K5A4_HUMAN;tr|B7Z5Q2|B7Z5Q2_HUMAN;tr|E9PFZ2|E9PFZ2_HUMAN;tr|H7C5R1|H7C5R1_HUMAN;tr|B3KTA8|B3KTA8_HUMAN	tr|A5PL27|A5PL27_HUMAN	yes	3;4;5	3.1648e-81	201.31	36610000000	1450400000	2191900000	3254600000	3231100000	3044000000	2267300000	3913600000	1246600000	195060000	2720200000	909580000	823290000	1999100000	3328800000	1067200000	1977000000	2990500000
IEGSNKVPVDPATYGQFYGGDSYIILYNYR	30	1	3398.65	sp|P06396|GELS_HUMAN;tr|A0A0A0MS51|A0A0A0MS51_HUMAN;tr|A0A0A0MT01|A0A0A0MT01_HUMAN;tr|B7Z6N2|B7Z6N2_HUMAN;tr|B7Z4U6|B7Z4U6_HUMAN;tr|B3KS49|B3KS49_HUMAN;tr|B7Z992|B7Z992_HUMAN;tr|B7Z9A0|B7Z9A0_HUMAN	sp|P06396|GELS_HUMAN	no	3;4	1.5019e-52	164.41	3919400000	242910000	79947000	578470000	268610000	270050000	310180000	277620000	270920000	189480000	173310000	105910000	236380000	210730000	132080000	118300000	358470000	96026000
VCELDENNTPMCVCQDPTSCPAPIGEFEK	29	0	3396.41	sp|P09486|SPRC_HUMAN;tr|D3DQH8|D3DQH8_HUMAN;tr|B2RDL6|B2RDL6_HUMAN;tr|F5H4E2|F5H4E2_HUMAN	sp|P09486|SPRC_HUMAN	yes	3	0.00019074	42.347	82549000	0	0	0	0	18188000	0	0	0	8045200	0	19169000	24479000	0	0	0	12669000	0
DLTSLGHNENQQGSFSSQGGSSFSVPIFYSSK	32	0	3391.56	sp|P13671|CO6_HUMAN;tr|A8K8Z4|A8K8Z4_HUMAN	sp|P13671|CO6_HUMAN	no	2;3;4	1.4328e-53	165.98	5802700000	256140000	431660000	320750000	391310000	430080000	399300000	399760000	234760000	218990000	320400000	235270000	561770000	362280000	261310000	308980000	273280000	396630000
GGGQAANALAFGNSWQEETRPGCGATEPGDCPK	33	0	3389.48	sp|Q9Y6R7|FCGBP_HUMAN;tr|A0A087WXI2|A0A087WXI2_HUMAN	sp|Q9Y6R7|FCGBP_HUMAN	yes	3	1.1378e-09	60.527	223970000	0	25124000	0	0	20244000	27727000	13690000	17678000	18951000	0	17671000	14866000	29617000	13941000	0	0	24456000
AGFGNQESEFWLGNENLHQLTLQGNWELR	29	0	3386.61	sp|O75636|FCN3_HUMAN;tr|Q6UXM4|Q6UXM4_HUMAN;tr|Q6UY50|Q6UY50_HUMAN	sp|O75636|FCN3_HUMAN	yes	3;4	1.0192e-44	162.91	2671900000	171830000	0	95168000	716780000	203140000	0	79230000	30007000	0	114240000	33102000	155740000	531160000	245810000	37225000	76250000	182210000
GYQLSDVDGVTCEDIDECALPTGGHICSYR	30	0	3386.45	tr|B4DUV1|B4DUV1_HUMAN;tr|B1AHL2|B1AHL2_HUMAN;sp|P23142|FBLN1_HUMAN;tr|Q8NBH6|Q8NBH6_HUMAN;CON__ENSEMBL:ENSBTAP00000016046	tr|B4DUV1|B4DUV1_HUMAN	yes	3	5.907e-09	63.085	266190000	0	15419000	21996000	12206000	22529000	17526000	17069000	25409000	12375000	0	0	26751000	42143000	13876000	0	19241000	19651000
TYVPPPFSQDLFTFHADMCQSQNEELQR	28	0	3384.52	sp|P43652|AFAM_HUMAN	sp|P43652|AFAM_HUMAN	yes	2;3;4	1.8706e-82	202.44	22059000000	1073500000	2945200000	1475100000	1517000000	1712600000	933540000	1354300000	1003900000	1071700000	1229700000	1072000000	1469100000	1256800000	810170000	870010000	1469700000	794520000
FIEDNIEYITIIAFAQYVQEATFEEMEK	28	0	3383.62	sp|P43652|AFAM_HUMAN	sp|P43652|AFAM_HUMAN	yes	3	2.7753e-07	67.496	28946000	6953200	0	0	0	0	0	0	3373200	0	0	11920000	0	0	0	6699600	0	0
AQNLYQELLTQEGQASFQGLKDNVFDGLVR	30	1	3380.7	tr|C0JYY2|C0JYY2_HUMAN;sp|P04114|APOB_HUMAN;tr|E1A689|E1A689_HUMAN;tr|S5FMV1|S5FMV1_HUMAN;tr|Q59HB3|Q59HB3_HUMAN	tr|C0JYY2|C0JYY2_HUMAN	no	3;4	5.1279e-191	287.87	3063600000	153270000	76537000	181180000	295500000	223540000	73107000	275630000	110160000	42437000	308100000	60756000	134550000	184060000	232370000	180720000	303950000	227780000
EAYCLDGMWTTPPLCLEPCTLSFTEMEK	28	0	3378.46	sp|P05160|F13B_HUMAN	sp|P05160|F13B_HUMAN	yes	3	7.1934e-10	77.984	619500000	14584000	26491000	37901000	35080000	42085000	7066300	84219000	6725700	0	66019000	0	39060000	86159000	33256000	7568300	68665000	64624000
FSLLGHASISCTVENETIGVWRPSPPTCEK	30	0	3371.63	sp|P04003|C4BPA_HUMAN;tr|B4E1E1|B4E1E1_HUMAN;tr|B4E1D8|B4E1D8_HUMAN	sp|P04003|C4BPA_HUMAN	no	4	3.9595e-09	65.248	256870000	0	0	25240000	0	34490000	0	33218000	0	0	17177000	0	33756000	31581000	47132000	0	0	34279000
VASVDMGPQQLPDGQSLPIPPVILAELGSDPTK	33	0	3368.75	tr|A8K1K1|A8K1K1_HUMAN;tr|J3KRP0|J3KRP0_HUMAN	tr|A8K1K1|A8K1K1_HUMAN	yes	3;4	1.1256e-09	60.645	2640400000	134920000	168270000	134870000	145920000	133040000	193570000	103750000	56647000	117960000	380300000	46129000	242720000	140550000	100600000	129250000	147680000	264210000
QPYSYDFPEDVAPALGTSFSHMLGATNPTQK	31	0	3368.57	tr|B4E1Z4|B4E1Z4_HUMAN;tr|A0A0G2JHM4|A0A0G2JHM4_HUMAN;tr|A0A0G2JJ82|A0A0G2JJ82_HUMAN;tr|F2Z3N2|F2Z3N2_HUMAN;tr|A0A0G2JI59|A0A0G2JI59_HUMAN;tr|C9JYQ5|C9JYQ5_HUMAN;tr|A2ABG0|A2ABG0_HUMAN;tr|Q5JP69|Q5JP69_HUMAN;sp|P06681|CO2_HUMAN;tr|A0A0G2JL69|A0A0G2JL69_HUMAN;tr|A0A1U9X8X9|A0A1U9X8X9_HUMAN;tr|B4DV48|B4DV48_HUMAN;tr|A0A0G2JIE7|A0A0G2JIE7_HUMAN;tr|H0Y3H6|H0Y3H6_HUMAN;tr|Q95IG1|Q95IG1_HUMAN;tr|A0A0G2…	tr|B4E1Z4|B4E1Z4_HUMAN	no	3;4	5.2236e-24	102.51	2831300000	51715000	189640000	96265000	141260000	178320000	207730000	130910000	215530000	142600000	249490000	137770000	246390000	142230000	164500000	168550000	102390000	265970000
DSLDQLVGGVPVTLNAQTIDVNQETSDLDPSK	32	0	3367.66	sp|P01031|CO5_HUMAN;tr|Q59GS8|Q59GS8_HUMAN	sp|P01031|CO5_HUMAN	yes	2;3;4	1.5902e-154	341.28	11742000000	442930000	365590000	376940000	665260000	906040000	1016700000	1208400000	496530000	348210000	701910000	794780000	1176700000	624000000	719190000	424070000	579990000	894520000
MGPTVSPICLPGTSSDYNLMDGDLGLISGWGR	32	0	3365.57	sp|P09871|C1S_HUMAN;tr|B3KNX0|B3KNX0_HUMAN;tr|A8K2N0|A8K2N0_HUMAN;tr|F8WCZ6|F8WCZ6_HUMAN;tr|A0A087X232|A0A087X232_HUMAN	sp|P09871|C1S_HUMAN	yes	2;3;4	2.1543e-154	297	13859000000	652900000	684220000	1043200000	910040000	1164500000	301270000	1285100000	440320000	70338000	1243200000	229330000	901960000	745560000	1482800000	307300000	1048300000	1348300000
RVINLPLDSMAAPWETGDTFPDVVAIAPDVR	31	1	3364.71	sp|Q96PD5|PGRP2_HUMAN	sp|Q96PD5|PGRP2_HUMAN	yes	3;4	1.3336e-43	150.23	3821500000	78910000	112980000	347660000	244750000	284080000	228610000	373810000	180260000	176570000	266430000	107450000	239390000	215600000	309640000	120330000	269090000	265900000
QPNCDDPETEEAALVAIDYINQDLPWGYK	29	0	3363.52	tr|B7Z556|B7Z556_HUMAN	tr|B7Z556|B7Z556_HUMAN	yes	2;3;4	7.5307e-29	141.21	4343000000	164000000	205700000	383210000	193900000	404930000	103560000	582520000	119190000	31273000	387420000	82915000	259280000	320360000	299420000	55883000	483510000	265940000
QPNCDDPETEEAALVAIDYINQNLPWGYK	29	0	3362.54	sp|P02765|FETUA_HUMAN;tr|B7Z8Q2|B7Z8Q2_HUMAN;tr|C9JV77|C9JV77_HUMAN	sp|P02765|FETUA_HUMAN	yes	2;3;4	1.5524e-286	489.79	83069000000	2622200000	3875800000	6752900000	4761200000	8062000000	1498900000	8684800000	1388400000	170610000	9844900000	1053400000	4180800000	6113300000	8139100000	989310000	8046200000	6885100000
IPVVPHNECSEVMSNMVSENMLCAGILGDR	30	0	3357.53	tr|B4E1C4|B4E1C4_HUMAN;sp|P04070|PROC_HUMAN;tr|E7END6|E7END6_HUMAN;tr|B4DPQ3|B4DPQ3_HUMAN;tr|B4DPC8|B4DPC8_HUMAN;tr|H7BYX9|H7BYX9_HUMAN;tr|Q8J006|Q8J006_HUMAN;tr|A0A0S3LTK9|A0A0S3LTK9_HUMAN;tr|Q6V7X9|Q6V7X9_HUMAN;tr|Q8J008|Q8J008_HUMAN;tr|Q8J007|Q8J007_HUMAN;tr|Q8IXB4|Q8IXB4_HUMAN;tr|Q6SPC0|Q6SPC0_HUMAN;tr|Q8J009|Q8J009_HUMAN;tr|Q6V7X8|Q6V7X8_HUMAN	tr|B4E1C4|B4E1C4_HUMAN	yes	3;4	6.8449e-25	107.3	882740000	34886000	41860000	0	26491000	50935000	54319000	97456000	0	69897000	100540000	59599000	78073000	72474000	37583000	91878000	32232000	34508000
MVQEQCCHSQLEELHCATGISLANEQDR	28	0	3342.45	tr|B4DUV1|B4DUV1_HUMAN;sp|P23142|FBLN1_HUMAN;tr|B1AHM7|B1AHM7_HUMAN;tr|B1AHM9|B1AHM9_HUMAN;tr|B1AHM8|B1AHM8_HUMAN;tr|B1AHM6|B1AHM6_HUMAN;tr|B1AHN3|B1AHN3_HUMAN	tr|B4DUV1|B4DUV1_HUMAN	yes	3	1.3741e-09	72.881	26440000	0	0	0	0	0	0	0	0	0	0	0	0	26440000	0	0	0	0
SPCYGYQWVSEEHEEAHHTAYLVFSPSK	28	0	3337.48	sp|P01023|A2MG_HUMAN	sp|P01023|A2MG_HUMAN	yes	2;3;4;5;6	7.5943e-287	418.8	154110000000	17009000000	16441000000	9238100000	9589300000	10902000000	9043200000	8483800000	7334600000	4687800000	8361300000	5075200000	10802000000	6392200000	6485500000	7623300000	8127100000	8513000000
VFTVHPNLCFHYSWVAEDHQGAQHTANR	28	0	3320.53	tr|B2R950|B2R950_HUMAN;sp|P20742|PZP_HUMAN	tr|B2R950|B2R950_HUMAN	yes	4;5;6	2.8628e-14	92.198	1365200000	0	0	121470000	660950000	0	78379000	0	63672000	0	0	116240000	0	111580000	0	69761000	11221000	131920000
FNNEDVCTCPQASVSQQFTSVPWNSFNR	28	0	3318.45	sp|P09172|DOPO_HUMAN	sp|P09172|DOPO_HUMAN	yes	3	0.00031783	41.188	186210000	0	17577000	22254000	13330000	18796000	0	0	0	8597600	0	6680600	12256000	26514000	10743000	8509600	22343000	18610000
KTDELPQLVTLPHPNLHGPEILDVPSTVQK	30	1	3314.79	sp|P02751|FINC_HUMAN;tr|H0Y7Z1|H0Y7Z1_HUMAN;tr|A6YID6|A6YID6_HUMAN;tr|A6YID2|A6YID2_HUMAN;tr|A6YID4|A6YID4_HUMAN;tr|O95617|O95617_HUMAN;tr|A6YID7|A6YID7_HUMAN;tr|A0A024R462|A0A024R462_HUMAN;tr|Q6MZM7|Q6MZM7_HUMAN;tr|Q59G22|Q59G22_HUMAN;tr|Q6N084|Q6N084_HUMAN;tr|Q68CX6|Q68CX6_HUMAN	tr|A0A024R462|A0A024R462_HUMAN	no	3;4;5	3.5392e-07	58.712	849280000	20452000	126490000	26195000	92827000	16498000	7895500	31557000	77892000	10399000	72170000	33069000	61159000	112990000	68061000	0	42408000	49214000
KGHVLFRPTVSQQQSCPTCSTSLLNGHFK	29	1	3313.64	sp|P19827|ITIH1_HUMAN;tr|B7Z549|B7Z549_HUMAN;tr|B7Z539|B7Z539_HUMAN	sp|P19827|ITIH1_HUMAN	no	3;4;5;6	3.9236e-20	118.61	3559000000	36903000	196730000	151770000	234920000	459240000	189720000	189430000	71434000	198760000	198630000	487810000	314610000	127120000	117410000	147690000	151690000	285160000
KDDIMLDEGMLQSLMELPDQYNYGMYAK	28	1	3310.49	sp|P07357|CO8A_HUMAN;tr|Q05CV2|Q05CV2_HUMAN	sp|P07357|CO8A_HUMAN	yes	3;4	4.9658e-82	199.8	7345400000	231320000	328070000	576680000	408640000	619710000	172800000	1158700000	116050000	27694000	1023100000	83245000	443070000	574750000	841970000	138460000	549230000	51972000
VHVSEEGTEPEAMLQVLGPKPALPAGTEDTAK	32	0	3300.65	sp|P06396|GELS_HUMAN;tr|A0A0A0MS51|A0A0A0MS51_HUMAN;tr|A0A0A0MT01|A0A0A0MT01_HUMAN;tr|B7Z6N2|B7Z6N2_HUMAN;tr|B7Z4U6|B7Z4U6_HUMAN;tr|B7Z992|B7Z992_HUMAN;tr|B7Z9A0|B7Z9A0_HUMAN	sp|P06396|GELS_HUMAN	no	3;4	8.9576e-192	287.8	8009700000	147580000	310290000	422960000	323560000	512240000	823360000	474510000	535040000	604240000	352190000	374970000	960460000	439790000	290390000	507280000	600910000	329930000
TAMDVFVCTYFMPAAQLPELPDVELPTNK	29	0	3296.58	tr|V9HWI6|V9HWI6_HUMAN;sp|P02774|VTDB_HUMAN;tr|D6RBJ7|D6RBJ7_HUMAN;tr|D6RF35|D6RF35_HUMAN	tr|V9HWI6|V9HWI6_HUMAN	no	2;3;4	4.1773e-116	303.14	41305000000	1599500000	1823200000	3298300000	2808900000	948450000	467820000	6298500000	392970000	46302000	4374700000	181180000	2443900000	3738300000	5542100000	431720000	2927600000	3981700000
DRHSCQAECSSELYTEASGYISSLEYPR	28	1	3294.42	tr|A8K5J8|A8K5J8_HUMAN	tr|A8K5J8|A8K5J8_HUMAN	yes	3;4	8.1252e-14	87.489	353620000	0	0	9847500	0	39747000	87391000	17079000	0	0	0	0	35113000	0	26964000	14677000	96331000	26474000
SLGPNSCSANGPGLYLIHGPNLYCYSDVEK	30	0	3281.51	sp|P02790|HEMO_HUMAN	sp|P02790|HEMO_HUMAN	yes	2;3;4	4.0556e-91	224.87	26969000000	1524800000	1235000000	979640000	1771900000	1679200000	1067200000	1822100000	1170000000	1019000000	1899100000	1685400000	1965800000	1734600000	1700400000	2377900000	1392000000	1944400000
NTGMETPTGVCAALAAAGVQPHSLDLSHNSLR	32	0	3274.58	tr|B2R888|B2R888_HUMAN;sp|P08571|CD14_HUMAN	tr|B2R888|B2R888_HUMAN	yes	4	8.4982e-05	39.682	399740000	0	0	0	21969000	22296000	48541000	30766000	24825000	26499000	20634000	0	44287000	31415000	14379000	46212000	36735000	31183000
WSAETPHKPQFTFTSEPHAQLEENFCR	27	0	3273.49	tr|Q53GN8|Q53GN8_HUMAN;sp|P26927|HGFL_HUMAN;tr|G3XAK1|G3XAK1_HUMAN	tr|Q53GN8|Q53GN8_HUMAN	yes	3;4;5	5.0874e-19	114.91	6845200000	348040000	409850000	178100000	208910000	429660000	465540000	375820000	391930000	336630000	525060000	395440000	654360000	445180000	312140000	636010000	407650000	324930000
LNTDIAGLASAIDMSTNYNSDSLHFSNVFR	30	0	3272.54	tr|C0JYY2|C0JYY2_HUMAN;sp|P04114|APOB_HUMAN;tr|E1A689|E1A689_HUMAN	tr|C0JYY2|C0JYY2_HUMAN	yes	2;3;4;5	0	528.25	31554000000	1910700000	2238000000	1014700000	3360800000	2304200000	525880000	1036300000	1288900000	286850000	2928000000	336310000	681620000	2504900000	3533900000	1108800000	3603500000	2890200000
HWCEEGASSSSCSETYCGLYPESEPEVK	28	0	3264.3	sp|Q96IY4|CBPB2_HUMAN;tr|A0A087WSY5|A0A087WSY5_HUMAN	sp|Q96IY4|CBPB2_HUMAN	yes	2;3;4	3.0607e-115	306.75	3462300000	185420000	151390000	135140000	185080000	241690000	329690000	226100000	186620000	228500000	194590000	251320000	274840000	188380000	119000000	191980000	215380000	157120000
SLHDPDGLVATYISEVHEHDGHLYLGSFR	29	0	3263.56	sp|Q9HDC9|APMAP_HUMAN;tr|H0Y512|H0Y512_HUMAN	sp|Q9HDC9|APMAP_HUMAN	yes	5	0.0003019	37.424	170330000	0	0	3802900	12201000	0	0	0	13556000	3904600	23735000	26008000	11081000	22888000	38949000	0	14206000	0
VYPGEQYTYMLLATEEQSPGEGDGNCVTR	29	0	3263.44	tr|A5PL27|A5PL27_HUMAN;sp|P00450|CERU_HUMAN;tr|Q1L857|Q1L857_HUMAN;tr|A8K5A4|A8K5A4_HUMAN;tr|B7Z5Q2|B7Z5Q2_HUMAN;tr|E9PFZ2|E9PFZ2_HUMAN;tr|Q6NSB2|Q6NSB2_HUMAN	tr|A5PL27|A5PL27_HUMAN	yes	2;3;4	3.8953e-155	350.66	29335000000	1231600000	1793900000	1570900000	2263000000	2506200000	2206100000	2416300000	1487000000	1240800000	1924300000	1090700000	1270800000	1381100000	1453500000	1495800000	2192700000	1810300000
DQFNLIVFSTEATQWRPSLVPASAENVNK	29	0	3260.65	tr|B2RMS9|B2RMS9_HUMAN;sp|Q14624|ITIH4_HUMAN;tr|B7Z544|B7Z544_HUMAN;tr|H7C0L5|H7C0L5_HUMAN;tr|Q68DH2|Q68DH2_HUMAN;tr|B7Z551|B7Z551_HUMAN;tr|Q59FS1|Q59FS1_HUMAN;tr|B7Z8Q7|B7Z8Q7_HUMAN;tr|B7ZKJ8|B7ZKJ8_HUMAN	tr|B2RMS9|B2RMS9_HUMAN	no	2;3;4	0	414.12	40029000000	2531800000	2449300000	3072700000	3379900000	2660300000	1451500000	2941400000	1277600000	1227100000	2202300000	1221700000	3179000000	2768800000	2465800000	1766900000	2398900000	3034100000
FLEPFDIDDHQQVHCPYDQLQIYANR	26	0	3260.5	tr|Q53HU9|Q53HU9_HUMAN;tr|Q53HT9|Q53HT9_HUMAN;tr|B4E1B0|B4E1B0_HUMAN	tr|Q53HU9|Q53HU9_HUMAN	yes	3;4	1.3966e-38	166.59	3351700000	153450000	403250000	186780000	249930000	689760000	0	0	0	0	0	0	856350000	47692000	0	693720000	54125000	16665000
LESEETMVLEAHDAQGDVPVTVTVHDFPGK	30	0	3249.55	tr|V9HWA9|V9HWA9_HUMAN;sp|P01024|CO3_HUMAN;tr|B4E216|B4E216_HUMAN	tr|V9HWA9|V9HWA9_HUMAN	yes	3;4	5.74e-09	63.323	541340000	0	27675000	40040000	59923000	111500000	0	77142000	0	0	15759000	0	16667000	44653000	10112000	92570000	45306000	0
KPVAFSDYIHPVCLPDRETAASLLQAGYK	29	1	3245.65	sp|P00734|THRB_HUMAN;tr|B4DDT3|B4DDT3_HUMAN;tr|Q69EZ8|Q69EZ8_HUMAN	sp|P00734|THRB_HUMAN	yes	3;4;5	7.3071e-55	171.02	14097000000	327660000	529340000	631530000	699970000	1099100000	1597600000	986630000	408380000	651960000	927910000	1027200000	1597000000	795570000	1378200000	234690000	674310000	529640000
EGCVCDAGFVLSGDTCVPVGQCGCLHDDR	29	0	3239.32	sp|Q9Y6R7|FCGBP_HUMAN;tr|A0A087WXI2|A0A087WXI2_HUMAN;tr|A0A087WUZ2|A0A087WUZ2_HUMAN	sp|Q9Y6R7|FCGBP_HUMAN	yes	3	1.0056e-05	53.197	128030000	0	0	0	0	24812000	36506000	16489000	0	12938000	23715000	13575000	0	0	0	0	0	0
VQSTELCAGHLAGGTDSCQGDSGGPLVCFEK	31	0	3236.42	sp|P00747|PLMN_HUMAN;tr|B2R7F8|B2R7F8_HUMAN;tr|B4DPH4|B4DPH4_HUMAN;tr|Q68DS2|Q68DS2_HUMAN	sp|P00747|PLMN_HUMAN	yes	2;3;4;5	7.9154e-263	399.77	57471000000	3065800000	3894600000	3759400000	3241900000	4606300000	4149900000	4392600000	1439000000	2594400000	2312300000	3238100000	6327000000	3287500000	2915700000	2746800000	3074100000	2425300000
RVAEGTQVLELPFKGDDITMVLILPKPEK	29	2	3235.79	tr|A0A024R944|A0A024R944_HUMAN;sp|P01008|ANT3_HUMAN;tr|A0A0K0Q2Z1|A0A0K0Q2Z1_HUMAN;tr|Q9UE54|Q9UE54_HUMAN	tr|A0A024R944|A0A024R944_HUMAN	yes	4	0.00038608	40.094	55594000	0	0	0	9254200	0	31953000	0	14386000	0	0	0	0	0	0	0	0	0
HSIPVFCHSSFYHDTDFLGEELDIVAAK	28	0	3233.51	sp|P03951|FA11_HUMAN;tr|H0Y596|H0Y596_HUMAN;tr|Q9UEG0|Q9UEG0_HUMAN	sp|P03951|FA11_HUMAN	yes	3;4;5	2.8812e-07	66.886	2877500000	124810000	385160000	152500000	201330000	227380000	169720000	173300000	78362000	193960000	57491000	136720000	116570000	184210000	291520000	97178000	163010000	124310000
RYDYCDILECEEECMHCSGENYDGK	25	1	3231.2	sp|P00747|PLMN_HUMAN;tr|B2R7F8|B2R7F8_HUMAN	sp|P00747|PLMN_HUMAN	yes	3	3.2775e-06	62.605	0	0	0	0	0	0	0	0	0	0	0	0	0	0	0	0	0	0
CPEALFQPSFLGMESCGIHETTFNSIMK	28	0	3230.45	tr|Q8WVW5|Q8WVW5_HUMAN;tr|Q53GK6|Q53GK6_HUMAN;tr|Q53G99|Q53G99_HUMAN;tr|Q53G76|Q53G76_HUMAN;tr|Q1KLZ0|Q1KLZ0_HUMAN;sp|P63261|ACTG_HUMAN;sp|P60709|ACTB_HUMAN;tr|B4E335|B4E335_HUMAN;tr|B4E3A4|B4E3A4_HUMAN;tr|B4DVQ0|B4DVQ0_HUMAN;tr|B4DW52|B4DW52_HUMAN;tr|B3KWQ3|B3KWQ3_HUMAN;tr|Q6PJ43|Q6PJ43_HUMAN;tr|B7ZAP6|B7ZAP6_HUMAN;tr|Q96FU6|Q96FU6_HUMAN;tr|A4UCT3|A4UCT3_HUMAN;tr|A5GZ75|A5GZ75_HUMAN;tr|Q96DE1|Q9…	tr|Q8WVW5|Q8WVW5_HUMAN	no	3	4.1636e-14	91.113	2083400000	88519000	120100000	152360000	143690000	246740000	60613000	0	117800000	38815000	163080000	0	169780000	462570000	204820000	64081000	50402000	0
QGFEPPSFVGWFLGWDDDYWSVDPLDR	27	0	3229.45	sp|P06396|GELS_HUMAN;tr|A0A0A0MS51|A0A0A0MS51_HUMAN;tr|A0A0A0MT01|A0A0A0MT01_HUMAN;tr|B7Z992|B7Z992_HUMAN;tr|B7Z9A0|B7Z9A0_HUMAN	sp|P06396|GELS_HUMAN	no	3	0.032236	12.203	25450000	5582300	0	0	0	0	0	0	0	3871400	0	4117200	6868500	0	0	5010300	0	0
YNHDIALLELDEPLVLNSYVTPICIADK	28	0	3227.64	tr|F2RM37|F2RM37_HUMAN;sp|P00740|FA9_HUMAN;tr|F2RM35|F2RM35_HUMAN;tr|Q19UJ0|Q19UJ0_HUMAN;tr|Q19UI5|Q19UI5_HUMAN;tr|Q19UH5|Q19UH5_HUMAN;tr|Q19UG9|Q19UG9_HUMAN;tr|Q19UG2|Q19UG2_HUMAN;tr|Q19UG1|Q19UG1_HUMAN;tr|Q19UG6|Q19UG6_HUMAN;tr|Q19UI4|Q19UI4_HUMAN;tr|Q19UI1|Q19UI1_HUMAN;tr|Q19UH9|Q19UH9_HUMAN;tr|Q19UH8|Q19UH8_HUMAN;tr|Q19UG8|Q19UG8_HUMAN;tr|Q19UG5|Q19UG5_HUMAN;tr|Q19UG4|Q19UG4_HUMAN;tr|Q19UG3|Q…	tr|F2RM37|F2RM37_HUMAN	yes	3	5.9645e-28	134.45	475600000	0	0	0	64813000	80965000	38711000	87123000	0	0	70002000	24490000	0	48251000	18909000	42335000	0	0
VDLSFSPAQSPPASHAHLQVAAAPQSLCALR	31	0	3225.64	tr|B2R950|B2R950_HUMAN;sp|P20742|PZP_HUMAN	tr|B2R950|B2R950_HUMAN	yes	3;4	8.085e-05	43.103	969160000	51928000	51373000	42577000	283350000	0	86523000	65595000	46129000	40743000	0	133820000	0	50812000	0	44857000	0	71458000
VYDYYETDESVVAEYIAPCSTDTEHGNV	28	0	3225.36	tr|B2R950|B2R950_HUMAN;sp|P20742|PZP_HUMAN	tr|B2R950|B2R950_HUMAN	yes	3	2.268e-06	58.913	89550000	0	0	0	31345000	0	11748000	10978000	8472300	0	0	16325000	0	10682000	0	0	0	0
EQLGPVTQEFWDNLEKETEGLRQEMSK	27	2	3220.53	tr|A0A024R3E3|A0A024R3E3_HUMAN;sp|P02647|APOA1_HUMAN;tr|F8W696|F8W696_HUMAN	tr|A0A024R3E3|A0A024R3E3_HUMAN	yes	4	0.028482	28.79	188720000	0	0	39688000	0	0	0	37254000	0	46042000	35525000	0	0	30214000	0	0	0	0
DGWHSWPIAHQWPQGPSAVDAAFSWEEK	28	0	3218.46	sp|P02790|HEMO_HUMAN	sp|P02790|HEMO_HUMAN	yes	2;3;4;5	1.5305e-219	409.31	245410000000	24676000000	18058000000	20814000000	27827000000	19526000000	4199400000	11519000000	7374800000	5046200000	14213000000	5781600000	12493000000	16524000000	15430000000	12157000000	11901000000	17865000000
SSPSFSSLHYQDAGNYVCETALQEVEGLK	29	0	3215.47	tr|F5GXJ9|F5GXJ9_HUMAN;sp|Q13740|CD166_HUMAN;tr|B3KNN9|B3KNN9_HUMAN;tr|H7C543|H7C543_HUMAN	tr|F5GXJ9|F5GXJ9_HUMAN	yes	3	1.2377e-14	92.545	688660000	0	21896000	0	35897000	57737000	53045000	49183000	57936000	23912000	49853000	45202000	52471000	49301000	44857000	44205000	60256000	42910000
VINLPLDSMAAPWETGDTFPDVVAIAPDVR	30	0	3208.61	sp|Q96PD5|PGRP2_HUMAN	sp|Q96PD5|PGRP2_HUMAN	yes	2;3;4;5	4.1979e-63	235.98	25268000000	1141700000	1334300000	1295200000	1513300000	1823500000	1085300000	2514800000	964640000	210900000	2217800000	560350000	1568600000	1591900000	2268200000	839970000	2253800000	2083300000
VEIYHEGSWGTICDDSWDLSDAHVVCR	27	0	3205.39	tr|F5GZZ9|F5GZZ9_HUMAN;sp|Q86VB7|C163A_HUMAN;tr|C9JHR8|C9JHR8_HUMAN;tr|D3DUU0|D3DUU0_HUMAN;tr|D3DUU2|D3DUU2_HUMAN	tr|F5GZZ9|F5GZZ9_HUMAN	no	3	1.3004e-05	56.562	34717000	0	0	0	0	16023000	0	0	0	0	0	0	0	0	18694000	0	0	0
HQGTITVNEEGTQATTVTTVGFMPLSTQVR	30	0	3202.59	sp|P05546|HEP2_HUMAN;tr|Q8IVC0|Q8IVC0_HUMAN	sp|P05546|HEP2_HUMAN	yes	2;3;4;5	6.4069e-145	292.14	16024000000	1272100000	1104100000	788240000	943330000	1398400000	962980000	985360000	595690000	886780000	661660000	1025300000	1558500000	703420000	522140000	1561100000	457220000	598150000
EYANQFMWEYSTNYGQAPLSLLVSYTK	27	0	3202.5	tr|V9HWI6|V9HWI6_HUMAN;sp|P02774|VTDB_HUMAN;tr|D6RBJ7|D6RBJ7_HUMAN;tr|D6RF35|D6RF35_HUMAN	tr|V9HWI6|V9HWI6_HUMAN	no	2;3;4	3.7219e-143	331.38	11287000000	1084800000	740760000	1628700000	1576600000	1077600000	5265300	910030000	0	0	577300000	0	469230000	833450000	986740000	0	403450000	992830000
NFPPSQDASGDLYTTSSQLTLPATQCPDGK	30	0	3195.47	sp|P01877|IGHA2_HUMAN;tr|Q6N041|Q6N041_HUMAN;tr|Q6N091|Q6N091_HUMAN;tr|Q6P089|Q6P089_HUMAN;tr|Q6ZVX0|Q6ZVX0_HUMAN;tr|Q7Z374|Q7Z374_HUMAN;tr|Q7Z379|Q7Z379_HUMAN;tr|Q9NPP6|Q9NPP6_HUMAN;sp|P0DOX2|IGA2_HUMAN	tr|Q6ZVX0|Q6ZVX0_HUMAN	no	2;3;4	2.5029e-30	150.91	9744900000	956710000	865210000	934860000	413580000	392160000	926650000	286540000	688780000	310590000	515460000	215920000	179860000	1175700000	461650000	668210000	200340000	552680000
EGKEYGVVLAPDGSTVAVEPLLAGLEAGLQGR	32	1	3194.68	sp|Q96PD5|PGRP2_HUMAN;tr|M0R2W8|M0R2W8_HUMAN	sp|Q96PD5|PGRP2_HUMAN	yes	3	1.0622e-12	75.88	2927800000	95603000	118040000	267270000	134300000	210170000	183690000	365400000	150990000	21948000	263950000	61354000	204520000	158030000	256430000	72982000	216680000	146450000
GTEAAAVPEVELSDQPENTFLHPIIQIDR	29	0	3188.6	sp|P05543|THBG_HUMAN	sp|P05543|THBG_HUMAN	yes	2;3;4	2.5818e-126	274.17	16963000000	559360000	684710000	963360000	676360000	890700000	547280000	897260000	882830000	434140000	603590000	1612400000	1649100000	767500000	2413400000	473840000	2054000000	853240000
QSSSYSFFKEEIIYECDKGYILVGQAK	27	2	3188.54	sp|P04003|C4BPA_HUMAN;tr|B4E1E1|B4E1E1_HUMAN;tr|B4E1D8|B4E1D8_HUMAN	sp|P04003|C4BPA_HUMAN	no	4	0.0017801	38.537	596790000	0	64014000	43994000	56892000	48634000	37528000	53302000	30882000	0	33556000	21567000	41532000	55309000	52118000	22660000	0	34796000
TDELPQLVTLPHPNLHGPEILDVPSTVQK	29	0	3186.69	sp|P02751|FINC_HUMAN;tr|H0Y7Z1|H0Y7Z1_HUMAN;tr|A6YID6|A6YID6_HUMAN;tr|A6YID2|A6YID2_HUMAN;tr|A6YID4|A6YID4_HUMAN;tr|O95617|O95617_HUMAN;tr|A6YID7|A6YID7_HUMAN;tr|A0A024R462|A0A024R462_HUMAN;tr|Q6MZM7|Q6MZM7_HUMAN;tr|Q59G22|Q59G22_HUMAN;tr|Q6N084|Q6N084_HUMAN;tr|Q68CX6|Q68CX6_HUMAN	tr|A0A024R462|A0A024R462_HUMAN	no	3;4	3.6131e-14	85.537	1505800000	54790000	173750000	78736000	112750000	35166000	18190000	38507000	204760000	15236000	150290000	0	31643000	249800000	91248000	61949000	95152000	93812000
GHVLFRPTVSQQQSCPTCSTSLLNGHFK	28	0	3185.55	sp|P19827|ITIH1_HUMAN;tr|B7Z549|B7Z549_HUMAN;tr|B7Z539|B7Z539_HUMAN	sp|P19827|ITIH1_HUMAN	no	3;4	8.6489e-15	94.73	294220000	0	26446000	39690000	35941000	32019000	20638000	0	37179000	11774000	0	24862000	17054000	33980000	0	14634000	0	0
ADNFLLENTLPAQSTFTLAISAYALSLGDK	30	0	3183.63	sp|P01031|CO5_HUMAN	sp|P01031|CO5_HUMAN	yes	3	3.0737e-13	81.197	144380000	0	0	15948000	12901000	22801000	0	41844000	0	0	9142400	0	0	0	23665000	0	0	18082000
GTELQHLLHAVVPGPWQEDVADAEECAGR	29	0	3183.5	tr|Q53GN8|Q53GN8_HUMAN;sp|P26927|HGFL_HUMAN;tr|G3XAK1|G3XAK1_HUMAN;sp|Q2TV78|MST1L_HUMAN;tr|B7Z250|B7Z250_HUMAN;tr|B7Z538|B7Z538_HUMAN;tr|B7Z3P3|B7Z3P3_HUMAN	tr|Q53GN8|Q53GN8_HUMAN	yes	3;4	1.759e-28	137.5	1893300000	0	82283000	259110000	80313000	108830000	60078000	54144000	51493000	41931000	187550000	109470000	305430000	63294000	175850000	79564000	58994000	174950000
TTGIVMDSGDGVTHTVPIYEGYALPHAILR	30	0	3182.61	tr|Q8WVW5|Q8WVW5_HUMAN;tr|Q53GK6|Q53GK6_HUMAN;tr|Q53G99|Q53G99_HUMAN;tr|Q53G76|Q53G76_HUMAN;tr|Q1KLZ0|Q1KLZ0_HUMAN;sp|P63261|ACTG_HUMAN;sp|P60709|ACTB_HUMAN;tr|B4DW52|B4DW52_HUMAN;tr|B3KWQ3|B3KWQ3_HUMAN;tr|Q6PJ43|Q6PJ43_HUMAN;tr|B7ZAP6|B7ZAP6_HUMAN;tr|I3L3I0|I3L3I0_HUMAN;tr|I3L1U9|I3L1U9_HUMAN;tr|I3L4N8|I3L4N8_HUMAN;tr|Q562Z7|Q562Z7_HUMAN;tr|Q562X9|Q562X9_HUMAN;tr|Q562S0|Q562S0_HUMAN;tr|Q562N8|Q5…	tr|Q8WVW5|Q8WVW5_HUMAN	yes	3;4	5.1107e-36	138.02	613030000	48023000	22786000	34801000	28005000	30788000	23726000	37388000	0	0	23119000	19135000	44299000	78067000	146850000	31967000	44078000	0
DDIMLDEGMLQSLMELPDQYNYGMYAK	27	0	3182.4	sp|P07357|CO8A_HUMAN;tr|Q05CV2|Q05CV2_HUMAN	sp|P07357|CO8A_HUMAN	yes	3	4.7085e-14	92.426	188280000	0	0	0	0	0	0	72605000	0	0	31093000	0	0	0	45232000	0	16870000	22484000
RMPITYDNGFLFIHTDKPVYTPDQSVK	27	1	3181.59	sp|P01031|CO5_HUMAN;tr|Q59GS8|Q59GS8_HUMAN	sp|P01031|CO5_HUMAN	yes	3;4;5	2.0772e-09	71.974	906320000	33683000	35307000	0	55295000	56118000	51840000	114000000	35932000	0	93426000	36220000	99728000	26777000	40111000	143410000	0	84477000
EGCVCDAGFVLSGDTCVPVGQCGCLHDGR	29	0	3181.31	sp|Q9Y6R7|FCGBP_HUMAN;tr|A0A087WXI2|A0A087WXI2_HUMAN	sp|Q9Y6R7|FCGBP_HUMAN	yes	3	0.005752	30.352	61319000	0	0	0	0	0	17589000	0	0	11392000	0	11045000	0	21293000	0	0	0	0
TYIYDHGFPYTDPVGVLYEDGDDTVATR	28	0	3178.44	tr|A0A140VK24|A0A140VK24_HUMAN;sp|P04180|LCAT_HUMAN	tr|A0A140VK24|A0A140VK24_HUMAN	yes	3	4.5101e-17	98.491	578720000	22354000	37084000	43859000	36296000	21453000	35516000	30209000	25320000	30972000	66203000	40755000	26274000	42506000	22285000	43245000	37462000	16930000
GECQAEGVLFFQGDREWFWDLATGTMK	27	1	3177.43	sp|P02790|HEMO_HUMAN;tr|Q9BS19|Q9BS19_HUMAN	sp|P02790|HEMO_HUMAN	yes	2;3;4	0	484.93	7735600000	348170000	170060000	636170000	632350000	982780000	91136000	392840000	183380000	82560000	445600000	151040000	217840000	723010000	340220000	320840000	379550000	1638000000
NTVLVLNTQSLVFVQTDKPMYKPGQTVR	28	0	3175.71	tr|B2R950|B2R950_HUMAN;sp|P20742|PZP_HUMAN	tr|B2R950|B2R950_HUMAN	yes	3;4	2.4876e-28	125.78	348010000	0	0	0	71327000	0	0	0	0	0	0	88701000	0	132240000	0	28009000	0	27735000
NPVNYFAEVEQIAFDPSNMPPGIEASPDK	29	0	3175.48	sp|P04040|CATA_HUMAN;tr|B4DWK8|B4DWK8_HUMAN;tr|Q8TAK2|Q8TAK2_HUMAN	sp|P04040|CATA_HUMAN	yes	3	1.2085e-07	59.263	45653000	0	0	0	0	0	7008000	0	0	0	0	0	0	0	0	0	38645000	0
DGLLAHAFPPGPGIQGDAHFDDDELWSLGK	30	0	3174.5	sp|P14780|MMP9_HUMAN	sp|P14780|MMP9_HUMAN	no	3	0.010275	19.88	26991000	0	0	0	0	0	0	0	0	0	0	0	0	26991000	0	0	0	0
TMSGLECQAWDSQSPHAHGYIPSKFPNK	28	1	3172.45	sp|P00747|PLMN_HUMAN;tr|B2R7F8|B2R7F8_HUMAN	sp|P00747|PLMN_HUMAN	yes	3;4;5	4.2398e-44	164.46	3091200000	73017000	312520000	640830000	107850000	105750000	342040000	369560000	35586000	120060000	47223000	98898000	209700000	268360000	41066000	89494000	125130000	104100000
NFPPSQDASGDLYTTSSQLTLPATQCLAGK	30	0	3167.51	tr|Q6N092|Q6N092_HUMAN;tr|Q96DK0|Q96DK0_HUMAN;tr|Q6ZW64|Q6ZW64_HUMAN;tr|Q8NCL6|Q8NCL6_HUMAN;sp|P01876|IGHA1_HUMAN;tr|Q9UP60|Q9UP60_HUMAN;tr|Q6MZW0|Q6MZW0_HUMAN;tr|Q8WY24|Q8WY24_HUMAN;tr|Q6N090|Q6N090_HUMAN;tr|Q96K68|Q96K68_HUMAN	tr|Q96K68|Q96K68_HUMAN	no	2;3;4	3.1645e-76	269.39	72742000000	7636100000	6892900000	5235800000	1582700000	1926300000	5895000000	1140400000	5604400000	2584200000	4399300000	1707700000	1943100000	4406500000	14852000000	2283300000	1188100000	3464200000
NSVDELNNNVEAVSQTSSSSFQYMYLLK	28	0	3166.48	tr|V9HVY1|V9HVY1_HUMAN;sp|P02675|FIBB_HUMAN;tr|B4E1D3|B4E1D3_HUMAN	tr|V9HVY1|V9HVY1_HUMAN	yes	2;3	8.8613e-127	321.84	1904100000	0	0	0	0	16637000	0	0	528030000	114360000	964240000	0	0	0	0	80226000	157620000	43025000
VTISCSGSSSNIGSNYVYWYQQLPGTAPK	29	0	3163.49	tr|Q96SB0|Q96SB0_HUMAN;tr|A2MYD0|A2MYD0_HUMAN;sp|P01700|LV147_HUMAN	tr|A2MYD0|A2MYD0_HUMAN	no	3	0.0074588	28.776	32917000	0	0	0	0	0	0	0	0	0	0	0	0	32917000	0	0	0	0
YNILPEKEEFPFALGVQTLPQTCDEPK	27	1	3162.56	sp|P01023|A2MG_HUMAN	sp|P01023|A2MG_HUMAN	yes	2;3;4	2.8004e-261	407.95	171490000000	7861400000	12884000000	10487000000	10188000000	11694000000	10009000000	9294900000	12096000000	4798400000	8392800000	6903400000	11033000000	7781700000	12131000000	7147300000	16979000000	11812000000
DVDKEFYLFPTVFDENESLLLEDNIR	26	1	3159.53	tr|A5PL27|A5PL27_HUMAN;sp|P00450|CERU_HUMAN;tr|Q1L857|Q1L857_HUMAN;tr|A8K5A4|A8K5A4_HUMAN;tr|B7Z5Q2|B7Z5Q2_HUMAN;tr|E9PFZ2|E9PFZ2_HUMAN;tr|H7C5R1|H7C5R1_HUMAN;tr|B3KTA8|B3KTA8_HUMAN	tr|A5PL27|A5PL27_HUMAN	yes	2;3;4	9.9953e-115	310.99	44063000000	1952700000	1842400000	2973600000	3981100000	4042600000	567010000	5935500000	641830000	108650000	3390400000	266670000	1815000000	2902900000	5279300000	522270000	2725300000	5116000000
QGYQLIEGNQVLHSFTAVCQDDGTWHR	27	0	3158.46	tr|A8K5J8|A8K5J8_HUMAN;sp|P00736|C1R_HUMAN;tr|B4DPQ0|B4DPQ0_HUMAN;tr|F5H2D0|F5H2D0_HUMAN;tr|Q53HU9|Q53HU9_HUMAN;tr|Q53HT9|Q53HT9_HUMAN;tr|B4E1B0|B4E1B0_HUMAN	tr|Q53HU9|Q53HU9_HUMAN	no	2;3;4	1.3121e-125	232.06	23519000000	995340000	1130300000	913300000	1460400000	1231700000	1767300000	1229800000	1393500000	1108600000	1195600000	2359100000	1870900000	1040700000	1416000000	2157100000	1071600000	1178300000
FSGSGSGTDFTLTISSLQPEDVATYYCQK	29	0	3158.44	tr|Q9UL70|Q9UL70_HUMAN	tr|Q9UL70|Q9UL70_HUMAN	no	3	1.4985e-05	50.029	255040000	17165000	0	0	19223000	23031000	0	32969000	22821000	0	23696000	0	0	49084000	35061000	0	0	31992000
LSGVQDGHQDISLLYTEPGAGQTHTAASFR	30	0	3155.53	tr|D3DSM4|D3DSM4_HUMAN;tr|D3DSM5|D3DSM5_HUMAN;sp|P39060|COIA1_HUMAN	tr|D3DSM4|D3DSM4_HUMAN	yes	3;4	1.0328e-26	117.04	227960000	0	0	0	16808000	20274000	10124000	0	14104000	17903000	49248000	9958800	20066000	69470000	0	0	0	0
TLMFGSYLDDEKNWGLSFYADKPETTK	27	1	3155.48	sp|P19652|A1AG2_HUMAN	sp|P19652|A1AG2_HUMAN	yes	3;4	3.5788e-13	86.006	654860000	43438000	0	0	176640000	59147000	40706000	31128000	0	14435000	7456900	56428000	12888000	22562000	0	72676000	14072000	103280000
QAPGQGLEWMGWINTNTGNPTYAQGFTGR	29	0	3151.46	sp|A0A0J9YVY3|HV741_HUMAN	sp|A0A0J9YVY3|HV741_HUMAN	yes	3	0.00021179	41.734	55128000	0	15475000	24298000	0	0	0	0	0	0	0	0	0	15356000	0	0	0	0
CSPHLVLSALTSDNHGATYAFSGTHYWR	28	0	3147.46	sp|P02790|HEMO_HUMAN	sp|P02790|HEMO_HUMAN	yes	2;3;4;5;6	7.9475e-241	358.49	127520000000	11611000000	5995900000	6959500000	7407300000	7761600000	4573400000	5494400000	3495500000	6664200000	8120700000	8011700000	7473600000	7686300000	6053300000	18271000000	5357000000	6587700000
RSDFASNCCSINSPPLYCDSEIDAELK	27	1	3147.36	tr|V9HWI6|V9HWI6_HUMAN;sp|P02774|VTDB_HUMAN	tr|V9HWI6|V9HWI6_HUMAN	yes	2;3;4	6.936e-44	204.47	9019300000	382490000	401840000	472170000	465680000	640660000	1157500000	677010000	580180000	351200000	553650000	503010000	800240000	541810000	280170000	445070000	324230000	442390000
TSESGELHGLTTEEEFVEGIYKVEIDTK	28	1	3139.51	tr|A6XMH1|A6XMH1_HUMAN;tr|A0A087WV45|A0A087WV45_HUMAN;tr|E9KL36|E9KL36_HUMAN;sp|P02766|TTHY_HUMAN;tr|A6XGL1|A6XGL1_HUMAN;tr|A0A087WT59|A0A087WT59_HUMAN	tr|A6XMH1|A6XMH1_HUMAN	yes	3	0.00052726	43.612	33283000	16674000	0	0	0	0	0	16609000	0	0	0	0	0	0	0	0	0	0
KDPEGLFLQDNIVAEFSVDETGQMSATAK	29	1	3139.5	tr|Q5VY30|Q5VY30_HUMAN;sp|P02753|RET4_HUMAN	tr|Q5VY30|Q5VY30_HUMAN	yes	2;3;4	3.4826e-144	204.66	7189800000	241770000	795260000	369630000	543270000	499230000	175760000	519230000	126380000	120020000	882950000	163410000	349250000	798280000	426830000	190650000	475390000	512490000
LLGNVLVCVLAHHFGKEFTPPVQAAYQK	28	1	3135.67	tr|D9YZU5|D9YZU5_HUMAN;sp|P68871|HBB_HUMAN;tr|C8C504|C8C504_HUMAN;tr|Q6VFQ5|Q6VFQ5_HUMAN;tr|B2M0Y1|B2M0Y1_HUMAN;tr|Q6J1Z8|Q6J1Z8_HUMAN	tr|D9YZU5|D9YZU5_HUMAN	yes	3;4	1.2198e-16	97.94	230410000	0	23601000	0	0	0	0	0	185560000	0	0	0	0	0	0	0	21248000	0
TYMLAFDVNDEKNWGLSVYADKPETTK	27	1	3134.49	tr|V9HWF6|V9HWF6_HUMAN;sp|P02763|A1AG1_HUMAN	tr|V9HWF6|V9HWF6_HUMAN	yes	3	3.1759e-06	60.104	50574000	0	0	0	18614000	0	0	0	0	0	0	0	0	0	0	0	0	31960000
LQETSNWLLSQQQADGSFQDPCPVLDR	27	0	3131.46	sp|P0C0L4|CO4A_HUMAN;tr|A0A0G2JPR0|A0A0G2JPR0_HUMAN;tr|A0A140TA49|A0A140TA49_HUMAN	sp|P0C0L4|CO4A_HUMAN	no	2;3	1.7965e-154	344.39	19946000000	0	300080000	211450000	303780000	362840000	3327700000	3513500000	2320000000	1634300000	270000000	1933200000	69244000	93498000	1410200000	570030000	1981700000	1644800000
ESTVFEDLSDEAERDEYELLCPDNTR	26	1	3131.35	tr|E7EQB2|E7EQB2_HUMAN;tr|E7ER44|E7ER44_HUMAN;tr|V9HWI4|V9HWI4_HUMAN;sp|P02788|TRFL_HUMAN;tr|B3VMW0|B3VMW0_HUMAN;tr|A0A161I202|A0A161I202_HUMAN;tr|Q5EK51|Q5EK51_HUMAN;tr|A8K494|A8K494_HUMAN;tr|B7ZAL5|B7ZAL5_HUMAN;tr|Q19KS2|Q19KS2_HUMAN;tr|W8QEY1|W8QEY1_HUMAN;tr|Q2TUW9|Q2TUW9_HUMAN;tr|B2MV14|B2MV14_HUMAN	tr|E7EQB2|E7EQB2_HUMAN	no	3	5.7058e-09	83.09	57836000	0	0	0	0	0	0	0	0	0	0	0	0	57836000	0	0	0	0
ALSDHHIYLEGTLLKPNMVTPGHACTQK	28	0	3130.57	tr|V9HWN7|V9HWN7_HUMAN;sp|P04075|ALDOA_HUMAN;tr|J3KPS3|J3KPS3_HUMAN;tr|H3BQN4|H3BQN4_HUMAN;tr|A0A0M4FNU3|A0A0M4FNU3_HUMAN;tr|H3BU78|H3BU78_HUMAN;tr|A4UCS9|A4UCS9_HUMAN;tr|A4UCT0|A4UCT0_HUMAN	tr|V9HWN7|V9HWN7_HUMAN	yes	4	0.079189	12.216	18448000	0	0	0	0	0	0	18448000	0	0	0	0	0	0	0	0	0	0
EVVTSEDGSDCPEAMDLGTLSGIGTLDGFR	30	0	3127.4	sp|P02671|FIBA_HUMAN	sp|P02671|FIBA_HUMAN	yes	2;3;4	1.0511e-154	334.03	6417400000	0	0	13833000	18204000	233020000	28664000	472260000	327560000	129760000	372620000	48965000	23882000	1057800000	852860000	200470000	2256600000	380930000
KVADALTNAVAHVDDMPNALSALSDLHAHK	30	1	3123.58	tr|A0A1S5UZ39|A0A1S5UZ39_HUMAN;tr|D1MGQ2|D1MGQ2_HUMAN;sp|P69905|HBA_HUMAN;tr|U6A216|U6A216_HUMAN;tr|E9M4D4|E9M4D4_HUMAN;tr|A0A0K2BMD8|A0A0K2BMD8_HUMAN;tr|Q4ZGM8|Q4ZGM8_HUMAN;tr|A0A1K0GXZ1|A0A1K0GXZ1_HUMAN;tr|Q9BX83|Q9BX83_HUMAN;tr|G3V1N2|G3V1N2_HUMAN;tr|Q96T46|Q96T46_HUMAN;tr|P78461|P78461_HUMAN;tr|Q86YL2|Q86YL2_HUMAN;tr|Q6J1Z9|Q6J1Z9_HUMAN;tr|Q9NQT3|Q9NQT3_HUMAN;tr|E1B2D1|E1B2D1_HUMAN;tr|V9H1D9|…	tr|A0A1S5UZ39|A0A1S5UZ39_HUMAN	no	2;3;4;5;6;7	6.4084e-155	292.29	88560000000	7555800000	6119100000	3973100000	1288200000	1470500000	1363800000	3362200000	32744000000	1063400000	139770000	1295500000	7271500000	2573400000	4733700000	591220000	12223000000	791380000
FSSHVGGTLGQFYQEVLWGSPAASDDGRR	29	1	3123.48	tr|B2RMS9|B2RMS9_HUMAN;sp|Q14624|ITIH4_HUMAN;tr|B7Z544|B7Z544_HUMAN;tr|H7C0L5|H7C0L5_HUMAN;tr|B7ZKJ8|B7ZKJ8_HUMAN	tr|B2RMS9|B2RMS9_HUMAN	no	4	1.532e-35	146.34	1930500000	115020000	99791000	172620000	116960000	131640000	103920000	102640000	0	47562000	107700000	52391000	366790000	126740000	174610000	94541000	0	117610000
YKPFSQVPTGEVFYYSCEYNFVSPSK	26	0	3122.44	sp|Q03591|FHR1_HUMAN;tr|B1AKG0|B1AKG0_HUMAN;sp|P36980|FHR2_HUMAN;tr|V9GYE7|V9GYE7_HUMAN	sp|Q03591|FHR1_HUMAN	no	2;3;4	3.1549e-14	156.67	18539000000	838190000	2145800000	1233200000	1271300000	1576900000	1399000000	1129200000	727240000	708820000	1244800000	539690000	1215900000	1454900000	587120000	758270000	654990000	1053500000
QSVGNEAEIWLGLNDMAAEGTWVDMTGAR	29	0	3120.43	tr|E9PHK0|E9PHK0_HUMAN;tr|A0A024R2Q7|A0A024R2Q7_HUMAN;sp|P05452|TETN_HUMAN;tr|B2R582|B2R582_HUMAN;tr|Q68DS3|Q68DS3_HUMAN	tr|E9PHK0|E9PHK0_HUMAN	no	2;3	2.6717e-67	185.87	521030000	9739800	49853000	55603000	46536000	48978000	0	57413000	16042000	0	60005000	0	26023000	53112000	13962000	0	44417000	39342000
SILQMSLDHHIVTPLTSLVIENEAGDER	28	0	3116.58	tr|A2RTY6|A2RTY6_HUMAN;sp|P19823|ITIH2_HUMAN;tr|D3DRR6|D3DRR6_HUMAN;tr|Q5T985|Q5T985_HUMAN;tr|B4DM79|B4DM79_HUMAN	tr|A2RTY6|A2RTY6_HUMAN	yes	2;3;4;5	3.6868e-155	342.81	65078000000	2135200000	3433600000	6940500000	3007500000	3944500000	2315900000	3308000000	1902500000	2569200000	7225800000	3114500000	6708500000	3066500000	4371600000	2764500000	4488200000	3781200000
VTISCSGSSSNIGNNYVSWYQQLPGTAPK	29	0	3114.47	tr|A2NUT2|A2NUT2_HUMAN;sp|P01701|LV151_HUMAN	tr|A2NUT2|A2NUT2_HUMAN	no	3	6.3362e-06	34.885	88152000	38942000	0	0	0	0	0	0	0	0	0	0	0	31267000	0	0	0	17943000
ELLLEHQDAYQAGIVFPDCFYPSICK	26	0	3112.47	sp|P80108|PHLD_HUMAN	sp|P80108|PHLD_HUMAN	yes	3	4.3553e-08	73.574	292380000	0	49092000	0	0	33526000	18381000	16323000	24456000	21059000	30131000	22068000	0	0	34342000	20541000	22465000	0
TNTNVNCPIECFMPLDVQADREDSRE	26	2	3109.35	sp|P02751|FINC_HUMAN;tr|H0Y7Z1|H0Y7Z1_HUMAN;tr|Q7L553|Q7L553_HUMAN;tr|Q9H382|Q9H382_HUMAN;tr|Q53S27|Q53S27_HUMAN;tr|A0A024R462|A0A024R462_HUMAN;tr|B7ZLE5|B7ZLE5_HUMAN;tr|Q6MZM7|Q6MZM7_HUMAN;tr|Q59G22|Q59G22_HUMAN;tr|Q6N084|Q6N084_HUMAN;tr|Q68CX6|Q68CX6_HUMAN;tr|B4DU16|B4DU16_HUMAN	tr|A0A024R462|A0A024R462_HUMAN	no	3	0.010685	37.642	222210000	8707100	0	37541000	0	0	0	0	45641000	19956000	0	21588000	0	0	17837000	25493000	29856000	15596000
LCGACGNFDGDQTNDWHDSQEKPAMEK	27	0	3109.26	sp|Q9Y6R7|FCGBP_HUMAN;tr|A0A087WXI2|A0A087WXI2_HUMAN	sp|Q9Y6R7|FCGBP_HUMAN	yes	4	0.063013	14.73	283760000	33199000	32256000	28379000	31485000	27045000	45578000	32171000	0	27165000	0	0	26485000	0	0	0	0	0
AVLQLNEEGVDTAGSTGVTLNLTSKPIILR	30	0	3108.7	sp|P08185|CBG_HUMAN	sp|P08185|CBG_HUMAN	yes	3	2.5027e-36	129.24	410460000	46053000	29057000	24699000	36659000	38285000	6048200	49820000	0	0	33530000	0	15977000	0	32679000	12200000	29382000	56075000
QVCTDINECETGQHNCVPNSVCINTR	26	0	3104.32	tr|G3XAP6|G3XAP6_HUMAN;tr|B4DN90|B4DN90_HUMAN;tr|A8K3I0|A8K3I0_HUMAN;sp|P49747|COMP_HUMAN;tr|B4DN75|B4DN75_HUMAN	tr|G3XAP6|G3XAP6_HUMAN	yes	3	2.7854e-08	77.19	299510000	0	0	25098000	0	0	55107000	0	21220000	39624000	37869000	0	29244000	28495000	22125000	40732000	0	0
RQCVPTEPCEDAEDDCGNDFQCSTGR	26	1	3102.18	tr|A0A024R035|A0A024R035_HUMAN;sp|P02748|CO9_HUMAN	tr|A0A024R035|A0A024R035_HUMAN	yes	3	1.5405e-09	72.881	0	0	0	0	0	0	0	0	0	0	0	0	0	0	0	0	0	0
ELSSFIDKGQELCADYSENTFTEYKK	26	2	3101.42	tr|V9HWI6|V9HWI6_HUMAN;sp|P02774|VTDB_HUMAN;tr|D6RF35|D6RF35_HUMAN	tr|V9HWI6|V9HWI6_HUMAN	no	3;4;5	8.125e-08	77.693	3149900000	44516000	68092000	240810000	113460000	180740000	393650000	337920000	232460000	178020000	145690000	161970000	322650000	187140000	96885000	84766000	189290000	171870000
KELSSFIDKGQELCADYSENTFTEYK	26	2	3101.42	tr|V9HWI6|V9HWI6_HUMAN;sp|P02774|VTDB_HUMAN;tr|D6RF35|D6RF35_HUMAN	tr|V9HWI6|V9HWI6_HUMAN	no	3;4	2.1456e-17	131.42	2175900000	174270000	86860000	171940000	108310000	149060000	228950000	167540000	124070000	77781000	124510000	98125000	195430000	104990000	61258000	136170000	89032000	77587000
GCPAALPLSNLYETLGVVGSTTTQLYTDR	29	0	3096.54	tr|A0A0S2Z4Q2|A0A0S2Z4Q2_HUMAN;sp|Q15582|BGH3_HUMAN;tr|Q53GU8|Q53GU8_HUMAN;tr|A0A0S2Z4K6|A0A0S2Z4K6_HUMAN;tr|H0Y8M8|H0Y8M8_HUMAN	tr|A0A0S2Z4Q2|A0A0S2Z4Q2_HUMAN	yes	3	2.5646e-14	89.186	956730000	45467000	0	56913000	46736000	77218000	38048000	32682000	65412000	20968000	89982000	31127000	107670000	87046000	76872000	42003000	88359000	50225000
LQETSNWLLSQQQADGSFQDLSPVIHR	27	0	3096.53	sp|P0C0L5|CO4B_HUMAN;tr|F5GXS0|F5GXS0_HUMAN;tr|A0A0G2JL54|A0A0G2JL54_HUMAN;tr|Q9UNU2|Q9UNU2_HUMAN	sp|P0C0L5|CO4B_HUMAN	no	2;3;4;5;6	1.1012e-241	420.55	141370000000	6644300000	14283000000	7831500000	10204000000	10198000000	6028300000	10157000000	8648200000	9384100000	9711400000	6901400000	10002000000	5354900000	6065800000	9016300000	3106000000	7833700000
DCQDHSFSIVIETVQCADDRDAVCTR	26	1	3096.33	sp|P04275|VWF_HUMAN;tr|L8E853|L8E853_HUMAN;tr|B4DNX0|B4DNX0_HUMAN;tr|A8K7V7|A8K7V7_HUMAN	tr|L8E853|L8E853_HUMAN	no	3;4	0.00066679	51.234	148890000	0	4071400	0	0	0	0	0	44018000	0	57307000	0	0	43495000	0	0	0	0
EELATFDPVDNIVFNMAAGSAPMQLHLR	28	0	3085.5	sp|O95445|APOM_HUMAN	sp|O95445|APOM_HUMAN	yes	3;4	4.8486e-28	136.24	2644200000	121790000	153340000	94801000	136990000	189920000	37638000	155630000	80212000	25574000	347680000	87500000	143960000	333060000	337470000	95135000	174210000	129330000
RGENLFAITDEGMDVPLAMEEWHHER	26	1	3081.41	sp|Q6UXB8|PI16_HUMAN;tr|B2R701|B2R701_HUMAN	sp|Q6UXB8|PI16_HUMAN	no	3;4;5	3.1197e-06	64.289	1506900000	50012000	92334000	96198000	113230000	133430000	69591000	86709000	116920000	36071000	122240000	39668000	119310000	77888000	126580000	75617000	64947000	86172000
VAEGTQVLELPFKGDDITMVLILPKPEK	28	1	3079.69	tr|A0A024R944|A0A024R944_HUMAN;sp|P01008|ANT3_HUMAN;tr|A0A0K0Q2Z1|A0A0K0Q2Z1_HUMAN;tr|Q9UE54|Q9UE54_HUMAN	tr|A0A024R944|A0A024R944_HUMAN	yes	2;3;4;5	3.5331e-154	301.16	62483000000	2688300000	3940900000	5263000000	4913300000	4869600000	3027100000	4401600000	2662200000	2297700000	3591800000	2146100000	9345700000	2684600000	2040000000	2032700000	2555300000	4022900000
TMTIHNGMFFSTYDRDNDGWLTSDPR	26	1	3076.34	tr|V9HVY1|V9HVY1_HUMAN;sp|P02675|FIBB_HUMAN;tr|B4E1D3|B4E1D3_HUMAN;tr|D3DP13|D3DP13_HUMAN;tr|D6REL8|D6REL8_HUMAN	tr|V9HVY1|V9HVY1_HUMAN	yes	3;4	0.032305	26.849	92687000	0	0	0	0	0	0	0	20070000	0	21490000	0	0	0	0	0	51126000	0
YDYCDILECEEECMHCSGENYDGK	24	0	3075.1	sp|P00747|PLMN_HUMAN;tr|B2R7F8|B2R7F8_HUMAN	sp|P00747|PLMN_HUMAN	yes	3	0.0085479	36.935	0	0	0	0	0	0	0	0	0	0	0	0	0	0	0	0	0	0
GQSQFQALCFVTQLQHNEIIPSEAMAK	27	0	3074.5	sp|Q86UD1|OAF_HUMAN	sp|Q86UD1|OAF_HUMAN	yes	3	9.385e-14	89.197	545210000	0	0	0	38093000	36254000	57458000	40046000	33087000	41957000	34628000	31690000	30253000	31523000	33932000	60514000	37291000	38486000
KLYDYCDVPQCAAPSFDCGKPQVEPK	26	1	3071.38	sp|P00747|PLMN_HUMAN;tr|B2R7F8|B2R7F8_HUMAN;tr|B4DPH4|B4DPH4_HUMAN	sp|P00747|PLMN_HUMAN	yes	2;3;4;5;6	7.3056e-29	191.22	93730000000	5013500000	5997700000	7594800000	6154400000	5840500000	10634000000	6081200000	2111500000	4525100000	3792800000	5572000000	7942200000	5071800000	4287300000	5238800000	4483900000	3388000000
FINDYGTHYITSGSMGGIYEYILVIDK	27	0	3068.48	sp|P07357|CO8A_HUMAN;tr|Q05CV2|Q05CV2_HUMAN	sp|P07357|CO8A_HUMAN	yes	3	7.5665e-10	79.875	1124600000	61941000	136070000	89444000	122260000	150480000	17157000	64721000	19284000	17490000	76098000	12851000	70375000	95377000	21469000	35028000	22878000	111710000
EQQQLIDDHFLFDKPVSPLLLASGMAR	27	0	3067.58	sp|P06732|KCRM_HUMAN;tr|B2R892|B2R892_HUMAN;tr|B4DUP1|B4DUP1_HUMAN;tr|B4DNF8|B4DNF8_HUMAN	sp|P06732|KCRM_HUMAN	yes	4	0.00044184	39.783	1217200000	0	0	0	0	112250000	0	981480000	0	0	0	0	65957000	57529000	0	0	0	0
ELTPEVLQEWLDELEEMMLVVHMPR	25	0	3065.49	tr|A0A024R944|A0A024R944_HUMAN;sp|P01008|ANT3_HUMAN;tr|A0A0K0Q2Z1|A0A0K0Q2Z1_HUMAN;tr|Q9UE54|Q9UE54_HUMAN	tr|A0A024R944|A0A024R944_HUMAN	yes	3;4	1.5642e-17	130.71	1225700000	55301000	33090000	28394000	34534000	43117000	47151000	48391000	31459000	9027500	5061900	98409000	629610000	26844000	15912000	106560000	12853000	0
HHSHEQHPHGHHPHAHHPHEHDTHR	25	0	3064.34	sp|P04196|HRG_HUMAN;tr|B2R8I2|B2R8I2_HUMAN;tr|Q68DR3|Q68DR3_HUMAN	tr|B2R8I2|B2R8I2_HUMAN	no	6;7	0.030021	20.496	144240000	0	26140000	2613600	27165000	4661300	0	0	44072000	0	0	0	24129000	0	0	0	0	15458000
IHILPSMNPDGYEVAAAQGPNKPGYLVGR	29	0	3063.56	sp|P15169|CBPN_HUMAN	sp|P15169|CBPN_HUMAN	yes	3;4;5	1.5706e-23	129.51	5988300000	474000000	858460000	498960000	605720000	659410000	288420000	214510000	85320000	191360000	245790000	332600000	632770000	199060000	44650000	250760000	187620000	218880000
DGEQIEQEEDDEKYIFSDDSSQLTIK	26	1	3060.36	tr|H7BYX6|H7BYX6_HUMAN;tr|A0A087WTE4|A0A087WTE4_HUMAN;tr|A0A087WTF6|A0A087WTF6_HUMAN;tr|A0A087WX77|A0A087WX77_HUMAN;sp|P13591|NCAM1_HUMAN;tr|A0A087WWD4|A0A087WWD4_HUMAN;tr|A0A087WV75|A0A087WV75_HUMAN	tr|H7BYX6|H7BYX6_HUMAN	yes	3	0.036788	17.647	10284000	10284000	0	0	0	0	0	0	0	0	0	0	0	0	0	0	0	0
LGYVTADGETSGSITCGKDGWSAQPTCIK	29	1	3058.4	sp|P08603|CFAH_HUMAN;tr|A0A024R962|A0A024R962_HUMAN;tr|A0A024R984|A0A024R984_HUMAN;tr|A8K5T0|A8K5T0_HUMAN	sp|P08603|CFAH_HUMAN	no	3	0.06524	21.453	53040000	0	0	0	0	0	0	12889000	0	0	0	0	12058000	18289000	9804000	0	0	0
LLQLPLGFLYVHHTYVPAPPCTDFTR	26	0	3054.58	sp|Q96PD5|PGRP2_HUMAN	sp|Q96PD5|PGRP2_HUMAN	yes	3;4	2.8405e-14	116.72	8581900000	1323200000	428970000	689370000	884120000	625720000	351320000	243450000	308730000	444920000	287820000	344530000	702240000	412170000	324230000	754890000	298860000	157400000
ITTGGDVINNGLWNMVSVEELEHSISIK	28	0	3054.53	tr|A0A0S2Z4K3|A0A0S2Z4K3_HUMAN;sp|P07225|PROS_HUMAN;tr|A0A0S2Z4L3|A0A0S2Z4L3_HUMAN;tr|Q9NSD0|Q9NSD0_HUMAN;tr|Q16519|Q16519_HUMAN;tr|G5E9F8|G5E9F8_HUMAN;tr|B4E1L6|B4E1L6_HUMAN	tr|A0A0S2Z4K3|A0A0S2Z4K3_HUMAN	yes	3	5.1934e-17	97.063	1278500000	0	185640000	0	0	0	0	0	0	199750000	214570000	109290000	328240000	0	0	0	241040000	0
YHQDTQGWGDIGYSFVVGSDGYVYEGR	27	0	3054.34	sp|Q96PD5|PGRP2_HUMAN	sp|Q96PD5|PGRP2_HUMAN	yes	2;3	8.4966e-44	210.17	3504900000	146070000	173750000	298320000	287280000	355440000	106090000	244130000	146880000	38642000	296650000	50178000	250730000	241190000	298570000	83539000	304730000	182680000
VTISCSGSSSNIGSNTVNWYQQLPGTAPK	29	0	3052.46	tr|Q5NV81|Q5NV81_HUMAN;tr|A2NYV5|A2NYV5_HUMAN;sp|P01699|LV144_HUMAN	tr|Q5NV81|Q5NV81_HUMAN	yes	3	1.8909e-05	47.507	297150000	18917000	14630000	33472000	19274000	14073000	13998000	0	18260000	12676000	19185000	10841000	13658000	20920000	33105000	26476000	11148000	16519000
YKAEEHTVVLTVTGEPCHFPFQYHR	25	1	3044.46	sp|P00748|FA12_HUMAN;tr|Q8IZZ5|Q8IZZ5_HUMAN;tr|A0A0R7FJH5|A0A0R7FJH5_HUMAN	tr|Q8IZZ5|Q8IZZ5_HUMAN	no	2;3;4;5;6	1.2281e-66	174.19	14644000000	405010000	456810000	1444500000	1019500000	1004900000	897510000	1132800000	532540000	855030000	969870000	1055200000	777930000	774760000	964180000	527120000	1218900000	607210000
VVTPLSPPTNLHLEANPDTGVLTVSWER	28	0	3041.58	sp|P02751|FINC_HUMAN;tr|A0A024R462|A0A024R462_HUMAN;tr|B7ZLE5|B7ZLE5_HUMAN;tr|Q6MZM7|Q6MZM7_HUMAN	tr|A0A024R462|A0A024R462_HUMAN	no	2;3;4;5	3.4331e-81	237.14	9497000000	310750000	1537100000	788930000	1066300000	241120000	35161000	468300000	525310000	143840000	549540000	86217000	312010000	1950300000	506170000	186580000	451480000	337880000
TLGAWGSLCNSHWDIEDAHVLCQQLK	26	0	3037.42	tr|F5GZZ9|F5GZZ9_HUMAN;sp|Q86VB7|C163A_HUMAN;tr|C9JHR8|C9JHR8_HUMAN;tr|D3DUU0|D3DUU0_HUMAN;tr|D3DUU2|D3DUU2_HUMAN	tr|F5GZZ9|F5GZZ9_HUMAN	no	3;4	1.404e-05	58.418	554820000	0	29279000	15092000	56671000	29365000	39489000	43976000	53938000	0	18472000	49490000	11261000	23798000	95450000	15175000	42542000	30825000
YDKNQDVHSINLPFFETLQEYFER	24	1	3031.44	tr|C0JYY2|C0JYY2_HUMAN;sp|P04114|APOB_HUMAN;tr|E1A689|E1A689_HUMAN	tr|C0JYY2|C0JYY2_HUMAN	yes	3;4	4.6893e-14	119.48	5031900000	316390000	532820000	388110000	754170000	418540000	120120000	196990000	216410000	184570000	249060000	95303000	159480000	255270000	215820000	347080000	193620000	388150000
GHESCMGAVVSEYFVLTAAHCFTVDDK	27	0	3029.34	tr|B4E1Z4|B4E1Z4_HUMAN;tr|E7ETN3|E7ETN3_HUMAN;tr|A0A1U9X7I0|A0A1U9X7I0_HUMAN;tr|A0A1U9X7H8|A0A1U9X7H8_HUMAN;tr|A0A1U9X7H6|A0A1U9X7H6_HUMAN;tr|A0A1U9X7H5|A0A1U9X7H5_HUMAN;tr|A0A1U9X7H4|A0A1U9X7H4_HUMAN;tr|A0A1U9X7H2|A0A1U9X7H2_HUMAN;sp|P00751|CFAB_HUMAN;tr|A0A1U9X7H7|A0A1U9X7H7_HUMAN;tr|A0A0G2JH38|A0A0G2JH38_HUMAN	tr|B4E1Z4|B4E1Z4_HUMAN	yes	2;3;4	2.0398e-185	358.57	21693000000	1271900000	2018100000	1244100000	1781500000	1520800000	623080000	1387500000	940730000	714160000	1548200000	873000000	1553900000	1340200000	1174100000	1076000000	1246500000	1378800000
KEVYMPSSIFQDDFVIPDISEPGTWK	26	1	3027.46	sp|P0C0L4|CO4A_HUMAN;tr|B4DIE5|B4DIE5_HUMAN;sp|P0C0L5|CO4B_HUMAN;tr|F5GXS0|F5GXS0_HUMAN;tr|A0A0G2JL54|A0A0G2JL54_HUMAN;tr|A0A0G2JPR0|A0A0G2JPR0_HUMAN;tr|A0A140TA49|A0A140TA49_HUMAN;tr|B7Z1F8|B7Z1F8_HUMAN	sp|P0C0L5|CO4B_HUMAN	no	2;3;4	4.3817e-61	258.81	10842000000	278020000	506530000	642090000	828140000	895050000	372850000	1213900000	573880000	172390000	1265900000	396510000	652170000	453740000	819390000	596270000	549900000	624830000
AISGGSIQIENGYFVHYFAPEGLTTMPK	28	0	3026.48	tr|B2RMS9|B2RMS9_HUMAN;sp|Q14624|ITIH4_HUMAN;tr|B7Z544|B7Z544_HUMAN;tr|H7C0L5|H7C0L5_HUMAN;tr|Q68DH2|Q68DH2_HUMAN;tr|B7Z551|B7Z551_HUMAN;tr|Q59FS1|Q59FS1_HUMAN;tr|B7Z8Q7|B7Z8Q7_HUMAN;tr|B7ZKJ8|B7ZKJ8_HUMAN	tr|B2RMS9|B2RMS9_HUMAN	no	2;3;4	2.857e-67	240.07	6625000000	313310000	327610000	4346700	496790000	489860000	264220000	646720000	365330000	222950000	466910000	274730000	563080000	439880000	475640000	307700000	441170000	524730000
VVVCQEHSCKPGQVCQPSGGILSCVNK	27	0	3026.42	sp|Q9Y6R7|FCGBP_HUMAN	sp|Q9Y6R7|FCGBP_HUMAN	yes	4	0.045057	17.862	245520000	0	0	0	0	0	44275000	0	21059000	0	36228000	0	0	31132000	20002000	20240000	31312000	41275000
FFETCDLDNDKYIALDEWAGCFGIK	25	1	3026.35	sp|P09486|SPRC_HUMAN;tr|D3DQH8|D3DQH8_HUMAN;tr|B2RDL6|B2RDL6_HUMAN;tr|B4DRV4|B4DRV4_HUMAN	sp|P09486|SPRC_HUMAN	yes	3	5.6796e-08	81.949	582320000	27440000	0	69109000	58396000	60490000	0	90886000	0	0	0	0	49118000	53502000	30132000	14253000	63068000	65931000
MPITYDNGFLFIHTDKPVYTPDQSVK	26	0	3025.49	sp|P01031|CO5_HUMAN;tr|Q59GS8|Q59GS8_HUMAN	sp|P01031|CO5_HUMAN	yes	3;4	3.2564e-11	89.829	2013000000	74716000	81166000	21933000	124860000	146560000	98562000	128110000	104850000	115360000	127690000	143400000	172890000	108460000	198890000	126350000	28628000	210550000
HLSQDTGSPSGMRPWEDLPSQDTGSPSR	28	0	3024.36	sp|P12259|FA5_HUMAN;tr|A0A0A0MRJ7|A0A0A0MRJ7_HUMAN;tr|Q15430|Q15430_HUMAN	sp|P12259|FA5_HUMAN	no	4	0.0001632	44.164	538750000	0	0	0	40357000	29723000	31902000	31532000	0	85249000	0	25443000	49111000	53175000	38844000	41848000	55708000	55863000
HSCQAECSSELYTEASGYISSLEYPR	26	0	3023.29	tr|A8K5J8|A8K5J8_HUMAN;tr|B4DPQ0|B4DPQ0_HUMAN;tr|F5H2D0|F5H2D0_HUMAN;tr|D3DUT5|D3DUT5_HUMAN;tr|Q53HU9|Q53HU9_HUMAN;tr|Q53HT9|Q53HT9_HUMAN;tr|B4E1B0|B4E1B0_HUMAN	tr|Q53HU9|Q53HU9_HUMAN	no	2;3;4;5	3.6926e-241	338.3	19630000000	640660000	1088800000	826830000	1135900000	1416200000	2414200000	1299500000	862900000	829310000	1261200000	1475900000	1171200000	670060000	1155100000	1049400000	1091100000	1241700000
RPGDVWTLPDQCHTVTCQPDGQTLLK	26	0	3021.44	sp|P04275|VWF_HUMAN;tr|B4DMS3|B4DMS3_HUMAN;tr|L8E853|L8E853_HUMAN	tr|L8E853|L8E853_HUMAN	no	3;4	5.0238e-08	72.035	1118800000	0	0	0	0	0	0	0	416090000	31146000	450460000	0	0	138580000	0	0	0	82487000
HSSYTCICGSGENSAVLHYGHAGAPNDR	28	0	3016.29	tr|J3K000|J3K000_HUMAN;tr|A0A140VJR2|A0A140VJR2_HUMAN;sp|P12955|PEPD_HUMAN;tr|K7ES25|K7ES25_HUMAN;tr|V9GY89|V9GY89_HUMAN	tr|J3K000|J3K000_HUMAN	yes	5	0.025769	19.448	54933000	0	0	0	10548000	0	0	0	0	7946300	21184000	15255000	0	0	0	0	0	0
ELISLVEDVSSNYDGCCEGDVVQCIR	26	0	3015.33	sp|P43652|AFAM_HUMAN	sp|P43652|AFAM_HUMAN	yes	2;3;4	2.9355e-180	399.14	19304000000	890110000	1150500000	1276600000	1206400000	1848800000	590240000	2250800000	621000000	426580000	1527700000	621910000	1094000000	1337500000	1539900000	416290000	2068100000	437100000
HLCGGSIIGNQWILTAAHCFYGVESPK	27	0	3014.45	sp|P03951|FA11_HUMAN	sp|P03951|FA11_HUMAN	yes	3;4	8.4503e-17	96.793	181280000	43811000	0	13229000	33263000	0	6520600	0	0	19264000	0	9824200	0	0	10866000	44501000	0	0
VVVCQEHSCKPGQVCQPSGGILSCVTK	27	0	3013.42	sp|Q9Y6R7|FCGBP_HUMAN;tr|A0A087WXI2|A0A087WXI2_HUMAN;tr|A0A087WUZ2|A0A087WUZ2_HUMAN	sp|Q9Y6R7|FCGBP_HUMAN	yes	4	0.011371	25.955	146180000	0	19628000	17352000	0	0	0	19259000	0	0	0	70925000	0	0	19019000	0	0	0
DPEGLFLQDNIVAEFSVDETGQMSATAK	28	0	3011.41	tr|Q5VY30|Q5VY30_HUMAN;sp|P02753|RET4_HUMAN	tr|Q5VY30|Q5VY30_HUMAN	yes	3	1.7297e-07	69.016	163060000	2136400	10012000	10006000	8467100	16540000	4848800	46573000	0	0	23607000	0	0	14013000	17746000	0	9107000	0
SLLSSAENEPPVPLVSNWRPPQPINNR	27	0	3010.56	tr|V9HWA3|V9HWA3_HUMAN;sp|P07451|CAH3_HUMAN;tr|B4DUJ8|B4DUJ8_HUMAN;tr|A0A024R825|A0A024R825_HUMAN;tr|B4DUJ3|B4DUJ3_HUMAN	tr|A0A024R825|A0A024R825_HUMAN	no	3	0.00027449	48.115	26834000	0	0	0	0	26834000	0	0	0	0	0	0	0	0	0	0	0	0
IFELFEVGFLSPATFTVYEYHRPDK	25	0	3004.5	sp|P01031|CO5_HUMAN	sp|P01031|CO5_HUMAN	yes	4	7.6461e-05	54.728	67217000	10316000	0	16253000	30305000	0	0	0	0	0	0	0	0	0	0	0	0	10343000
ADEYQPPDGGSLVEVYLLDTSIQSDHR	27	0	3003.41	sp|Q8NBP7|PCSK9_HUMAN	sp|Q8NBP7|PCSK9_HUMAN	yes	3	0.0087244	21.152	83446000	0	0	0	0	0	0	54641000	0	0	0	0	28805000	0	0	0	0	0
GMVCQEHSCKPGQVCQPSGGILSCVTK	27	0	3003.35	sp|Q9Y6R7|FCGBP_HUMAN	sp|Q9Y6R7|FCGBP_HUMAN	yes	3;4	0.00030809	32.083	222090000	0	0	15454000	7530600	0	0	0	27181000	19306000	48429000	24936000	0	17202000	0	0	25603000	36443000
SVLRPSQFGGQPCTEPLVAFQPCIPSK	27	0	2999.5	tr|A8K8Z4|A8K8Z4_HUMAN	tr|A8K8Z4|A8K8Z4_HUMAN	yes	2;3;4;5	4.7144e-35	148.9	6045600000	438250000	460530000	498270000	912900000	390420000	698390000	479410000	386800000	0	0	468570000	0	446660000	0	576870000	288570000	0
VADALTNAVAHVDDMPNALSALSDLHAHK	29	0	2995.48	tr|A0A1S5UZ39|A0A1S5UZ39_HUMAN;tr|D1MGQ2|D1MGQ2_HUMAN;sp|P69905|HBA_HUMAN;tr|U6A216|U6A216_HUMAN;tr|E9M4D4|E9M4D4_HUMAN;tr|A0A0K2BMD8|A0A0K2BMD8_HUMAN;tr|Q4ZGM8|Q4ZGM8_HUMAN;tr|A0A1K0GXZ1|A0A1K0GXZ1_HUMAN;tr|Q9BX83|Q9BX83_HUMAN;tr|G3V1N2|G3V1N2_HUMAN;tr|Q96T46|Q96T46_HUMAN;tr|P78461|P78461_HUMAN;tr|Q86YL2|Q86YL2_HUMAN;tr|Q6J1Z9|Q6J1Z9_HUMAN;tr|Q9NQT3|Q9NQT3_HUMAN;tr|E1B2D1|E1B2D1_HUMAN;tr|V9H1D9|…	tr|A0A1S5UZ39|A0A1S5UZ39_HUMAN	no	2;3;4;5;6	0	481.34	139470000000	8382100000	20255000000	9013300000	2446200000	3139700000	2278200000	6279600000	24754000000	4948400000	519270000	4632900000	5371800000	5061600000	12212000000	1187100000	27468000000	1517000000
GMADQDGLKPTIDKPSEDSPPLEMLGPR	28	0	2993.45	sp|P19827|ITIH1_HUMAN;tr|B7Z549|B7Z549_HUMAN;tr|H7C5I0|H7C5I0_HUMAN;tr|Q9P1C5|Q9P1C5_HUMAN	sp|P19827|ITIH1_HUMAN	no	2;3;4;5	1.3333e-126	304.86	81497000000	5104900000	4594200000	4645700000	4793200000	5886300000	5312900000	4666300000	2165000000	4921100000	5724800000	6332600000	6494700000	4939600000	3224200000	5231800000	2798500000	4661300000
SDFASNCCSINSPPLYCDSEIDAELK	26	0	2991.26	tr|V9HWI6|V9HWI6_HUMAN;sp|P02774|VTDB_HUMAN	tr|V9HWI6|V9HWI6_HUMAN	yes	2;3;4	1.3604e-164	300.37	50544000000	1430500000	2524600000	2327000000	2487300000	3465500000	4091500000	3090900000	3228000000	2470700000	4125100000	2914000000	3519600000	3797700000	2223600000	3684900000	2804500000	2358200000
TPECPSHTQPLGVYLLTPAVQDLWLR	26	0	2990.53	sp|P0DOX3|IGD_HUMAN;sp|P01880|IGHD_HUMAN;tr|A0A0A0MS09|A0A0A0MS09_HUMAN;tr|Q8NF20|Q8NF20_HUMAN	sp|P0DOX3|IGD_HUMAN	no	2;3;4	2.5812e-180	384.74	7833600000	461010000	279690000	599820000	351540000	617150000	140680000	119860000	3472100000	116820000	123480000	0	0	442670000	913100000	155000000	40666000	0
ACPSHQPDISSGLELPFPPGVPTLDNIK	28	0	2985.49	tr|A0A140VJI7|A0A140VJI7_HUMAN;sp|Q16610|ECM1_HUMAN;tr|C8CHS3|C8CHS3_HUMAN	tr|A0A140VJI7|A0A140VJI7_HUMAN	yes	3;4	2.5795e-17	102.53	3289100000	150990000	379900000	223580000	226540000	193390000	228170000	184410000	92540000	174450000	167150000	143470000	289730000	212260000	198230000	143800000	214930000	65524000
GLFQVVSGGMVLQLQQGDQVWVEKDPK	27	1	2984.54	tr|A0A024RAG6|A0A024RAG6_HUMAN;sp|P02745|C1QA_HUMAN	tr|A0A024RAG6|A0A024RAG6_HUMAN	yes	3	7.1436e-22	95.366	704700000	68149000	42918000	46462000	102600000	52046000	8424700	32298000	15861000	17953000	0	14905000	37233000	80988000	36607000	31601000	30898000	85756000
ELSSFIDKGQELCADYSENTFTEYK	25	1	2973.32	tr|V9HWI6|V9HWI6_HUMAN;sp|P02774|VTDB_HUMAN;tr|D6RF35|D6RF35_HUMAN	tr|V9HWI6|V9HWI6_HUMAN	no	2;3;4	9.4412e-134	316.76	20019000000	947450000	1188400000	1547200000	993310000	889730000	2185200000	2054500000	1047800000	838700000	1352500000	822000000	1618900000	1248300000	928030000	665350000	812490000	878750000
SSTSPTTNVLLSPLSVATALSALSLGAEQR	30	0	2970.59	tr|A0A140VKF3|A0A140VKF3_HUMAN;sp|P36955|PEDF_HUMAN;tr|I3L4Z0|I3L4Z0_HUMAN;tr|I3L2R7|I3L2R7_HUMAN;tr|I3L3Z3|I3L3Z3_HUMAN	tr|A0A140VKF3|A0A140VKF3_HUMAN	yes	2;3;4	4.8616e-108	240.21	4908400000	285650000	412830000	249370000	456780000	309500000	143350000	319010000	0	92710000	573600000	234040000	0	1062500000	363420000	405610000	0	0
LNDLNSVLVMPTFHVPFTDLQVPSCK	26	0	2970.5	tr|C0JYY2|C0JYY2_HUMAN;sp|P04114|APOB_HUMAN;tr|E1A689|E1A689_HUMAN;tr|Q59HB3|Q59HB3_HUMAN	tr|C0JYY2|C0JYY2_HUMAN	no	2;3;4	1.6054e-135	272.84	52918000000	2346500000	3548400000	3212900000	3831500000	3304900000	1809100000	4384800000	2854200000	1413700000	3606900000	2061600000	1504800000	3088000000	3821900000	3431500000	5244400000	3452500000
EVTSDSGSIVVSGLTPGVEYVYTIQVLR	28	0	2967.54	sp|P02751|FINC_HUMAN;tr|A0A024R462|A0A024R462_HUMAN;tr|B7ZLE5|B7ZLE5_HUMAN;tr|Q6MZM7|Q6MZM7_HUMAN	tr|A0A024R462|A0A024R462_HUMAN	no	3	1.0037e-13	84.674	348090000	31829000	57759000	39543000	67460000	14949000	0	33853000	14896000	0	0	0	26821000	0	20389000	0	3101500	37494000
QAAGSGHLLALGTPENPSWLSLHLQDQK	28	0	2967.52	tr|I3L145|I3L145_HUMAN;sp|P04278|SHBG_HUMAN;tr|I3L2X4|I3L2X4_HUMAN	tr|I3L145|I3L145_HUMAN	yes	3;4	7.5382e-55	169.72	2633900000	44456000	26019000	48814000	37499000	85972000	308730000	66217000	760150000	0	18336000	12131000	240430000	27033000	390510000	24050000	292550000	250970000
FSSHVGGTLGQFYQEVLWGSPAASDDGR	28	0	2967.38	tr|B2RMS9|B2RMS9_HUMAN;sp|Q14624|ITIH4_HUMAN;tr|B7Z544|B7Z544_HUMAN;tr|H7C0L5|H7C0L5_HUMAN;tr|B7ZKJ8|B7ZKJ8_HUMAN	tr|B2RMS9|B2RMS9_HUMAN	no	2;3;4	7.8095e-240	416.88	24669000000	2418000000	1635500000	1667400000	1739500000	1721900000	657350000	1429800000	866020000	692850000	1397600000	746220000	989130000	1858700000	2809600000	1167300000	1201700000	1670300000
EPCVESLVSQYFQTVTDYGKDLMEK	25	1	2965.37	tr|V9GYG9|V9GYG9_HUMAN;sp|P02652|APOA2_HUMAN;tr|V9GYM3|V9GYM3_HUMAN;tr|V9GYC1|V9GYC1_HUMAN;tr|V9GYS1|V9GYS1_HUMAN	tr|V9GYG9|V9GYG9_HUMAN	yes	3	1.8251e-13	117.4	254290000	0	18994000	100720000	0	0	0	65363000	5213700	2733900	0	4720300	0	43934000	12607000	0	0	0
LPECEADDGCPKPPEIAHGYVEHSVR	26	0	2961.34	sp|P00738|HPT_HUMAN;tr|J3QR68|J3QR68_HUMAN;tr|H0Y300|H0Y300_HUMAN;tr|J3QLC9|J3QLC9_HUMAN;tr|J3KRH2|J3KRH2_HUMAN;tr|A0A0U4EXB4|A0A0U4EXB4_HUMAN;tr|A0A0U4ERW6|A0A0U4ERW6_HUMAN	sp|P00738|HPT_HUMAN	no	2;3;4;5	6.3186e-107	228.63	42165000000	4411700000	2311200000	1358500000	2412400000	2006200000	3183400000	6425100000	698130000	1936200000	161190000	4665000000	704860000	505710000	267970000	10949000000	168360000	0
SVAVYGQYGGQPCVGNAFETQSCEPTR	27	0	2961.3	sp|P10643|CO7_HUMAN;tr|A8K2T4|A8K2T4_HUMAN;tr|Q05CI3|Q05CI3_HUMAN;tr|B2R6W1|B2R6W1_HUMAN	sp|P10643|CO7_HUMAN	no	2;3;4	1.727e-115	294.65	6323700000	220890000	385380000	327290000	263270000	446460000	416030000	506920000	724260000	279600000	236950000	165820000	525740000	278790000	309790000	271510000	579080000	385860000
KLEFALLFLVFDENESWYLDDNIK	24	1	2960.48	tr|A5PL27|A5PL27_HUMAN;sp|P00450|CERU_HUMAN;tr|Q1L857|Q1L857_HUMAN;tr|A8K5A4|A8K5A4_HUMAN;tr|B7Z5Q2|B7Z5Q2_HUMAN;tr|E9PFZ2|E9PFZ2_HUMAN;tr|H7C5R1|H7C5R1_HUMAN;tr|B3KTA8|B3KTA8_HUMAN;tr|H7C5N5|H7C5N5_HUMAN	tr|A5PL27|A5PL27_HUMAN	yes	3	2.7334e-06	70.533	171320000	29321000	0	17201000	0	2610000	7573600	24192000	1447900	2697500	5583100	18191000	13563000	13984000	0	15684000	0	19276000
LQELHLSSNGLESLSPEFLRPVPQLR	26	0	2958.59	sp|P02750|A2GL_HUMAN;tr|B4E1I8|B4E1I8_HUMAN;tr|Q68CK4|Q68CK4_HUMAN	tr|Q68CK4|Q68CK4_HUMAN	no	3;4;5	1.4947e-39	167.99	5548300000	128790000	315230000	104560000	259500000	214660000	407880000	516380000	539050000	34007000	290950000	306040000	319910000	303400000	569710000	99507000	273740000	864960000
DQVNTFDNIFIAPVGISTAMGMISLGLK	28	0	2951.51	sp|P05546|HEP2_HUMAN;tr|Q8IVC0|Q8IVC0_HUMAN	sp|P05546|HEP2_HUMAN	yes	3	6.9967e-19	109.08	338260000	13415000	0	12178000	16690000	16515000	0	95352000	0	0	18556000	2311500	0	16240000	108590000	7618200	6356800	24436000
LVPNPGQEDADRDGVGDVCQDDFDADK	27	1	2946.26	tr|G3XAP6|G3XAP6_HUMAN;tr|B4DN90|B4DN90_HUMAN;tr|A8K3I0|A8K3I0_HUMAN;sp|P49747|COMP_HUMAN;tr|Q53FR6|Q53FR6_HUMAN;tr|B4DN75|B4DN75_HUMAN	tr|G3XAP6|G3XAP6_HUMAN	yes	3	0.00040496	45.489	240370000	0	0	26020000	17230000	0	13755000	0	0	20707000	23966000	39431000	0	40699000	24101000	0	34464000	0
GGTCVNMPSGPHCLCPQHLTGNHCQK	26	0	2946.26	sp|P00748|FA12_HUMAN;tr|Q8IZZ5|Q8IZZ5_HUMAN;tr|A0A0R7FJH5|A0A0R7FJH5_HUMAN	tr|Q8IZZ5|Q8IZZ5_HUMAN	no	5	0.082981	6.4888	12788000	0	0	0	0	0	0	0	0	0	0	12788000	0	0	0	0	0	0
QCVPTEPCEDAEDDCGNDFQCSTGR	25	0	2946.08	tr|A0A024R035|A0A024R035_HUMAN;sp|P02748|CO9_HUMAN	tr|A0A024R035|A0A024R035_HUMAN	yes	2;3	1.8226e-90	233.14	0	0	0	0	0	0	0	0	0	0	0	0	0	0	0	0	0	0
LYDYCDVPQCAAPSFDCGKPQVEPK	25	0	2943.29	sp|P00747|PLMN_HUMAN;tr|B2R7F8|B2R7F8_HUMAN;tr|B4DPH4|B4DPH4_HUMAN	sp|P00747|PLMN_HUMAN	yes	2;3;4;5	3.5882e-12	104.81	50067000000	2403700000	2993500000	2433100000	3618700000	3759800000	2882100000	3322600000	794870000	2818600000	2883800000	3245100000	4471200000	3322900000	2269000000	2232800000	4014300000	2601100000
KLSENTDFLAPGVSSFTDSNQQESITK	27	1	2942.41	tr|A0A024RDE1|A0A024RDE1_HUMAN;sp|Q14515|SPRL1_HUMAN;tr|Q8N4S1|Q8N4S1_HUMAN;tr|B7ZB68|B7ZB68_HUMAN	tr|A0A024RDE1|A0A024RDE1_HUMAN	yes	3	6.8817e-06	58.26	378280000	31203000	11523000	25260000	21111000	20415000	24429000	29082000	25214000	11424000	33494000	21641000	24215000	22068000	22611000	0	29563000	25026000
SVLRPSQFGGQPCTAPLVAFQPCIPSK	27	0	2941.49	sp|P13671|CO6_HUMAN;tr|C9JC72|C9JC72_HUMAN	sp|P13671|CO6_HUMAN	yes	2;3;4;5	2.3419e-17	104.83	7867700000	198070000	269980000	311290000	77438000	632660000	586430000	383660000	242010000	701580000	610680000	288930000	1365300000	364490000	444140000	302090000	319710000	769250000
YTHGHGSETLYLAPGGGDDWIYDLGIK	27	0	2934.38	sp|Q96IY4|CBPB2_HUMAN;tr|A0A087WSY5|A0A087WSY5_HUMAN	sp|Q96IY4|CBPB2_HUMAN	yes	2;3;4;5	8.1111e-46	142.91	11744000000	754820000	745250000	711020000	660460000	975820000	718620000	796200000	423320000	266310000	789540000	440120000	881670000	738660000	1067600000	427690000	800280000	546400000
SLVCNGDSDCDEDSADEDRCEDSER	25	1	2934.05	sp|P10643|CO7_HUMAN;tr|Q05CI3|Q05CI3_HUMAN;tr|B2R6W1|B2R6W1_HUMAN	sp|P10643|CO7_HUMAN	no	3	1.6727e-14	81.665	0	0	0	0	0	0	0	0	0	0	0	0	0	0	0	0	0	0
DKYILQGVTSWGLGCARPNKPGVYVR	26	1	2933.53	sp|P00747|PLMN_HUMAN;tr|B2R7F8|B2R7F8_HUMAN;tr|B4DPH4|B4DPH4_HUMAN;tr|Q68DS2|Q68DS2_HUMAN;CON__P06868	sp|P00747|PLMN_HUMAN	yes	3;4;5	1.182e-15	116.24	2540700000	52769000	136230000	177760000	183790000	196120000	147990000	181200000	26280000	210800000	103270000	156370000	292870000	178990000	166270000	113170000	67519000	149260000
AVDQSVLLMKPEAELSVSSVYNLLTVK	27	0	2932.58	tr|B2R950|B2R950_HUMAN;sp|P20742|PZP_HUMAN	tr|B2R950|B2R950_HUMAN	yes	2;3;4	3.688e-54	211.75	1682200000	47666000	25166000	42732000	577500000	23242000	67451000	136090000	52464000	8313300	26853000	120660000	20601000	243870000	0	85868000	28734000	175020000
ICDLLVANNHFAHFFAPQNLTNMNK	25	0	2928.42	sp|P19827|ITIH1_HUMAN;tr|B7Z549|B7Z549_HUMAN;tr|B7Z539|B7Z539_HUMAN	sp|P19827|ITIH1_HUMAN	no	4	0.011165	27.928	129210000	25126000	0	0	16410000	21167000	0	0	0	0	22559000	0	5104300	0	9985100	18037000	10825000	0
SVTLFGESAGAASVSLHLLSPGSHSLFTR	29	0	2927.51	sp|P06276|CHLE_HUMAN;tr|D3DNN4|D3DNN4_HUMAN;tr|F8WF14|F8WF14_HUMAN;tr|F8WEX7|F8WEX7_HUMAN	sp|P06276|CHLE_HUMAN	yes	4	3.233e-07	59.661	352130000	48368000	49307000	24955000	45268000	34515000	0	0	0	19225000	11406000	14465000	28944000	24698000	8486500	22888000	0	19601000
FSDEGTHESQISFTIEGPLTSFGLSNK	27	0	2927.38	tr|C0JYY2|C0JYY2_HUMAN;sp|P04114|APOB_HUMAN;tr|E1A689|E1A689_HUMAN	tr|C0JYY2|C0JYY2_HUMAN	yes	2;3;4	1.4406e-219	321.68	7220800000	317250000	607790000	638390000	533690000	473800000	24076000	556750000	350300000	260550000	830800000	110490000	88539000	323820000	543320000	213800000	874510000	472950000
IACVLPVLMDGIQSHPQKPFYTVGEK	26	0	2926.51	sp|P10643|CO7_HUMAN;tr|A8K2T4|A8K2T4_HUMAN;tr|B2R6W1|B2R6W1_HUMAN	sp|P10643|CO7_HUMAN	no	2;3;4;5	3.2386e-48	168.56	18714000000	1074700000	877290000	1261000000	749220000	899030000	1837200000	889100000	1505200000	563740000	627340000	403850000	1022400000	1412000000	1336900000	1220500000	1662100000	1372100000
TPGAVNACHLSCSALLQDNIADAVACAK	28	0	2926.37	tr|B2R4C5|B2R4C5_HUMAN;sp|P61626|LYSC_HUMAN	tr|B2R4C5|B2R4C5_HUMAN	yes	2;3;4	4.1302e-81	219.34	6470700000	105870000	400650000	249110000	411590000	520170000	649000000	373120000	435670000	225030000	462310000	480390000	471190000	436370000	252840000	249110000	410180000	338070000
GENLFAITDEGMDVPLAMEEWHHER	25	0	2925.31	sp|Q6UXB8|PI16_HUMAN;tr|B2R701|B2R701_HUMAN	sp|Q6UXB8|PI16_HUMAN	no	4	6.9427e-07	71.052	800360000	32640000	55091000	43087000	49140000	51690000	45675000	64130000	57630000	30167000	62365000	46588000	47008000	41930000	52836000	38819000	38668000	42890000
SRPANHCVYFYGDEISFSCHETSR	24	0	2918.25	sp|P04003|C4BPA_HUMAN;tr|B4E1E1|B4E1E1_HUMAN;tr|B4E1D8|B4E1D8_HUMAN	sp|P04003|C4BPA_HUMAN	no	2;3;4;5	1.4937e-100	223.67	66251000000	2869200000	7195300000	5161900000	4440100000	3542400000	1883600000	3377200000	1767600000	4279000000	2811400000	3220400000	3465500000	4686300000	3900500000	4292000000	4958900000	4399400000
TGLDSPTGIDFSDITANSFTVHWIAPR	27	0	2917.42	sp|P02751|FINC_HUMAN;tr|H0Y7Z1|H0Y7Z1_HUMAN;tr|Q5CZ99|Q5CZ99_HUMAN;tr|A0A024R462|A0A024R462_HUMAN;tr|B7ZLE5|B7ZLE5_HUMAN;tr|Q6MZM7|Q6MZM7_HUMAN;tr|Q59G22|Q59G22_HUMAN;tr|Q6N084|Q6N084_HUMAN;tr|Q68CX6|Q68CX6_HUMAN;tr|B4DU16|B4DU16_HUMAN	tr|A0A024R462|A0A024R462_HUMAN	no	3;4	5.8227e-44	159.98	2746000000	67810000	512070000	236920000	236810000	87600000	21326000	185640000	163590000	25472000	215870000	34143000	94524000	485030000	81838000	25362000	177700000	94328000
DPALCCYLSPGDEQVNCFNINYLR	24	0	2917.28	tr|A0A140VJI7|A0A140VJI7_HUMAN;sp|Q16610|ECM1_HUMAN	tr|A0A140VJI7|A0A140VJI7_HUMAN	yes	2;3	5.1135e-59	232.8	2408100000	115340000	162660000	158610000	199520000	213930000	123120000	184150000	63794000	62098000	155650000	43371000	251610000	187850000	185500000	44584000	134110000	122160000
AVDQSVLLMKPDAELSASSVYNLLPEK	27	0	2916.52	sp|P01023|A2MG_HUMAN	sp|P01023|A2MG_HUMAN	yes	2;3;4;5	2.3048e-183	353.06	223930000000	16697000000	17706000000	6241000000	18823000000	5226400000	4386100000	18042000000	15322000000	6358000000	10809000000	8053900000	16453000000	12737000000	15433000000	10297000000	20566000000	20781000000
RPCGHPGDTPFGTFTLTGGNVFEYGVK	27	0	2910.38	sp|P08603|CFAH_HUMAN;tr|A0A024R962|A0A024R962_HUMAN;tr|A0A024R984|A0A024R984_HUMAN;tr|A0A0D9SG88|A0A0D9SG88_HUMAN;tr|Q5TFM2|Q5TFM2_HUMAN;tr|A8K5T0|A8K5T0_HUMAN	sp|P08603|CFAH_HUMAN	no	2;3;4;5	4.4461e-143	296.81	30502000000	1356700000	1167400000	1457000000	1288500000	1314600000	880780000	1315000000	1093800000	2576400000	2191200000	806540000	1269400000	2917800000	3380300000	2835000000	2838300000	1813400000
SPESDSIQWFHNGNLIPTHTQPSYR	25	0	2910.37	sp|P12318|FCG2A_HUMAN;tr|F5GXY9|F5GXY9_HUMAN;tr|F5GX41|F5GX41_HUMAN;tr|V9GY83|V9GY83_HUMAN	sp|P12318|FCG2A_HUMAN	yes	3	0.00091532	37.56	72546000	0	0	0	0	0	13661000	26595000	0	7029700	0	0	25260000	0	0	0	0	0
SHSTQTLTCNSDGEWVYNTFCIYK	24	0	2910.26	sp|P04003|C4BPA_HUMAN;tr|B4E1E1|B4E1E1_HUMAN;tr|A6PVY5|A6PVY5_HUMAN;tr|B4E1D8|B4E1D8_HUMAN	sp|P04003|C4BPA_HUMAN	no	2;3	4.4494e-290	450.33	29193000000	996680000	1732700000	1567500000	1396700000	1951600000	2548900000	2159600000	903850000	2263300000	1480000000	1451100000	2039300000	2248800000	1609800000	1845600000	1346900000	1650300000
SPPEISHGVVAHMSDSYQYGEEVTYK	26	0	2909.32	sp|P08603|CFAH_HUMAN;tr|A0A024R962|A0A024R962_HUMAN;tr|A0A024R984|A0A024R984_HUMAN;tr|Q14006|Q14006_HUMAN;tr|A8K5T0|A8K5T0_HUMAN	sp|P08603|CFAH_HUMAN	no	2;3;4	7.6004e-199	391.24	24725000000	665790000	1362500000	2127300000	1332700000	1511500000	1901400000	804460000	1362400000	1202800000	962700000	687000000	1556100000	3412300000	1860100000	758230000	1289200000	1928800000
HYTNPSQDVTVPCPVPPPPPCCHPR	25	0	2908.32	tr|Q6P089|Q6P089_HUMAN;tr|Q6ZVX0|Q6ZVX0_HUMAN;tr|Q6MZX9|Q6MZX9_HUMAN;tr|Q7Z374|Q7Z374_HUMAN;tr|Q7Z379|Q7Z379_HUMAN;tr|Q9NPP6|Q9NPP6_HUMAN	tr|Q6ZVX0|Q6ZVX0_HUMAN	no	2;3;4;5;6	3.4002e-60	233.78	18759000000	1169600000	2576700000	1540100000	1007400000	1287500000	3435900000	744760000	0	0	0	738200000	777010000	4547500000	0	0	934720000	0
ELHHLQEQNVSNAFLDKGEFYIGSK	25	1	2902.43	tr|A5PL27|A5PL27_HUMAN;sp|P00450|CERU_HUMAN;tr|Q1L857|Q1L857_HUMAN;tr|A8K5A4|A8K5A4_HUMAN;tr|B7Z5Q2|B7Z5Q2_HUMAN;tr|E9PFZ2|E9PFZ2_HUMAN;tr|H7C5R1|H7C5R1_HUMAN;tr|B3KTA8|B3KTA8_HUMAN	tr|A5PL27|A5PL27_HUMAN	yes	3	1.5e-05	67.217	47267000	0	0	0	0	21834000	0	0	0	0	12961000	0	12472000	0	0	0	0	0
YTCQGNSWTPPISNSLTCEKDTLTK	25	1	2900.33	sp|P13671|CO6_HUMAN	sp|P13671|CO6_HUMAN	yes	3	0.026359	29.269	47602000	0	0	0	0	0	0	0	0	0	0	34409000	0	0	13193000	0	0	0
EVYMPSSIFQDDFVIPDISEPGTWK	25	0	2899.36	sp|P0C0L4|CO4A_HUMAN;tr|B4DIE5|B4DIE5_HUMAN;sp|P0C0L5|CO4B_HUMAN;tr|F5GXS0|F5GXS0_HUMAN;tr|A0A0G2JL54|A0A0G2JL54_HUMAN;tr|A0A0G2JPR0|A0A0G2JPR0_HUMAN;tr|A0A140TA49|A0A140TA49_HUMAN;tr|B7Z1F8|B7Z1F8_HUMAN	sp|P0C0L5|CO4B_HUMAN	no	2;3;4	3.0286e-47	228.46	86353000000	3098800000	5294800000	5720800000	6473600000	7969400000	2485700000	13341000000	3561300000	490440000	3510500000	1401900000	4651700000	5034400000	7818800000	2482100000	5837100000	7180600000
GPVLPPESFVVLHRPNQDQILTNLSK	26	0	2897.58	sp|Q15113|PCOC1_HUMAN;tr|A4D2D2|A4D2D2_HUMAN	sp|Q15113|PCOC1_HUMAN	yes	4	0.00017464	45.972	367690000	0	10855000	13527000	30691000	25353000	0	27690000	24896000	29725000	33412000	21542000	29679000	26471000	39099000	20607000	34148000	0
TPDFCAMSCPPSLVYNHCEHGCPR	24	0	2891.17	sp|P04275|VWF_HUMAN;tr|B4DMS3|B4DMS3_HUMAN;tr|L8E853|L8E853_HUMAN	tr|L8E853|L8E853_HUMAN	no	3	1.2115e-10	92.01	85657000	0	0	0	0	0	0	0	30088000	0	55569000	0	0	0	0	0	0	0
FAIQTDPNSNDGLVTVVKPIDFETNR	26	0	2889.45	tr|A0A024RC42|A0A024RC42_HUMAN;sp|P19022|CADH2_HUMAN	tr|A0A024RC42|A0A024RC42_HUMAN	yes	3	3.4703e-06	64.722	337600000	0	0	15308000	25127000	26719000	28529000	23790000	37931000	0	25444000	22809000	18474000	21088000	40851000	0	29435000	22096000
EESSSGSSHAVMDISLPTGISANEEDLK	28	0	2889.32	sp|P01031|CO5_HUMAN	sp|P01031|CO5_HUMAN	yes	2;3;4	1.2162e-97	273.82	15431000000	541070000	560560000	570120000	833910000	1109300000	1145200000	1144600000	687910000	1067900000	951620000	827110000	1387700000	1055900000	595450000	1192100000	672750000	1088000000
LREQLGPVTQEFWDNLEKETEGLR	24	2	2886.45	tr|A0A024R3E3|A0A024R3E3_HUMAN;sp|P02647|APOA1_HUMAN;tr|F8W696|F8W696_HUMAN	tr|A0A024R3E3|A0A024R3E3_HUMAN	yes	3;4	1.9046e-12	107.88	930080000	0	42379000	60573000	15013000	99596000	101170000	67384000	36210000	66017000	47353000	34046000	26497000	78461000	55546000	33573000	90507000	75754000
NTWSILHTQGALVQGGYGHSSVYDHR	26	0	2882.38	sp|O75882|ATRN_HUMAN;tr|B4DZ36|B4DZ36_HUMAN	sp|O75882|ATRN_HUMAN	yes	3;4;5	4.2392e-17	96.679	2299600000	232520000	174730000	159230000	322870000	130280000	65786000	116880000	44877000	128750000	120370000	46574000	239080000	185760000	54234000	171830000	84451000	21375000
NQECIALPENICGIGWHLVGNSCLK	25	0	2881.37	sp|O75882|ATRN_HUMAN;tr|B4DZ36|B4DZ36_HUMAN	sp|O75882|ATRN_HUMAN	yes	2;3;4	9.8997e-29	148.89	4917300000	106430000	423970000	551840000	286180000	391540000	242280000	26869000	224000000	286340000	356040000	220070000	209840000	262170000	511080000	0	494180000	324510000
QRPPDLDTSSNAVDLLFFTDESGDSR	26	0	2881.34	tr|A8K5J8|A8K5J8_HUMAN;sp|P00736|C1R_HUMAN;tr|B4DPQ0|B4DPQ0_HUMAN;tr|F5H2D0|F5H2D0_HUMAN;tr|D3DUT5|D3DUT5_HUMAN;tr|Q53HU9|Q53HU9_HUMAN;tr|Q53HT9|Q53HT9_HUMAN;tr|B4E1B0|B4E1B0_HUMAN	tr|Q53HU9|Q53HU9_HUMAN	no	2;3;4	3.4978e-151	288.91	13313000000	462020000	484580000	999780000	630710000	1027300000	1036000000	935560000	486190000	515090000	870410000	579030000	891560000	544030000	1911600000	485160000	538450000	915800000
TDGCQHFCLPGQESYTCSCAQGYR	24	0	2881.13	sp|P22891|PROZ_HUMAN;tr|B0YJC6|B0YJC6_HUMAN	sp|P22891|PROZ_HUMAN	yes	3	1.8792e-11	98.121	786960000	0	49949000	38430000	35451000	61198000	78145000	20344000	23350000	10558000	98485000	61357000	73610000	31233000	45729000	54766000	70178000	34176000
EYGVVLAPDGSTVAVEPLLAGLEAGLQGR	29	0	2880.52	sp|Q96PD5|PGRP2_HUMAN;tr|M0R2W8|M0R2W8_HUMAN	sp|Q96PD5|PGRP2_HUMAN	yes	2;3	1.1609e-126	323.72	21514000000	940740000	974980000	1049200000	1224500000	1777700000	523950000	2464000000	632180000	170800000	2398100000	382260000	1109200000	1412500000	2490700000	462340000	1903600000	1597600000
AFQTVVLDPEGDAQIDPNWVVLNQGR	26	0	2880.44	tr|G3XAP6|G3XAP6_HUMAN;tr|B4DN90|B4DN90_HUMAN;tr|A8K3I0|A8K3I0_HUMAN;sp|P49747|COMP_HUMAN;tr|Q53FR6|Q53FR6_HUMAN;tr|B4DN75|B4DN75_HUMAN	tr|G3XAP6|G3XAP6_HUMAN	yes	2;3	1.1577e-47	221.85	2242500000	54655000	52378000	55066000	138420000	96029000	161090000	158270000	169300000	65469000	179090000	122860000	123600000	162940000	261750000	81131000	285470000	75009000
LFENQLVGPESIAHIGDVMFTGTADGR	27	0	2873.4	sp|Q9HDC9|APMAP_HUMAN;tr|H0Y512|H0Y512_HUMAN	sp|Q9HDC9|APMAP_HUMAN	yes	3	1.7218e-13	83.788	255430000	0	0	0	0	0	20036000	0	16641000	4022200	54655000	16012000	8759000	42567000	72903000	0	19832000	0
TDLSFGSQIEFSCSEGFFLIGSTTSR	26	0	2872.32	sp|P04003|C4BPA_HUMAN;tr|B4E1E1|B4E1E1_HUMAN;tr|B4E1D8|B4E1D8_HUMAN	sp|P04003|C4BPA_HUMAN	no	3	1.0022e-08	81.297	228530000	14689000	13957000	23131000	21751000	18322000	4094500	37181000	0	383320	4553500	0	1590800	25887000	27609000	5000700	1731400	28647000
VPFDAATLHTSTAMAAQHGMDDDGTGQK	28	0	2872.28	sp|P06396|GELS_HUMAN;tr|A0A0A0MS51|A0A0A0MS51_HUMAN;tr|A0A0A0MT01|A0A0A0MT01_HUMAN;tr|B7Z6N2|B7Z6N2_HUMAN;tr|B7Z4U6|B7Z4U6_HUMAN;tr|B3KS49|B3KS49_HUMAN;tr|B7Z992|B7Z992_HUMAN;tr|B7Z9A0|B7Z9A0_HUMAN	sp|P06396|GELS_HUMAN	no	2;3;4;5	7.4569e-240	375.76	93224000000	2966500000	5204000000	4682400000	4024900000	7741900000	6976800000	3472000000	4034400000	4924300000	5197200000	3436100000	9906300000	5039000000	3706700000	4989700000	12820000000	4101200000
NEVTYDPYLVLIPDVAAYCPAYVVK	25	0	2871.44	sp|Q9Y6R7|FCGBP_HUMAN;tr|A0A087WXI2|A0A087WXI2_HUMAN	sp|Q9Y6R7|FCGBP_HUMAN	yes	3	1.4445e-05	47.237	152860000	0	24529000	0	0	32474000	40512000	0	0	0	46492000	8857300	0	0	0	0	0	0
YLFPGECQYVLVQDYCGSNPGTFR	24	0	2869.28	sp|P04275|VWF_HUMAN;tr|L8E853|L8E853_HUMAN	tr|L8E853|L8E853_HUMAN	no	2;3	2.6024e-07	91.475	1305400000	0	34964000	0	17432000	0	13282000	0	271680000	14403000	585860000	30631000	57260000	115950000	11120000	0	62568000	90212000
NSQWICSNEECPGECLVTGQSHFK	24	0	2866.21	sp|P04275|VWF_HUMAN;tr|L8E853|L8E853_HUMAN;tr|B4DNX0|B4DNX0_HUMAN;tr|A8K7V7|A8K7V7_HUMAN	tr|L8E853|L8E853_HUMAN	no	2;3	5.4006e-59	180.64	2234700000	13685000	73723000	30244000	37465000	69693000	77531000	66155000	141010000	35153000	763870000	107280000	96361000	460690000	28873000	46042000	60726000	126210000
GFPIKEDFLEQSEQLFGAKPVSLTGK	26	1	2864.5	sp|P08697|A2AP_HUMAN;tr|A0A0G2JPA8|A0A0G2JPA8_HUMAN;tr|C9JMH6|C9JMH6_HUMAN;tr|A0A0J9YY65|A0A0J9YY65_HUMAN	sp|P08697|A2AP_HUMAN	yes	2;3;4;5	2.2713e-180	397.5	69551000000	3214500000	6402700000	5773300000	4320200000	4286900000	6060900000	5424700000	2130700000	4044600000	2755900000	4211500000	6039800000	3006600000	3077200000	3766800000	3316100000	1718600000
TVCLPDGSFPSGSECHISGWGVTETGK	27	0	2864.27	sp|Q14520|HABP2_HUMAN	sp|Q14520|HABP2_HUMAN	yes	2;3;4	8.1863e-28	143.46	7425800000	203000000	436280000	328320000	419560000	423790000	333030000	489980000	310370000	524370000	524540000	396650000	466920000	311080000	292450000	1145100000	361610000	458690000
CDPVDQCQDSETGTFYQIGDSWEK	24	0	2864.15	sp|P02751|FINC_HUMAN;tr|Q6MZF4|Q6MZF4_HUMAN;tr|A0A024R462|A0A024R462_HUMAN;tr|B7ZLE5|B7ZLE5_HUMAN;tr|Q6MZM7|Q6MZM7_HUMAN	tr|A0A024R462|A0A024R462_HUMAN	no	2;3	5.0731e-73	246.95	3743800000	99043000	483020000	276810000	294240000	79020000	62189000	165480000	335110000	156440000	258050000	104630000	198020000	625410000	79949000	133220000	225230000	167930000
FGMHFCGGTLISPEWVLTAAHCLEK	25	0	2860.35	sp|P00747|PLMN_HUMAN;tr|B2R7F8|B2R7F8_HUMAN;tr|B4DPH4|B4DPH4_HUMAN;tr|Q68DS2|Q68DS2_HUMAN	sp|P00747|PLMN_HUMAN	yes	2;3;4	7.2746e-60	254.59	31379000000	4472300000	2591700000	3906900000	4597800000	2591800000	758400000	1025000000	359500000	177270000	514830000	438910000	2486400000	2108100000	974970000	1747200000	915140000	1713100000
SQQSSDPDPNCVDRPVEGYLAVAVVR	26	0	2857.37	tr|E7EQB2|E7EQB2_HUMAN;tr|E7ER44|E7ER44_HUMAN;tr|V9HWI4|V9HWI4_HUMAN;sp|P02788|TRFL_HUMAN;tr|B3VMW0|B3VMW0_HUMAN;tr|A0A161I202|A0A161I202_HUMAN;tr|Q5EK51|Q5EK51_HUMAN;tr|A8K494|A8K494_HUMAN;tr|B7ZAL5|B7ZAL5_HUMAN;tr|W8QEY1|W8QEY1_HUMAN;tr|Q2TUW9|Q2TUW9_HUMAN;tr|B2MV14|B2MV14_HUMAN;tr|B4E1V0|B4E1V0_HUMAN	tr|E7EQB2|E7EQB2_HUMAN	no	3	2.7345e-05	56.72	290660000	0	0	19438000	0	26168000	0	42741000	14206000	0	0	20655000	16104000	66084000	16362000	0	48341000	20560000
DIFPNTVFADSNIDSVMAPDAFVCGR	26	0	2857.31	sp|P03951|FA11_HUMAN;tr|H0Y596|H0Y596_HUMAN	sp|P03951|FA11_HUMAN	yes	2;3	3.5614e-12	141.97	1168200000	47902000	0	84386000	77828000	66571000	35211000	143680000	16763000	14805000	123830000	22946000	64817000	95865000	131360000	42571000	109600000	90073000
FNHLGHIFTFTPQNNEFQLQLSPK	24	0	2856.43	sp|P04275|VWF_HUMAN;tr|B4DMS3|B4DMS3_HUMAN;tr|L8E853|L8E853_HUMAN	tr|L8E853|L8E853_HUMAN	no	4	0.00039905	45.423	64735000	0	0	0	0	0	0	0	24494000	0	40241000	0	0	0	0	0	0	0
LATMMVQGQEYEAGGSVIHPLNLHMK	26	0	2853.4	sp|Q9UHG3|PCYOX_HUMAN;tr|F8W8W4|F8W8W4_HUMAN;tr|Q53ST0|Q53ST0_HUMAN	sp|Q9UHG3|PCYOX_HUMAN	yes	3;4	3.6876e-08	75.112	758390000	95149000	64023000	60032000	62195000	37177000	75492000	67452000	37300000	39116000	20049000	66376000	0	0	25257000	108770000	0	0
LECLASGIWTNKPPQCLAAQCPPLK	25	0	2851.42	tr|Q5R349|Q5R349_HUMAN;tr|Q6NUL9|Q6NUL9_HUMAN;tr|A0A0S2Z509|A0A0S2Z509_HUMAN;tr|B2R785|B2R785_HUMAN;tr|A0A024R8Y9|A0A024R8Y9_HUMAN;sp|P16109|LYAM3_HUMAN;tr|F6VVT6|F6VVT6_HUMAN;tr|Q5R341|Q5R341_HUMAN;tr|Q8N1E9|Q8N1E9_HUMAN;tr|Q5R342|Q5R342_HUMAN	tr|Q5R349|Q5R349_HUMAN	yes	3	0.031127	21.291	16761000	0	0	0	0	0	0	0	0	0	0	0	0	0	0	0	16761000	0
WYLFGMGNEVDVHAAFFHGQALTNK	25	0	2851.35	tr|A5PL27|A5PL27_HUMAN;sp|P00450|CERU_HUMAN;tr|Q1L857|Q1L857_HUMAN;tr|A8K5A4|A8K5A4_HUMAN;tr|B7Z5Q2|B7Z5Q2_HUMAN;tr|E9PFZ2|E9PFZ2_HUMAN;tr|H7C5R1|H7C5R1_HUMAN	tr|A5PL27|A5PL27_HUMAN	yes	2;3;4	8.1089e-48	171.15	7087900000	1152000000	896400000	835220000	1887000000	438060000	71832000	23770000	142330000	123810000	82716000	76489000	336610000	170360000	20376000	380450000	86641000	363750000
LTYTNWNEGEPNNAGSDEDCVLLLK	25	0	2851.3	sp|P11226|MBL2_HUMAN	sp|P11226|MBL2_HUMAN	yes	2;3	1.5271e-07	89.541	927050000	33186000	56785000	54618000	31414000	102780000	76581000	38810000	25293000	31023000	0	34170000	36188000	28824000	35586000	29927000	170420000	141450000
ADVQAHGEGQEFSITCLVDEEEMKK	25	1	2849.28	sp|P19827|ITIH1_HUMAN;tr|B7Z549|B7Z549_HUMAN;tr|H7C0N0|H7C0N0_HUMAN;tr|B7Z539|B7Z539_HUMAN;tr|Q9P1C5|Q9P1C5_HUMAN	sp|P19827|ITIH1_HUMAN	no	2;3;4;5	9.3762e-163	289.76	87266000000	6118100000	4273700000	3908900000	4076900000	5249700000	4689600000	6028200000	3986300000	6916400000	6424800000	5859200000	6284500000	5311900000	7292300000	4195200000	2632200000	4018000000
NWRDPDQTDGLGLSYLSSHIANVER	25	1	2842.36	sp|P06396|GELS_HUMAN;tr|A0A0A0MS51|A0A0A0MS51_HUMAN;tr|A0A0A0MT01|A0A0A0MT01_HUMAN;tr|B7Z6N2|B7Z6N2_HUMAN;tr|B7Z4U6|B7Z4U6_HUMAN;tr|B3KS49|B3KS49_HUMAN;tr|B7Z992|B7Z992_HUMAN;tr|B7Z9A0|B7Z9A0_HUMAN	sp|P06396|GELS_HUMAN	no	2;3;4;5	3.5461e-106	232.44	47113000000	1724800000	2202700000	3123900000	2422300000	3401200000	3047400000	1743500000	2226900000	3843400000	2007100000	2233700000	5010800000	2417100000	4639100000	2054800000	3517200000	1496600000
VTITCQASQDISNYLNWYQQKPGK	24	0	2841.38	tr|A0A125QYY3|A0A125QYY3_HUMAN;tr|A0A109PPC2|A0A109PPC2_HUMAN	tr|A0A125QYY3|A0A125QYY3_HUMAN	no	3	0.00094377	39.188	205290000	18279000	19512000	35837000	0	24699000	0	0	0	8123100	0	0	20108000	19381000	59355000	0	0	0
VPANLENVGFEVQTAEDDLKTDFYK	25	1	2841.37	sp|P13671|CO6_HUMAN;tr|A8K8Z4|A8K8Z4_HUMAN	sp|P13671|CO6_HUMAN	no	2;3;4	5.1448e-101	247.4	23906000000	1045200000	1312500000	1466800000	1336300000	1745600000	1760300000	2112600000	1038100000	554230000	1062500000	774880000	2168500000	1498900000	1833200000	801880000	1481000000	1913200000
YGGGFYSTQDTINAIEGLTEYSLLVK	26	0	2838.4	sp|P01031|CO5_HUMAN	sp|P01031|CO5_HUMAN	yes	2;3;4	4.4502e-265	352.97	15717000000	523510000	524230000	1073200000	1045300000	970730000	267780000	1764000000	387360000	42384000	2009600000	125860000	596770000	1410700000	2189700000	162340000	1246600000	1376900000
ALQEAHQQTLDDLQAEEDKVNTLTK	25	1	2837.4	sp|Q9UKX2|MYH2_HUMAN;tr|V9HWC1|V9HWC1_HUMAN;sp|P12882|MYH1_HUMAN	sp|Q9UKX2|MYH2_HUMAN	yes	4	0.0098168	23.246	43485000	0	0	0	0	0	0	43485000	0	0	0	0	0	0	0	0	0	0
EDYLDVYVFGVGPLVNQVNINALASK	26	0	2836.46	tr|B4E1Z4|B4E1Z4_HUMAN;tr|E7ETN3|E7ETN3_HUMAN;tr|A0A1U9X7I0|A0A1U9X7I0_HUMAN;tr|A0A1U9X7H8|A0A1U9X7H8_HUMAN;tr|A0A1U9X7H6|A0A1U9X7H6_HUMAN;tr|A0A1U9X7H5|A0A1U9X7H5_HUMAN;tr|A0A1U9X7H4|A0A1U9X7H4_HUMAN;tr|A0A1U9X7H2|A0A1U9X7H2_HUMAN;sp|P00751|CFAB_HUMAN;tr|A0A1U9X7H7|A0A1U9X7H7_HUMAN;tr|H7C5H1|H7C5H1_HUMAN;tr|A0A0G2JH38|A0A0G2JH38_HUMAN	tr|B4E1Z4|B4E1Z4_HUMAN	yes	2;3	8.5165e-107	237.01	1735700000	96117000	43786000	38378000	53312000	193950000	0	458940000	19954000	6299700	140050000	20352000	45616000	77373000	203740000	0	107390000	230410000
AGELEVFNGYFVHFFAPDNLDPIPK	25	0	2835.39	tr|A2RTY6|A2RTY6_HUMAN;sp|P19823|ITIH2_HUMAN;tr|D3DRR6|D3DRR6_HUMAN;tr|Q5T985|Q5T985_HUMAN;tr|B4DM79|B4DM79_HUMAN	tr|A2RTY6|A2RTY6_HUMAN	yes	2;3;4	3.5341e-16	157.12	3818500000	487020000	459090000	681310000	661330000	570130000	0	230300000	106860000	0	0	82002000	135270000	52249000	0	229950000	0	123020000
CNPGTGQCVCPAGWVGEQCQHCGGR	25	0	2831.12	sp|O75882|ATRN_HUMAN	sp|O75882|ATRN_HUMAN	yes	3	5.919e-17	127.35	1325000000	41678000	62458000	50821000	62867000	93278000	63630000	68745000	75759000	83846000	152630000	96597000	74578000	78359000	56063000	43606000	115250000	104860000
ANLSSQALQMSLDYGFVTPLTSMSIR	26	0	2829.4	sp|P19827|ITIH1_HUMAN;tr|B7Z549|B7Z549_HUMAN;tr|H7C0N0|H7C0N0_HUMAN;tr|H7C5I0|H7C5I0_HUMAN;tr|Q9P1C5|Q9P1C5_HUMAN	sp|P19827|ITIH1_HUMAN	no	2	4.9493e-90	212.72	99159000	0	0	0	10824000	17631000	0	17949000	0	0	24712000	0	0	28044000	0	0	0	0
REDFDVEAADSAGNCLDSLVFVAGDR	26	1	2827.27	sp|P09871|C1S_HUMAN;tr|B3KNX0|B3KNX0_HUMAN;tr|A8K2N0|A8K2N0_HUMAN;tr|F8WCZ6|F8WCZ6_HUMAN;tr|H0Y5D1|H0Y5D1_HUMAN;tr|F5H7T4|F5H7T4_HUMAN	sp|P09871|C1S_HUMAN	yes	2;3;4	1.347e-89	267.22	9634200000	400190000	738170000	822170000	798010000	842130000	321570000	1079800000	414060000	182370000	784050000	214810000	469850000	592750000	529700000	220260000	613150000	611100000
KLGCEVLGVSVDSQFTHLAWINTPR	25	1	2826.45	tr|V9HW12|V9HW12_HUMAN;sp|P32119|PRDX2_HUMAN;tr|B4DF70|B4DF70_HUMAN;tr|A6NIW5|A6NIW5_HUMAN	tr|V9HW12|V9HW12_HUMAN	yes	4	1.7322e-17	124	174460000	39589000	25299000	40266000	0	0	0	11191000	22376000	0	0	0	21349000	0	14392000	0	0	0
IDFLNNYALFLSPSAQQASWQVSAR	25	0	2825.41	tr|C0JYY2|C0JYY2_HUMAN;sp|P04114|APOB_HUMAN;tr|E1A689|E1A689_HUMAN;tr|Q59HB3|Q59HB3_HUMAN	tr|C0JYY2|C0JYY2_HUMAN	no	2;3	2.7079e-16	127.22	899610000	156360000	53956000	86108000	93695000	78181000	10713000	98888000	9614900	0	43992000	2355300	14221000	61438000	46111000	17072000	103240000	23658000
FTPTETNKAEQCCEETASSISLHGK	25	1	2824.26	tr|A0A024R035|A0A024R035_HUMAN;sp|P02748|CO9_HUMAN	tr|A0A024R035|A0A024R035_HUMAN	yes	3;4	5.2219e-13	112.86	6459000000	355170000	276310000	263360000	326590000	351620000	566410000	452830000	461370000	84119000	225520000	392760000	438340000	311530000	214430000	280900000	541360000	916370000
LELELRPTGEIEQYSVSATYELQR	24	0	2823.43	tr|C0JYY2|C0JYY2_HUMAN;sp|P04114|APOB_HUMAN;tr|E1A689|E1A689_HUMAN;tr|A8K479|A8K479_HUMAN	tr|C0JYY2|C0JYY2_HUMAN	yes	2;3;4	6.956e-60	211.17	11730000000	1022900000	1657000000	912830000	942540000	625350000	381260000	671870000	820260000	338160000	1510000000	137450000	326480000	220700000	770520000	249190000	630900000	512950000
LPAPEPCVGMSCPPGWGHLDATSAGEK	27	0	2820.27	sp|Q76LX8|ATS13_HUMAN;tr|A0A024R8G4|A0A024R8G4_HUMAN	sp|Q76LX8|ATS13_HUMAN	yes	3	0.015628	23.585	15591000	0	0	0	0	0	0	0	0	0	0	0	0	15591000	0	0	0	0
YHFEALADTGISSEFYDNANDLLSK	25	0	2819.29	sp|P07357|CO8A_HUMAN;tr|Q05CV2|Q05CV2_HUMAN	sp|P07357|CO8A_HUMAN	yes	2;3	5.1076e-290	463.9	8349400000	428940000	281920000	818650000	495310000	538040000	225450000	819850000	290360000	222920000	747050000	201290000	400240000	661420000	759150000	263150000	523240000	672370000
WSPELPVCAPIICPPPSIPTFATLR	25	0	2818.45	tr|D9IWP9|D9IWP9_HUMAN;sp|P02749|APOH_HUMAN;tr|J3QLI0|J3QLI0_HUMAN;tr|J3QRN2|J3QRN2_HUMAN	tr|D9IWP9|D9IWP9_HUMAN	yes	2;3;4;5	1.1073e-36	196.65	114310000000	6429400000	6634700000	8330100000	8486600000	7929000000	3142200000	8615200000	5004000000	1055800000	4913000000	4065100000	9141700000	9385700000	7747800000	8093000000	10182000000	5149800000
HVTMDQVGTFAGLLIGLAQLNCSELK	26	0	2814.44	tr|H7C3T2|H7C3T2_HUMAN;sp|Q2TAZ0|ATG2A_HUMAN	tr|H7C3T2|H7C3T2_HUMAN	yes	5	0.083137	6.3637	36635000	0	0	0	0	0	12853000	0	0	8801100	0	0	14982000	0	0	0	0	0
LLQEGQALEYVCPSGFYPYPVQTR	24	0	2814.37	tr|B4E1Z4|B4E1Z4_HUMAN;tr|A0A1U9X7I0|A0A1U9X7I0_HUMAN;tr|A0A1U9X7H8|A0A1U9X7H8_HUMAN;tr|A0A1U9X7H6|A0A1U9X7H6_HUMAN;tr|A0A1U9X7H5|A0A1U9X7H5_HUMAN;tr|A0A1U9X7H4|A0A1U9X7H4_HUMAN;tr|A0A1U9X7H2|A0A1U9X7H2_HUMAN;sp|P00751|CFAB_HUMAN;tr|A0A1U9X7H7|A0A1U9X7H7_HUMAN;tr|A0A0G2JH38|A0A0G2JH38_HUMAN;tr|D2KT85|D2KT85_HUMAN;tr|D2KT84|D2KT84_HUMAN;tr|C9JRT3|C9JRT3_HUMAN;tr|B4E1Z1|B4E1Z1_HUMAN	tr|B4E1Z4|B4E1Z4_HUMAN	yes	2;3;4;5	2.0357e-149	365.93	106440000000	8758200000	8190000000	2488600000	9748700000	9259700000	1469000000	10568000000	1651700000	567090000	10566000000	1391100000	8631900000	7320500000	1599100000	2108600000	12948000000	9173500000
YYLVGVQEQQCVDGEWSSALPVCK	24	0	2814.3	sp|P20851|C4BPB_HUMAN	sp|P20851|C4BPB_HUMAN	yes	2;3	6.068e-10	91.441	868410000	52222000	144050000	65978000	46877000	46378000	51336000	72112000	38138000	26445000	31929000	64907000	13171000	39096000	42661000	54456000	22627000	56026000
VAWHYDEEKIEFEWNTGTNVDTK	23	1	2810.28	tr|C0JYY2|C0JYY2_HUMAN;sp|P04114|APOB_HUMAN;tr|E1A689|E1A689_HUMAN	tr|C0JYY2|C0JYY2_HUMAN	yes	2;3;4	9.4368e-13	111.66	5137700000	410550000	462170000	315450000	306100000	200450000	273820000	309470000	306930000	203470000	250510000	177100000	140180000	282790000	237430000	478390000	471020000	311850000
SYNVTPPPIEESHPYYQEIYNDR	23	0	2810.28	tr|B3KUR3|B3KUR3_HUMAN;tr|A0A024R782|A0A024R782_HUMAN;sp|P07738|PMGE_HUMAN	tr|B3KUR3|B3KUR3_HUMAN	yes	3	0.019012	26.759	47596000	0	0	0	0	0	0	0	21650000	0	0	0	25946000	0	0	0	0	0
VVSMDENFHPLNELIPLVYIQDPK	24	0	2809.44	sp|P01023|A2MG_HUMAN	sp|P01023|A2MG_HUMAN	yes	2;3;4;5	5.1368e-114	302.66	179760000000	16477000000	20085000000	6781300000	17022000000	5353000000	3437500000	19000000000	4380700000	5577400000	5491300000	7905300000	5472000000	15430000000	5475800000	11536000000	21907000000	8429000000
QEALELMNQNLDIYEQQVMTAAQK	24	0	2807.35	sp|P43251|BTD_HUMAN;tr|C9JSN9|C9JSN9_HUMAN	sp|P43251|BTD_HUMAN	yes	2;3;4	1.826e-106	288.39	9491000000	477110000	605700000	592740000	522970000	809280000	379390000	589840000	494560000	297730000	1094200000	569880000	145940000	557520000	545310000	529320000	753760000	525690000
ITPGKPYILTVPGHLDEMQLDIQAR	25	0	2804.49	sp|P0C0L4|CO4A_HUMAN;tr|B4DIE5|B4DIE5_HUMAN;sp|P0C0L5|CO4B_HUMAN;tr|F5GXS0|F5GXS0_HUMAN;tr|A0A0G2JL54|A0A0G2JL54_HUMAN;tr|A0A0G2JPR0|A0A0G2JPR0_HUMAN;tr|A0A140TA49|A0A140TA49_HUMAN;tr|B7Z1F8|B7Z1F8_HUMAN	sp|P0C0L5|CO4B_HUMAN	no	2;3;4;5	1.1007e-28	148.09	97324000000	3992700000	5797700000	5783600000	6791600000	6170600000	5525100000	8329500000	6429800000	5723800000	8166900000	3122900000	5894200000	4066400000	7187600000	5139400000	4122200000	5080300000
ITDVIPSEAINELTVLVLVNTIYFK	25	0	2803.56	tr|A0A024R944|A0A024R944_HUMAN;sp|P01008|ANT3_HUMAN;tr|A0A0K0Q2Z1|A0A0K0Q2Z1_HUMAN	tr|A0A024R944|A0A024R944_HUMAN	yes	2;3	1.8461e-13	113.54	1425400000	91041000	29674000	92844000	71852000	68077000	19040000	453360000	14940000	17791000	64640000	37103000	42313000	58544000	170610000	33221000	4800400	155530000
SCVNAIPDQCSPLPCNEDGYMSCK	24	0	2801.12	tr|A0A0S2Z4K3|A0A0S2Z4K3_HUMAN;sp|P07225|PROS_HUMAN;tr|A0A0S2Z4L3|A0A0S2Z4L3_HUMAN;tr|Q9NSD0|Q9NSD0_HUMAN;tr|Q16519|Q16519_HUMAN;tr|H7BXT0|H7BXT0_HUMAN	tr|A0A0S2Z4K3|A0A0S2Z4K3_HUMAN	yes	2;3	2.242e-36	157.91	5339400000	101180000	290080000	294120000	240300000	417090000	320570000	341610000	219650000	401410000	330130000	331270000	428130000	410880000	263170000	265630000	379770000	304420000
WQQGNVFSCSVMHEALHNHYTQK	23	0	2800.26	tr|Q6GMX6|Q6GMX6_HUMAN;sp|P01857|IGHG1_HUMAN;tr|A0A0A0MS08|A0A0A0MS08_HUMAN;tr|A0A0A0MS07|A0A0A0MS07_HUMAN;sp|P0DOX5|IGG1_HUMAN;tr|A8K008|A8K008_HUMAN;tr|Q6MZV7|Q6MZV7_HUMAN;tr|Q6PYX1|Q6PYX1_HUMAN;tr|Q6N089|Q6N089_HUMAN;tr|S6B291|S6B291_HUMAN;tr|V9HW68|V9HW68_HUMAN;tr|Q6N093|Q6N093_HUMAN;sp|P01859|IGHG2_HUMAN;tr|Q68CN4|Q68CN4_HUMAN	tr|Q6MZV7|Q6MZV7_HUMAN	no	4	0.043776	19.31	126280000	0	0	4508500	31849000	20161000	0	0	25556000	20367000	0	8470400	0	15363000	0	0	0	0
GLKPGVVYEGQLISIQQYGHQEVTR	25	0	2798.47	sp|P02751|FINC_HUMAN;tr|Q6MZF4|Q6MZF4_HUMAN;tr|A0A024R462|A0A024R462_HUMAN;tr|B7ZLE5|B7ZLE5_HUMAN;tr|Q6MZM7|Q6MZM7_HUMAN	tr|A0A024R462|A0A024R462_HUMAN	no	2;3;4;5	3.6736e-48	192.18	27394000000	1605900000	2551700000	1586800000	2209200000	812960000	468780000	2492900000	2611000000	1366600000	1078200000	862210000	1522000000	3105500000	810620000	1366400000	1562600000	1381100000
KLACGAVLIHPSWVLTAAHCMDESK	25	1	2793.38	tr|B4E1C4|B4E1C4_HUMAN;sp|P04070|PROC_HUMAN;tr|E7END6|E7END6_HUMAN;tr|B4DPQ3|B4DPQ3_HUMAN;tr|B4DPC8|B4DPC8_HUMAN	tr|B4E1C4|B4E1C4_HUMAN	yes	4	0.079446	17.214	100380000	0	13269000	22379000	0	15562000	0	16259000	0	6549400	8668400	0	0	0	0	17695000	0	0
LACGAVLIHPSWVLTAAHCMDESKK	25	1	2793.38	tr|B4E1C4|B4E1C4_HUMAN;sp|P04070|PROC_HUMAN;tr|E7END6|E7END6_HUMAN;tr|B4DPQ3|B4DPQ3_HUMAN;tr|B4DPC8|B4DPC8_HUMAN	tr|B4E1C4|B4E1C4_HUMAN	yes	3;4;5	0.001237	35.019	495090000	22725000	20962000	35880000	25126000	24637000	5531500	16068000	22522000	45319000	35047000	31342000	69099000	0	0	115210000	0	25619000
GTVIDVTDFVNWASSINDAPVLISQK	26	0	2788.43	tr|A0A024R035|A0A024R035_HUMAN;sp|P02748|CO9_HUMAN	tr|A0A024R035|A0A024R035_HUMAN	yes	2;3;4	2.8276e-114	319.15	24982000000	1124000000	939850000	1695800000	1667300000	1854000000	663330000	869460000	764890000	28713000	2352100000	214200000	1488500000	2846900000	3863300000	317390000	636820000	3655500000
DATCNCDYNCQHYMECCPDFK	21	0	2786.96	tr|A0A0U1RR20|A0A0U1RR20_HUMAN;tr|A0A024R930|A0A024R930_HUMAN;sp|Q92954|PRG4_HUMAN;tr|B7Z4R8|B7Z4R8_HUMAN;tr|B4DW29|B4DW29_HUMAN	tr|A0A0U1RR20|A0A0U1RR20_HUMAN	yes	3	1.645e-19	90.968	0	0	0	0	0	0	0	0	0	0	0	0	0	0	0	0	0	0
CKPVNTFVHEPLVDVQNVCFQEK	23	0	2786.35	tr|W0UV93|W0UV93_HUMAN;sp|P07998|RNAS1_HUMAN;tr|G3V357|G3V357_HUMAN	tr|W0UV93|W0UV93_HUMAN	yes	3;4	0.00027382	51.777	518810000	31424000	22940000	24794000	40272000	61157000	71245000	56343000	36232000	0	0	0	0	19324000	46896000	38660000	69524000	0
LTQVSVLQYGSITTIDVPWNVVPEK	25	0	2785.49	sp|P04275|VWF_HUMAN;tr|B4DMS3|B4DMS3_HUMAN;tr|L8E853|L8E853_HUMAN	tr|L8E853|L8E853_HUMAN	no	2;3	4.7303e-06	73.208	291820000	0	0	0	0	0	0	0	67708000	0	167870000	0	0	35667000	0	0	0	20568000
GNVAVTVSGHTCQHWSAQTPHTHNR	25	0	2781.29	sp|P00747|PLMN_HUMAN;tr|B2R7F8|B2R7F8_HUMAN	sp|P00747|PLMN_HUMAN	yes	2;3;4;5;6	3.27e-115	251.32	42380000000	922530000	1629500000	1975700000	1950800000	2584300000	2612400000	4496300000	1206200000	2993100000	1728600000	6481600000	3706800000	1282500000	1639100000	2859600000	1738300000	2572400000
ENIQDNISLFSLGMGFDVDYDFLK	24	0	2779.31	tr|A2RTY6|A2RTY6_HUMAN;sp|P19823|ITIH2_HUMAN;tr|D3DRR6|D3DRR6_HUMAN;tr|Q5T985|Q5T985_HUMAN;tr|B4DM79|B4DM79_HUMAN	tr|A2RTY6|A2RTY6_HUMAN	yes	3	0.00061339	30.024	31868000	6800000	0	0	0	0	0	0	0	4827400	0	14766000	0	0	0	5473900	0	0
STQDTVIALDALSAYWIASHTTEER	25	0	2777.35	sp|P0C0L4|CO4A_HUMAN;sp|P0C0L5|CO4B_HUMAN;tr|F5GXS0|F5GXS0_HUMAN;tr|A0A0G2JL54|A0A0G2JL54_HUMAN;tr|B4E344|B4E344_HUMAN;tr|B4DDH0|B4DDH0_HUMAN;tr|A0A0G2JPR0|A0A0G2JPR0_HUMAN;tr|A0A140TA49|A0A140TA49_HUMAN	sp|P0C0L5|CO4B_HUMAN	no	2;3;4	8.9604e-219	403.4	115060000000	15786000000	776540000	1698500000	23733000000	1367200000	996660000	1879900000	907340000	540590000	1374600000	11119000000	17507000000	1212700000	1034300000	18341000000	1150000000	15638000000
YAATSQVLLPSKDVMQGTDEHVVCK	25	1	2775.36	sp|P01871|IGHM_HUMAN;tr|A0A1B0GUU9|A0A1B0GUU9_HUMAN	sp|P01871|IGHM_HUMAN	yes	2;3;4	1.389e-21	149	5043100000	81515000	384730000	740940000	250870000	126980000	441920000	247110000	54166000	193700000	82598000	198670000	158910000	640990000	154650000	215970000	705230000	364130000
EPGCGCCLTCALSEGQPCGIYTER	24	0	2774.12	tr|A6XND1|A6XND1_HUMAN;tr|A6XND0|A6XND0_HUMAN;sp|P17936|IBP3_HUMAN;tr|B4DP07|B4DP07_HUMAN;tr|B3KVF9|B3KVF9_HUMAN;tr|Q6ZSD0|Q6ZSD0_HUMAN	tr|A6XND1|A6XND1_HUMAN	yes	2;3	2.3896e-08	82.56	1750500000	47846000	104830000	108290000	65172000	125940000	83722000	70533000	45851000	131980000	159300000	122490000	202140000	135040000	84913000	104300000	82663000	75465000
ERGPEEEHLGILGPVIWAEVGDTIR	25	1	2771.42	tr|A5PL27|A5PL27_HUMAN;sp|P00450|CERU_HUMAN;tr|Q1L857|Q1L857_HUMAN;tr|A8K5A4|A8K5A4_HUMAN;tr|B7Z5Q2|B7Z5Q2_HUMAN;tr|E9PFZ2|E9PFZ2_HUMAN;tr|H7C5R1|H7C5R1_HUMAN;tr|B3KTA8|B3KTA8_HUMAN	tr|A5PL27|A5PL27_HUMAN	yes	2;3;4;5	5.925e-114	287.91	41558000000	1729700000	4568100000	4200200000	2820800000	2435100000	2428100000	2413700000	1924400000	1824700000	3152400000	1731100000	2523300000	1770700000	1967500000	1876900000	1718000000	2473200000
NISDGFDGIPDNVDAALALPAHSYSGR	27	0	2771.32	tr|D9ZGG2|D9ZGG2_HUMAN;sp|P04004|VTNC_HUMAN;tr|B7Z553|B7Z553_HUMAN	tr|D9ZGG2|D9ZGG2_HUMAN	yes	3	0.00032003	42.708	360640000	9227500	0	8189300	12704000	123620000	25761000	9891700	0	13767000	103870000	5489200	13123000	10067000	0	0	12642000	12292000
EGICAIGGTSEQSSVGTQHSYSEEEK	26	0	2769.2	tr|V9HWJ7|V9HWJ7_HUMAN;tr|A0A024RDT4|A0A024RDT4_HUMAN;sp|P13796|PLSL_HUMAN;tr|Q53FI1|Q53FI1_HUMAN;tr|Q59GX5|Q59GX5_HUMAN;tr|Q5TBN3|Q5TBN3_HUMAN	tr|V9HWJ7|V9HWJ7_HUMAN	yes	3	4.2645e-06	58.418	319530000	0	31806000	18065000	28909000	37963000	29344000	26892000	0	0	28511000	19172000	53828000	0	0	0	25353000	19681000
LLLFSPSVVHLGVPLSVGVQLQDVPR	26	0	2768.6	sp|P0C0L4|CO4A_HUMAN;tr|B4DIE5|B4DIE5_HUMAN;sp|P0C0L5|CO4B_HUMAN;tr|F5GXS0|F5GXS0_HUMAN;tr|A0A0G2JL54|A0A0G2JL54_HUMAN;tr|A0A0G2JPR0|A0A0G2JPR0_HUMAN;tr|A0A140TA49|A0A140TA49_HUMAN	sp|P0C0L5|CO4B_HUMAN	no	3	8.2758e-55	133.15	0	0	0	0	0	0	0	0	0	0	0	0	0	0	0	0	0	0
VAQLEAQCQEPCKDTVQIHDITGK	24	1	2767.33	tr|A0A140VJJ6|A0A140VJJ6_HUMAN;sp|P02679|FIBG_HUMAN;tr|C9JEU5|C9JEU5_HUMAN;tr|C9JC84|C9JC84_HUMAN;tr|D3DP16|D3DP16_HUMAN;tr|Q7Z664|Q7Z664_HUMAN;tr|C9JPQ9|C9JPQ9_HUMAN;tr|C9JU00|C9JU00_HUMAN	tr|A0A140VJJ6|A0A140VJJ6_HUMAN	yes	2;3;4	1.2005e-59	214.24	8786100000	0	0	0	0	140630000	15177000	231670000	2427700000	236000000	2335600000	32292000	0	412140000	263010000	210740000	2234800000	246340000
HVIILMTDGLHNMGGDPITVIDEIR	25	0	2758.41	tr|B4E1Z4|B4E1Z4_HUMAN;tr|E7ETN3|E7ETN3_HUMAN;tr|A0A1U9X7I0|A0A1U9X7I0_HUMAN;tr|A0A1U9X7H8|A0A1U9X7H8_HUMAN;tr|A0A1U9X7H6|A0A1U9X7H6_HUMAN;tr|A0A1U9X7H5|A0A1U9X7H5_HUMAN;tr|A0A1U9X7H4|A0A1U9X7H4_HUMAN;tr|A0A1U9X7H2|A0A1U9X7H2_HUMAN;sp|P00751|CFAB_HUMAN;tr|A0A1U9X7H7|A0A1U9X7H7_HUMAN;tr|A0A0G2JH38|A0A0G2JH38_HUMAN	tr|B4E1Z4|B4E1Z4_HUMAN	yes	2;3;4;5	0	452.39	30414000000	2843500000	2726300000	2148300000	4022300000	1528600000	606850000	806360000	962050000	681660000	2434600000	881170000	1923100000	724450000	1879100000	2585300000	2467000000	1193900000
SLLSNVEGDNAVPMQHNNRPTQPLK	25	0	2758.38	tr|V9HWE3|V9HWE3_HUMAN;sp|P00915|CAH1_HUMAN;tr|E5RFE7|E5RFE7_HUMAN;tr|E5RG81|E5RG81_HUMAN	tr|V9HWE3|V9HWE3_HUMAN	yes	2;3;4	1.4142e-28	168.41	11116000000	749980000	943080000	927020000	374410000	609340000	637570000	617830000	1379900000	270450000	231340000	472070000	1057800000	595220000	702550000	140990000	1284600000	121740000
RNTEILTGSWSDQTYPEGTQAIYK	24	1	2757.32	sp|P08603|CFAH_HUMAN;tr|A0A024R962|A0A024R962_HUMAN;tr|A0A024R984|A0A024R984_HUMAN;tr|A0A0D9SG88|A0A0D9SG88_HUMAN;tr|Q5TFM2|Q5TFM2_HUMAN;tr|A8K5T0|A8K5T0_HUMAN	sp|P08603|CFAH_HUMAN	no	2;3	1.5518e-10	107.62	4236200000	302930000	284080000	251790000	218860000	264980000	292090000	224780000	154440000	258990000	224280000	217380000	344650000	369240000	231740000	145180000	229800000	220940000
EGVQKEDIPPADLSDQVPDTESETR	25	1	2754.28	tr|V9HWA9|V9HWA9_HUMAN;sp|P01024|CO3_HUMAN;tr|B4E216|B4E216_HUMAN	tr|V9HWA9|V9HWA9_HUMAN	yes	2;3	2.1705e-17	131.26	4388500000	39946000	56700000	83126000	553050000	266360000	338860000	420370000	88938000	153400000	148160000	115960000	483340000	408840000	223260000	379620000	248930000	379630000
AEEHTVVLTVTGEPCHFPFQYHR	23	0	2753.3	sp|P00748|FA12_HUMAN;tr|Q8IZZ5|Q8IZZ5_HUMAN;tr|A0A0R7FJH5|A0A0R7FJH5_HUMAN	tr|Q8IZZ5|Q8IZZ5_HUMAN	no	2;3;4;5	6.2379e-55	208.47	19022000000	698050000	1169700000	957060000	1220100000	1006800000	889580000	725620000	1164000000	832150000	1326700000	1402000000	1239600000	1140500000	1154400000	1586300000	1235800000	1274000000
LLEPHCFPLSLVPTEFCPSPPALK	24	0	2748.4	sp|P10643|CO7_HUMAN;tr|A8K2T4|A8K2T4_HUMAN;tr|B2R6W1|B2R6W1_HUMAN	sp|P10643|CO7_HUMAN	no	2;3;4;5	1.4267e-47	219.97	8510700000	603520000	1734600000	205510000	705120000	149910000	316340000	1207600000	322240000	690160000	858840000	188090000	271970000	244480000	238680000	182460000	375110000	216090000
YFKPGMPFDLMVFVTNPDGSPAYR	24	0	2748.31	tr|V9HWA9|V9HWA9_HUMAN;sp|P01024|CO3_HUMAN;tr|B4E216|B4E216_HUMAN	tr|V9HWA9|V9HWA9_HUMAN	yes	3	0.00056589	43.888	195470000	0	0	32764000	41815000	30542000	0	0	0	0	0	0	31073000	22678000	0	36596000	0	0
YVMLPVADQYDCITHYEGSTCPK	23	0	2746.21	sp|P00739|HPTR_HUMAN;tr|A0A0A0MRD9|A0A0A0MRD9_HUMAN	sp|P00739|HPTR_HUMAN	yes	2;3	3.6895e-18	141.1	2989500000	197280000	74242000	129470000	121510000	226980000	107490000	71850000	83075000	295770000	139650000	146900000	156030000	312470000	160320000	372120000	114320000	280030000
DATNVGDEGGFAPNILENNEALELLK	26	0	2742.33	sp|P13929|ENOB_HUMAN;tr|E5RGZ4|E5RGZ4_HUMAN;tr|D3DTL4|D3DTL4_HUMAN;tr|B4DUJ6|B4DUJ6_HUMAN	sp|P13929|ENOB_HUMAN	yes	3	0.00038783	43.099	29357000	0	0	0	0	0	0	29357000	0	0	0	0	0	0	0	0	0	0
ESATITCLVTGFSPADVFVQWMQR	24	0	2742.31	sp|P01871|IGHM_HUMAN;tr|A0A1B0GUU9|A0A1B0GUU9_HUMAN;sp|P04220|MUCB_HUMAN;sp|P0DOX6|IGM_HUMAN;tr|Q86TT1|Q86TT1_HUMAN	sp|P01871|IGHM_HUMAN	no	2;3	2.3544e-100	194.23	1322800000	104870000	23172000	137710000	136880000	43492000	2469200	89939000	0	0	29304000	0	13631000	142990000	281980000	14642000	42484000	259250000
CSSPEVYGADISPNMLCAGYFDCK	24	0	2740.13	sp|Q04756|HGFA_HUMAN;tr|D6RAR4|D6RAR4_HUMAN	tr|D6RAR4|D6RAR4_HUMAN	no	3	7.5802e-06	47.281	174480000	0	18369000	0	9565600	18129000	24284000	19670000	10511000	0	17598000	11649000	16504000	0	0	0	20303000	7893100
VSVLCQENYLIQEGEEITCKDGR	23	1	2739.28	sp|P08603|CFAH_HUMAN;tr|A0A024R962|A0A024R962_HUMAN;tr|A0A024R984|A0A024R984_HUMAN;tr|Q14006|Q14006_HUMAN;tr|A8K5T0|A8K5T0_HUMAN	sp|P08603|CFAH_HUMAN	no	3;4	7.0208e-24	146.99	3206200000	117780000	104000000	101010000	80123000	126870000	351790000	231620000	53656000	193730000	155770000	130940000	378450000	300920000	356220000	166130000	137000000	220240000
ENTVTNDWIPEGEEDDDYLDLEK	23	0	2738.17	sp|P05546|HEP2_HUMAN;tr|Q8IVC0|Q8IVC0_HUMAN	sp|P05546|HEP2_HUMAN	yes	2;3	1.369e-17	103.88	1104100000	0	56177000	67664000	38018000	133610000	53659000	165440000	27982000	16158000	54254000	40727000	94766000	74509000	46726000	76485000	59286000	98646000
HNKPDEGYYQCVATVESLGTIISR	24	0	2736.32	sp|Q92859|NEO1_HUMAN	sp|Q92859|NEO1_HUMAN	yes	3	0.068803	15.26	14965000	0	0	0	0	0	0	0	0	0	0	0	0	0	0	0	14965000	0
APEPISTQSHSVLILFHSDNSGENR	25	0	2734.33	sp|P48740|MASP1_HUMAN;tr|F8W876|F8W876_HUMAN;tr|B4DUI7|B4DUI7_HUMAN;tr|Q5HYM1|Q5HYM1_HUMAN	sp|P48740|MASP1_HUMAN	no	3;4	6.2926e-29	151.01	2812500000	171260000	171360000	158840000	128100000	238110000	213250000	81622000	26260000	131550000	211720000	154810000	259550000	46245000	296920000	141730000	208980000	172180000
DFGTHYITEAVLGGIYEYTLVMNK	24	0	2733.34	tr|B7Z550|B7Z550_HUMAN;tr|B7Z555|B7Z555_HUMAN;sp|P07358|CO8B_HUMAN;tr|B7ZA94|B7ZA94_HUMAN;tr|F5GY80|F5GY80_HUMAN;tr|F5H7G1|F5H7G1_HUMAN;tr|A8K9M5|A8K9M5_HUMAN;tr|Q05CV3|Q05CV3_HUMAN	tr|B7Z550|B7Z550_HUMAN	yes	2;3	6.77e-89	248.2	4430500000	328900000	237390000	547750000	615150000	411570000	28759000	199920000	26446000	41309000	280890000	16144000	169710000	294590000	347190000	146310000	153920000	584560000
TSESGTPSSSTPQENTISGYSLLTCK	26	0	2731.25	sp|P03952|KLKB1_HUMAN;tr|H0YAC1|H0YAC1_HUMAN;tr|A8K9A9|A8K9A9_HUMAN;tr|E9PBC5|E9PBC5_HUMAN	sp|P03952|KLKB1_HUMAN	no	2;3	8.0333e-60	234.82	11469000000	489650000	1201100000	793860000	541740000	631780000	575090000	1058000000	240520000	839640000	1027600000	692620000	871930000	437850000	376850000	848250000	352740000	489500000
CPFPSRPDNGFVNYPAKPTLYYK	23	0	2730.33	tr|D9IWP9|D9IWP9_HUMAN;sp|P02749|APOH_HUMAN;tr|J3QLI0|J3QLI0_HUMAN;tr|J3KS17|J3KS17_HUMAN	tr|D9IWP9|D9IWP9_HUMAN	yes	2;3;4	1.0191e-09	110.38	6190000000	0	934780000	0	16498000	269130000	129820000	219630000	64293000	92319000	1201600000	706680000	563840000	239670000	647660000	282240000	635930000	185810000
KGISTSAASPAVGTVGMDMDEDDDFSK	27	1	2730.2	tr|C0JYY2|C0JYY2_HUMAN;sp|P04114|APOB_HUMAN;tr|E1A689|E1A689_HUMAN;tr|Q59HB3|Q59HB3_HUMAN	tr|C0JYY2|C0JYY2_HUMAN	no	3	0.053037	18.356	70009000	6695400	21478000	13451000	0	16927000	0	0	0	11458000	0	0	0	0	0	0	0	0
WVQTLSEQVQEELLSSQVTQELR	23	0	2729.39	tr|A0A0S2Z3D5|A0A0S2Z3D5_HUMAN;sp|P02649|APOE_HUMAN;tr|H0Y7L5|H0Y7L5_HUMAN;tr|E9PEV4|E9PEV4_HUMAN;tr|E7ERP7|E7ERP7_HUMAN;tr|Q6LA97|Q6LA97_HUMAN;tr|A0A0S2Z3V0|A0A0S2Z3V0_HUMAN	tr|A0A0S2Z3D5|A0A0S2Z3D5_HUMAN	no	2;3	0	483.35	19968000000	1985300000	828220000	649720000	2413800000	805620000	531180000	691140000	513190000	279330000	1385200000	716620000	929200000	1131200000	2692800000	1573400000	1054000000	1788200000
VYLIYGNDLGLPPVDLDLDKEAHR	24	1	2724.41	sp|P80108|PHLD_HUMAN	sp|P80108|PHLD_HUMAN	yes	4	1.4648e-11	100.94	475200000	4351800	32916000	14454000	13269000	28650000	18816000	23741000	26243000	13250000	40303000	42462000	24344000	30573000	97311000	18518000	32419000	13577000
HQMDLVATLSQLGLQELFQAPDLR	24	0	2722.41	sp|P08697|A2AP_HUMAN;tr|A0A0G2JPA8|A0A0G2JPA8_HUMAN;tr|C9JPV4|C9JPV4_HUMAN;tr|A0A0J9YWQ3|A0A0J9YWQ3_HUMAN	sp|P08697|A2AP_HUMAN	no	2;3;4	3.397e-123	257.73	6309900000	691300000	357600000	1205800000	841950000	584110000	68537000	296440000	50815000	23453000	222680000	55807000	363690000	355680000	300830000	152480000	235860000	502950000
HLVCNGDQDCLDGSDEDDCEDVR	23	0	2722.02	sp|P07357|CO8A_HUMAN;tr|Q05CV2|Q05CV2_HUMAN	sp|P07357|CO8A_HUMAN	yes	2;3	5.2585e-09	94.461	0	0	0	0	0	0	0	0	0	0	0	0	0	0	0	0	0	0
DASGITCGGIYIGGCWILTAAHCLR	25	0	2721.28	tr|G3XAM2|G3XAM2_HUMAN;sp|P05156|CFAI_HUMAN;tr|E7ETH0|E7ETH0_HUMAN;tr|A8K3L0|A8K3L0_HUMAN;tr|B4DRF2|B4DRF2_HUMAN;tr|Q6LAM0|Q6LAM0_HUMAN	tr|G3XAM2|G3XAM2_HUMAN	yes	3	4.9103e-17	128.12	1399500000	212280000	71458000	131320000	231390000	103430000	18904000	68078000	24340000	13834000	63695000	26664000	67692000	88968000	61281000	56597000	57912000	101650000
ADVQAHGEGQEFSITCLVDEEEMK	24	0	2721.19	sp|P19827|ITIH1_HUMAN;tr|B7Z549|B7Z549_HUMAN;tr|H7C0N0|H7C0N0_HUMAN;tr|B7Z539|B7Z539_HUMAN;tr|Q9P1C5|Q9P1C5_HUMAN	sp|P19827|ITIH1_HUMAN	no	2;3;4	1.8916e-134	328.07	30861000000	1220800000	1615500000	1507700000	1687000000	2444400000	1519700000	2486100000	1317500000	1273400000	2093600000	2304400000	2124500000	2292500000	1549600000	2088500000	1429900000	1906200000
HYYIAAEEIIWNYAPSGIDIFTK	23	0	2713.34	tr|A5PL27|A5PL27_HUMAN;sp|P00450|CERU_HUMAN;tr|Q1L857|Q1L857_HUMAN;tr|A8K5A4|A8K5A4_HUMAN;tr|B7Z5Q2|B7Z5Q2_HUMAN;tr|E9PFZ2|E9PFZ2_HUMAN;tr|H7C5R1|H7C5R1_HUMAN;tr|B3KTA8|B3KTA8_HUMAN	tr|A5PL27|A5PL27_HUMAN	yes	2;3;4	1.5966e-54	233.52	14627000000	1030300000	629470000	1330500000	2642500000	1139100000	164220000	943670000	261300000	69596000	1017500000	176180000	816050000	700080000	922610000	460460000	480420000	1842900000
GFGHIWLDSVSCQGHEPAIWQCK	23	0	2711.24	tr|F5GZZ9|F5GZZ9_HUMAN;sp|Q86VB7|C163A_HUMAN;tr|C9JHR8|C9JHR8_HUMAN	tr|F5GZZ9|F5GZZ9_HUMAN	yes	4	3.5702e-05	64.203	101250000	0	0	5563500	0	0	0	0	17384000	7987400	12336000	0	0	20954000	0	0	0	37026000
EFVVMFSVVDENFSWYLEDNIK	22	0	2709.27	tr|A5PL27|A5PL27_HUMAN;sp|P00450|CERU_HUMAN;tr|Q1L857|Q1L857_HUMAN;tr|A8K5A4|A8K5A4_HUMAN;tr|B7Z5Q2|B7Z5Q2_HUMAN;tr|E9PFZ2|E9PFZ2_HUMAN	tr|A5PL27|A5PL27_HUMAN	yes	3	0.040461	21.865	10845000	0	0	0	0	0	0	0	0	0	2271200	8573300	0	0	0	0	0	0
HQPQEFPTYVEPTNDEICEAFR	22	0	2706.2	tr|V9HWI6|V9HWI6_HUMAN;sp|P02774|VTDB_HUMAN;tr|D6RBJ7|D6RBJ7_HUMAN;CON__Q3MHN5;CON__ENSEMBL:ENSBTAP00000018229;tr|D6RF35|D6RF35_HUMAN	tr|V9HWI6|V9HWI6_HUMAN	no	2;3;4;5	2.4488e-83	276.99	235640000000	14947000000	16249000000	13204000000	14044000000	16769000000	5211800000	17655000000	16664000000	13871000000	18733000000	5355400000	3548300000	14022000000	14158000000	22176000000	14382000000	14653000000
FDLVPVPTNLYGDFFTGDAYVILK	24	0	2703.38	sp|P06396|GELS_HUMAN;tr|A0A0A0MS51|A0A0A0MS51_HUMAN;tr|A0A0A0MT01|A0A0A0MT01_HUMAN;tr|B7Z6N2|B7Z6N2_HUMAN;tr|B7Z4U6|B7Z4U6_HUMAN;tr|A0A0U1RQL8|A0A0U1RQL8_HUMAN;tr|B7Z9A0|B7Z9A0_HUMAN;tr|V9H1C1|V9H1C1_HUMAN	sp|P06396|GELS_HUMAN	no	2	5.7699e-21	136.34	671270000	0	17408000	58061000	32777000	50209000	0	185650000	3731200	1717100	45711000	2948900	19832000	47305000	157990000	0	0	47927000
EFYLFPTVFDENESLLLEDNIR	22	0	2702.31	tr|A5PL27|A5PL27_HUMAN;sp|P00450|CERU_HUMAN;tr|Q1L857|Q1L857_HUMAN;tr|A8K5A4|A8K5A4_HUMAN;tr|B7Z5Q2|B7Z5Q2_HUMAN;tr|E9PFZ2|E9PFZ2_HUMAN;tr|H7C5R1|H7C5R1_HUMAN;tr|B3KTA8|B3KTA8_HUMAN	tr|A5PL27|A5PL27_HUMAN	yes	2;3	4.1358e-23	166.9	873390000	0	15238000	20071000	146140000	36408000	0	158880000	0	0	113010000	0	26122000	0	158880000	0	46260000	152380000
KSNEQATSLNTVGGTGGIGGVGGTGGVGNR	30	1	2701.34	sp|Q13201|MMRN1_HUMAN	sp|Q13201|MMRN1_HUMAN	yes	3	0.009507	27.096	163580000	18565000	0	0	0	19789000	18405000	23556000	19654000	0	0	19004000	15349000	10041000	0	0	0	19214000
YLTWASQQEPSQGTTTYAVTSILR	24	0	2700.34	tr|Q6N041|Q6N041_HUMAN;tr|Q6N091|Q6N091_HUMAN	tr|Q6N041|Q6N041_HUMAN	no	2;3;4	1.3797e-123	327	7927200000	496530000	551880000	1385700000	477770000	286420000	9743000	134060000	538490000	234330000	1161600000	102400000	0	0	1618200000	526530000	0	403510000
NQVVLTMTNMDPVDTATYYCAHR	23	0	2699.21	sp|P01817|HV205_HUMAN	sp|P01817|HV205_HUMAN	yes	3;4	1.6345e-08	85.945	617750000	33345000	73213000	84722000	64659000	23716000	41893000	18697000	26702000	15432000	0	26347000	42736000	56591000	39479000	0	44256000	25962000
LGCEVLGVSVDSQFTHLAWINTPR	24	0	2698.35	tr|V9HW12|V9HW12_HUMAN;sp|P32119|PRDX2_HUMAN;tr|B4DF70|B4DF70_HUMAN;tr|A6NIW5|A6NIW5_HUMAN	tr|V9HW12|V9HW12_HUMAN	yes	3	1.2281e-07	78.236	238190000	84365000	51688000	0	0	0	0	0	11670000	0	0	11940000	0	45996000	0	0	32534000	0
CVWNTGSSQCISWALATDEQEEK	23	0	2698.16	sp|O75882|ATRN_HUMAN;tr|B4DZ36|B4DZ36_HUMAN	sp|O75882|ATRN_HUMAN	yes	3	0.024156	15.316	52506000	0	14181000	0	0	0	0	0	0	13361000	0	0	13671000	0	11292000	0	0	0
ISTSLPVLDLIDAIQPGSINYDLLK	25	0	2697.48	tr|V9HWJ7|V9HWJ7_HUMAN;tr|A0A024RDT4|A0A024RDT4_HUMAN;sp|P13796|PLSL_HUMAN;tr|Q53FI1|Q53FI1_HUMAN;tr|B3KUI1|B3KUI1_HUMAN	tr|V9HWJ7|V9HWJ7_HUMAN	yes	2;3	6.8103e-08	78.531	1118100000	28457000	32220000	62278000	63594000	70834000	17188000	134350000	16797000	2360900	82965000	9494400	64350000	139110000	175470000	0	94912000	123680000
EKFSDASYQSINIPVTQNMVPSSR	24	1	2697.31	sp|P01031|CO5_HUMAN;tr|Q59GS8|Q59GS8_HUMAN	sp|P01031|CO5_HUMAN	yes	3	5.7112e-07	51.39	379850000	22193000	0	28401000	26027000	25280000	55512000	32333000	34420000	19456000	0	17946000	36607000	22704000	31274000	0	27700000	0
GFGHIWLDSVSCQGHEPAVWQCK	23	0	2697.22	tr|D3DUU0|D3DUU0_HUMAN;tr|D3DUU2|D3DUU2_HUMAN	tr|D3DUU0|D3DUU0_HUMAN	yes	3;4	2.4939e-05	66.536	481760000	15260000	11817000	28068000	48099000	0	62785000	0	30607000	0	14602000	93851000	23768000	0	31696000	52939000	68269000	0
TTGGKDEEVVQCLSDGWSSQPTCR	24	1	2696.18	sp|P05160|F13B_HUMAN	sp|P05160|F13B_HUMAN	yes	2;3;4	3.4719e-47	158.45	4483100000	123650000	182220000	166080000	177830000	181560000	231900000	235580000	174120000	299580000	260550000	219840000	431880000	501770000	176380000	327250000	412870000	380050000
GNDDHWIVDTDYDTYAVQYSCR	22	0	2692.11	tr|Q5VY30|Q5VY30_HUMAN;sp|P02753|RET4_HUMAN	tr|Q5VY30|Q5VY30_HUMAN	yes	2;3;4	5.7657e-297	380.73	78218000000	3570500000	6164300000	4388700000	4672100000	6023400000	4979500000	5146400000	3199100000	2771800000	9168000000	4594400000	5490500000	4309200000	4406000000	3847500000	3006100000	2480900000
FTQVTPTSLSAQWTPPNVQLTGYR	24	0	2691.37	sp|P02751|FINC_HUMAN;tr|H0Y7Z1|H0Y7Z1_HUMAN;tr|Q5CZ99|Q5CZ99_HUMAN;tr|A6YID6|A6YID6_HUMAN;tr|A6YID2|A6YID2_HUMAN;tr|A6YID4|A6YID4_HUMAN;tr|A6YID3|A6YID3_HUMAN;tr|O95617|O95617_HUMAN;tr|Q9UQS6|Q9UQS6_HUMAN;tr|A0A024R462|A0A024R462_HUMAN;tr|B7ZLE5|B7ZLE5_HUMAN;tr|Q6MZM7|Q6MZM7_HUMAN;tr|Q59G22|Q59G22_HUMAN;tr|Q6N084|Q6N084_HUMAN;tr|Q68CX6|Q68CX6_HUMAN;tr|B4DU16|B4DU16_HUMAN	tr|A0A024R462|A0A024R462_HUMAN	no	2;3;4	1.5614e-198	322.43	11904000000	358170000	1530500000	743860000	1127800000	355980000	109050000	567460000	759440000	267800000	875400000	238020000	618620000	1915800000	276480000	421120000	1117900000	620100000
YILQGVTSWGLGCARPNKPGVYVR	24	0	2690.41	sp|P00747|PLMN_HUMAN;tr|B2R7F8|B2R7F8_HUMAN;tr|B4DPH4|B4DPH4_HUMAN;tr|Q68DS2|Q68DS2_HUMAN;CON__P06868	sp|P00747|PLMN_HUMAN	yes	3;4	1.4898e-10	90.968	1015500000	45969000	87199000	60264000	82409000	68759000	51102000	46283000	17103000	50495000	29212000	67730000	92640000	65440000	49448000	81370000	45711000	74349000
TGCSLMGASVDSTLAFNTYVHFQGK	25	0	2690.25	tr|B0ZBE2|B0ZBE2_HUMAN;sp|P01019|ANGT_HUMAN;tr|B2R5S1|B2R5S1_HUMAN;tr|B4DE80|B4DE80_HUMAN	tr|B0ZBE2|B0ZBE2_HUMAN	yes	3	2.8745e-22	141.08	3190600000	307160000	259630000	0	0	491840000	161630000	41666000	77472000	113140000	0	0	390150000	658330000	182680000	0	506890000	0
VISTITNNIQQIIEIEDTFETLR	23	0	2689.42	tr|A0A0S2Z4Q2|A0A0S2Z4Q2_HUMAN;sp|Q15582|BGH3_HUMAN;tr|Q53GU8|Q53GU8_HUMAN;tr|H0Y9D7|H0Y9D7_HUMAN	tr|A0A0S2Z4Q2|A0A0S2Z4Q2_HUMAN	yes	3	0.00092914	43.523	256670000	13191000	0	20911000	0	36293000	0	22436000	10797000	0	26732000	0	0	0	60956000	0	42984000	22370000
LKHELTDEELQSLFTNFANVVDK	23	1	2689.36	sp|P43652|AFAM_HUMAN	sp|P43652|AFAM_HUMAN	yes	2;3;4	1.9277e-297	445.68	93158000000	4609800000	4768100000	3181000000	6176200000	6939200000	5492700000	4865200000	3317500000	6362400000	5601500000	5408200000	7782500000	5853200000	6350700000	5034300000	6766600000	4649300000
ILDELLQTCVDPEDCPVCEVAGR	23	0	2687.22	sp|P04275|VWF_HUMAN;tr|L8E853|L8E853_HUMAN	tr|L8E853|L8E853_HUMAN	no	2;3	0.00027606	80.632	725480000	0	20570000	9079100	0	16546000	19005000	25346000	101360000	0	318590000	27389000	25372000	65580000	0	9464600	28581000	58590000
TMSGLECQAWDSQSPHAHGYIPSK	24	0	2686.19	sp|P00747|PLMN_HUMAN;tr|B2R7F8|B2R7F8_HUMAN	sp|P00747|PLMN_HUMAN	yes	2;3;4;5	1.4458e-147	319.99	97524000000	3981000000	6191000000	3216100000	5959000000	5257300000	5472200000	6034700000	2408800000	6543400000	5021400000	9256300000	10983000000	5198200000	5136800000	7372100000	5071100000	4421700000
EDPAYLHYYDPAGAEDPLGAIHLR	24	0	2682.27	sp|P08567|PLEK_HUMAN	sp|P08567|PLEK_HUMAN	yes	4	0.065766	25.67	36559000	0	0	0	0	0	0	0	0	0	0	0	0	36559000	0	0	0	0
VPAAYAASLCGLCGNYNQDPADDLK	25	0	2682.21	sp|Q9Y6R7|FCGBP_HUMAN;tr|A0A087WXI2|A0A087WXI2_HUMAN	sp|Q9Y6R7|FCGBP_HUMAN	yes	3	0.00018956	47.546	483990000	18971000	17958000	24762000	19370000	26501000	47788000	24751000	35800000	28178000	33309000	25941000	23386000	58693000	26103000	0	40218000	32264000
KCSAPEPSQKPPGKPCPGLAYEQR	24	1	2681.31	tr|A0A0S2Z4I5|A0A0S2Z4I5_HUMAN;sp|P27918|PROP_HUMAN;tr|E9PAQ1|E9PAQ1_HUMAN;tr|B3KVK6|B3KVK6_HUMAN;tr|C9J7V5|C9J7V5_HUMAN	tr|A0A0S2Z4I5|A0A0S2Z4I5_HUMAN	yes	3;4;5	2.1519e-16	97.94	5092300000	124190000	343900000	272470000	219520000	310200000	554700000	86506000	696140000	263500000	421350000	216590000	355580000	333430000	169740000	221650000	278220000	224670000
AVPHPDSQPDTIDHDLLLLQLSEK	24	0	2680.37	tr|Q6FHW3|Q6FHW3_HUMAN;sp|P00746|CFAD_HUMAN;tr|K7ERG9|K7ERG9_HUMAN;tr|A6XNE2|A6XNE2_HUMAN	tr|Q6FHW3|Q6FHW3_HUMAN	yes	2;3;4	2.7591e-13	114.35	2111400000	0	0	0	0	35341000	553390000	0	125680000	32800000	0	68558000	384010000	101180000	645990000	0	120450000	44014000
YVSHFETEGPHVLLYFDSVPTSR	23	0	2679.3	sp|P0C0L4|CO4A_HUMAN;sp|P0C0L5|CO4B_HUMAN;tr|F5GXS0|F5GXS0_HUMAN;tr|A0A0G2JL54|A0A0G2JL54_HUMAN;tr|B4E344|B4E344_HUMAN;tr|B4DDH0|B4DDH0_HUMAN;tr|A0A0G2JPR0|A0A0G2JPR0_HUMAN;tr|A0A140TA49|A0A140TA49_HUMAN	sp|P0C0L5|CO4B_HUMAN	no	2;3;4;5	1.5106e-245	458.04	139690000000	14562000000	8763000000	7745000000	8598000000	7841900000	6053700000	8189400000	7947900000	4247500000	10248000000	6640300000	7196900000	5987800000	8266900000	14881000000	6155000000	6364400000
YYGGGYGSTQATFMVFQALAQYQK	24	0	2678.25	tr|V9HWA9|V9HWA9_HUMAN;sp|P01024|CO3_HUMAN	tr|V9HWA9|V9HWA9_HUMAN	yes	2	5.9325e-75	204.28	632200000	21754000	0	0	97193000	59750000	10473000	39169000	10943000	3983300	15901000	8942400	33280000	108470000	53488000	29682000	47148000	92020000
HQSACKDSDWPFCSDEDWNYK	21	1	2674.05	sp|P02671|FIBA_HUMAN;tr|A0A0S2Z3E8|A0A0S2Z3E8_HUMAN;tr|Q3KRA7|Q3KRA7_HUMAN;tr|Q6NSD8|Q6NSD8_HUMAN;tr|A0A087WUA0|A0A087WUA0_HUMAN;tr|A0A0S2Z3M3|A0A0S2Z3M3_HUMAN;tr|A0A0S2Z3P3|A0A0S2Z3P3_HUMAN	sp|P02671|FIBA_HUMAN	yes	4	0.0025112	42.711	64851000	0	0	0	0	0	0	0	22076000	0	42775000	0	0	0	0	0	0	0
AEVSADQVATVMWDYFSQLSNNAK	24	0	2673.24	sp|P06727|APOA4_HUMAN	sp|P06727|APOA4_HUMAN	yes	3	1.7765e-05	63.522	314780000	27586000	21689000	66624000	45980000	0	0	48829000	0	904110	51458000	0	0	0	0	10125000	0	41583000
LTLVCESAPGPITMDLTGDLEALKK	25	1	2671.38	tr|F5H6Q0|F5H6Q0_HUMAN;tr|F5H3P3|F5H3P3_HUMAN;tr|B2R4F3|B2R4F3_HUMAN;tr|A0A024RAS5|A0A024RAS5_HUMAN;sp|P52566|GDIR2_HUMAN	tr|F5H6Q0|F5H6Q0_HUMAN	yes	3	0.019762	24.637	27829000	0	0	0	0	0	0	0	0	0	0	0	0	27829000	0	0	0	0
EDFDVEAADSAGNCLDSLVFVAGDR	25	0	2671.17	sp|P09871|C1S_HUMAN;tr|B3KNX0|B3KNX0_HUMAN;tr|A8K2N0|A8K2N0_HUMAN;tr|F8WCZ6|F8WCZ6_HUMAN;tr|H0Y5D1|H0Y5D1_HUMAN;tr|F5H7T4|F5H7T4_HUMAN	sp|P09871|C1S_HUMAN	yes	2;3	2.4159e-73	247.46	1010900000	39853000	0	44718000	66297000	72954000	0	187680000	0	0	114510000	14591000	27760000	79211000	135800000	0	112700000	114800000
YVAVMPPHIGDQPLTGAYTVTLDGR	25	0	2670.35	tr|V9HWI1|V9HWI1_HUMAN;sp|P30043|BLVRB_HUMAN	tr|V9HWI1|V9HWI1_HUMAN	yes	3	1.0944e-11	98.121	479720000	0	18554000	63345000	0	29224000	51602000	29310000	42697000	0	0	0	38935000	53281000	75420000	0	77355000	0
GVYSSDVFDIFPGTYQTLEMFPR	23	0	2668.25	tr|A5PL27|A5PL27_HUMAN;sp|P00450|CERU_HUMAN;tr|A8K5A4|A8K5A4_HUMAN;tr|H7C5R1|H7C5R1_HUMAN;tr|B3KTA8|B3KTA8_HUMAN;tr|H7C5N5|H7C5N5_HUMAN	tr|A5PL27|A5PL27_HUMAN	yes	2;3;4	1.1301e-96	317.83	94455000000	5441500000	4547300000	6831100000	7777400000	7017500000	2076200000	10033000000	1820100000	563340000	8475500000	1071100000	4298300000	5582900000	11260000000	1956400000	7274900000	8429600000
VPAAYAGSLCGLCGNYNQDPADDLK	25	0	2668.19	sp|Q9Y6R7|FCGBP_HUMAN;tr|A0A087WXI2|A0A087WXI2_HUMAN;tr|A0A087WUZ2|A0A087WUZ2_HUMAN	sp|Q9Y6R7|FCGBP_HUMAN	yes	3	2.0367e-37	108.28	1382500000	109750000	98737000	92462000	89890000	94441000	126560000	73237000	66427000	98481000	116420000	110480000	40103000	103320000	79589000	0	38368000	44211000
LACGAVLIHPSWVLTAAHCMDESK	24	0	2665.28	tr|B4E1C4|B4E1C4_HUMAN;sp|P04070|PROC_HUMAN;tr|E7END6|E7END6_HUMAN;tr|B4DPQ3|B4DPQ3_HUMAN;tr|B4DPC8|B4DPC8_HUMAN	tr|B4E1C4|B4E1C4_HUMAN	yes	2;3;4	1.7566e-13	116.35	3547300000	229440000	195600000	154180000	124240000	227330000	130080000	176850000	162110000	165240000	280080000	184550000	235880000	247440000	235200000	352180000	222530000	224310000
LHLEGYHGTAGDSMSYHSGSVFSAR	25	0	2665.2	tr|A0A087X0I0|A0A087X0I0_HUMAN;tr|A0A140T9L7|A0A140T9L7_HUMAN;tr|A0A140T8Z8|A0A140T8Z8_HUMAN;tr|A0A140T9C0|A0A140T9C0_HUMAN;tr|A0A140T8Y3|A0A140T8Y3_HUMAN;tr|A0A140TA52|A0A140TA52_HUMAN;tr|A0A140TA41|A0A140TA41_HUMAN;sp|P22105|TENX_HUMAN;tr|A0A140T902|A0A140T902_HUMAN;tr|A0A140TA33|A0A140TA33_HUMAN;tr|Q6IPK3|Q6IPK3_HUMAN;tr|B6RHJ5|B6RHJ5_HUMAN;tr|Q9UE34|Q9UE34_HUMAN	tr|A0A087X0I0|A0A087X0I0_HUMAN	yes	3;4	0.050459	18.095	552030000	25028000	39164000	33277000	0	33029000	0	32026000	38738000	42235000	55328000	48893000	56330000	29555000	27187000	0	64428000	26812000
NTLYLNMNSLRPEDTAVYYCAR	22	0	2663.25	sp|P0DOX5|IGG1_HUMAN	sp|P0DOX5|IGG1_HUMAN	yes	3	0.02074	28.202	39143000	29417000	0	0	0	0	9726200	0	0	0	0	0	0	0	0	0	0	0
RDDDGALHAACQVQPSATLDAAQPR	25	1	2662.25	tr|A0A140VJU8|A0A140VJU8_HUMAN;sp|P08294|SODE_HUMAN	tr|A0A140VJU8|A0A140VJU8_HUMAN	yes	3;4	1.2718e-07	53.705	124790000	0	93073000	17950000	0	0	0	0	13764000	0	0	0	0	0	0	0	0	0
TGCSLTGASVDSTLAFNTYVHFQGK	25	0	2660.25	tr|Q86U78|Q86U78_HUMAN;tr|Q53YY1|Q53YY1_HUMAN;tr|Q53GY3|Q53GY3_HUMAN;tr|Q59EP2|Q59EP2_HUMAN	tr|Q86U78|Q86U78_HUMAN	yes	2;3	8.7589e-48	207.55	17003000000	1168000000	1462100000	1837700000	1299900000	805400000	926700000	1412500000	601780000	258000000	1993600000	727960000	744210000	0	554370000	1462500000	848880000	899750000
ANQQFLVYCEIDGSGNGWTVFQK	23	0	2660.23	tr|A0A140VJJ6|A0A140VJJ6_HUMAN;sp|P02679|FIBG_HUMAN;tr|C9JEU5|C9JEU5_HUMAN;tr|C9JC84|C9JC84_HUMAN;tr|D3DP16|D3DP16_HUMAN;tr|Q7Z664|Q7Z664_HUMAN;tr|C9JPQ9|C9JPQ9_HUMAN;tr|C9JU00|C9JU00_HUMAN	tr|A0A140VJJ6|A0A140VJJ6_HUMAN	yes	2	0.0086595	56.569	22351000	0	0	0	0	0	0	0	0	0	0	0	0	0	0	0	22351000	0
FNRPFLMIIVPTDTQNIFFMSK	22	0	2658.37	tr|A0A024R6P0|A0A024R6P0_HUMAN;sp|P01011|AACT_HUMAN;tr|B3KS79|B3KS79_HUMAN;tr|G3V3A0|G3V3A0_HUMAN	tr|A0A024R6P0|A0A024R6P0_HUMAN	no	3;4	2.2915e-10	72.167	1255400000	416000000	0	0	0	0	0	0	0	0	93983000	0	2712700	0	0	0	0	742660000
CPINCLLGDFGPWSDCDPCIEK	22	0	2652.11	sp|P13671|CO6_HUMAN;tr|C9JC72|C9JC72_HUMAN;tr|A8K8Z4|A8K8Z4_HUMAN	sp|P13671|CO6_HUMAN	no	2;3	1.2516e-31	218.2	6530200000	234780000	432890000	383490000	379440000	406640000	332560000	583870000	244980000	16458000	539370000	239040000	546720000	402880000	534360000	273360000	415500000	563820000
WSGQTAICDNGAGYCSNPGIPIGTR	25	0	2651.19	tr|B4E1Z4|B4E1Z4_HUMAN;tr|E7ETN3|E7ETN3_HUMAN;tr|A0A1U9X7I0|A0A1U9X7I0_HUMAN;tr|A0A1U9X7H8|A0A1U9X7H8_HUMAN;tr|A0A1U9X7H6|A0A1U9X7H6_HUMAN;tr|A0A1U9X7H5|A0A1U9X7H5_HUMAN;tr|A0A1U9X7H4|A0A1U9X7H4_HUMAN;tr|A0A1U9X7H2|A0A1U9X7H2_HUMAN;sp|P00751|CFAB_HUMAN;tr|A0A1U9X7H7|A0A1U9X7H7_HUMAN;tr|A0A0G2JH38|A0A0G2JH38_HUMAN;tr|D2KT85|D2KT85_HUMAN;tr|D2KT84|D2KT84_HUMAN	tr|B4E1Z4|B4E1Z4_HUMAN	yes	2;3	1.35e-37	221.47	4963100000	170300000	266430000	205170000	349090000	373390000	213190000	308930000	207340000	263280000	341780000	325040000	384170000	235560000	307340000	310120000	289820000	412130000
FGGTICSGDIWDQASCSSSTTCVR	24	0	2651.11	sp|P07357|CO8A_HUMAN;tr|Q05CV2|Q05CV2_HUMAN	sp|P07357|CO8A_HUMAN	yes	2;3	1.1742e-59	238.83	12452000000	466680000	797440000	579280000	675050000	709820000	622770000	905280000	520970000	545110000	1011200000	609730000	852140000	1075200000	765410000	764800000	667300000	883830000
FQGEWGTICDDGWDSYDAAVACK	23	0	2650.07	tr|F5GZZ9|F5GZZ9_HUMAN;sp|Q86VB7|C163A_HUMAN;tr|C9JHR8|C9JHR8_HUMAN;tr|D3DUU0|D3DUU0_HUMAN;tr|D3DUU2|D3DUU2_HUMAN	tr|F5GZZ9|F5GZZ9_HUMAN	no	3	0.071611	15.316	127250000	0	10273000	0	11927000	0	14959000	11515000	17737000	0	15674000	13995000	0	0	10885000	0	20286000	0
FFSLLSGSLNSHGLELNADILGTDK	25	0	2647.35	tr|C0JYY2|C0JYY2_HUMAN;sp|P04114|APOB_HUMAN;tr|E1A689|E1A689_HUMAN	tr|C0JYY2|C0JYY2_HUMAN	yes	3	1.344e-05	61.524	158680000	58659000	0	28303000	71713000	0	0	0	0	0	0	0	0	0	0	0	0	0
GLFQVVSGGMVLQLQQGDQVWVEK	24	0	2644.37	tr|A0A024RAG6|A0A024RAG6_HUMAN;sp|P02745|C1QA_HUMAN;tr|X6RLJ0|X6RLJ0_HUMAN	tr|A0A024RAG6|A0A024RAG6_HUMAN	yes	3	0.072897	14.571	98663000	19748000	7756600	15105000	15142000	0	0	0	0	0	0	0	10848000	0	0	0	8013900	22049000
SYIFIDEAHITQSLTWLSQMQK	22	0	2638.31	tr|B2R950|B2R950_HUMAN;sp|P20742|PZP_HUMAN	tr|B2R950|B2R950_HUMAN	yes	3	5.1897e-06	73.21	142570000	15095000	0	0	65537000	0	0	0	8893500	0	0	11467000	0	20950000	0	0	0	20632000
HVIPMNPNTNDLFNAVGDGIVLCK	24	0	2637.3	tr|V9HWJ7|V9HWJ7_HUMAN;tr|A0A024RDT4|A0A024RDT4_HUMAN;sp|P13796|PLSL_HUMAN;tr|Q53FI1|Q53FI1_HUMAN;tr|Q59GX5|Q59GX5_HUMAN;tr|Q5TBN3|Q5TBN3_HUMAN	tr|V9HWJ7|V9HWJ7_HUMAN	yes	2;3	1.7392e-16	91.583	909810000	64860000	38721000	47270000	10881000	68001000	63774000	56122000	58125000	19922000	77594000	42106000	74334000	77986000	22272000	55090000	81054000	51698000
AWRPALYLAALDCAEETNSAVCR	23	0	2636.25	sp|O00391|QSOX1_HUMAN;tr|A0A140VKE5|A0A140VKE5_HUMAN;tr|A8K477|A8K477_HUMAN;tr|A8K4C2|A8K4C2_HUMAN;tr|A8MXT8|A8MXT8_HUMAN	sp|O00391|QSOX1_HUMAN	yes	3	1.6333e-08	85.932	202450000	0	25077000	26199000	0	21541000	26464000	0	0	14541000	0	0	20538000	0	0	43355000	24734000	0
YGLHNIQISHLSIASSQVELVEAK	24	0	2635.4	tr|A8K6C1|A8K6C1_HUMAN;tr|A0A0S2Z3F6|A0A0S2Z3F6_HUMAN;sp|P11597|CETP_HUMAN;tr|Q5TZS4|Q5TZS4_HUMAN;tr|B4DMZ5|B4DMZ5_HUMAN;tr|A0A0S2Z3I8|A0A0S2Z3I8_HUMAN;tr|H3BRJ9|H3BRJ9_HUMAN	tr|A8K6C1|A8K6C1_HUMAN	yes	3	0.00015608	53.444	65849000	0	0	0	0	0	0	0	0	0	0	0	0	52527000	13322000	0	0	0
TLEGPVPLEVIVIDQNDNRPIFR	23	0	2633.42	sp|P55290|CAD13_HUMAN;tr|B7Z9B1|B7Z9B1_HUMAN	sp|P55290|CAD13_HUMAN	yes	3	6.2036e-05	59.814	666670000	50269000	57543000	44716000	60041000	75458000	37604000	48837000	44957000	34415000	42905000	36621000	32152000	34709000	40903000	25543000	0	0
LVSVPYVGGNMEVNVYGAIMHEVR	24	0	2632.31	sp|P04275|VWF_HUMAN;tr|B4DMS3|B4DMS3_HUMAN;tr|L8E853|L8E853_HUMAN	tr|L8E853|L8E853_HUMAN	no	3;4	1.0812e-21	105.79	859130000	0	7592200	0	24997000	20762000	0	0	123910000	0	406980000	0	43399000	125970000	0	0	40416000	65100000
TILDDLRAEDHFSVIDFNQNIR	22	1	2630.31	tr|A2RTY6|A2RTY6_HUMAN;sp|P19823|ITIH2_HUMAN;tr|D3DRR6|D3DRR6_HUMAN;tr|Q5T985|Q5T985_HUMAN;tr|B4DM79|B4DM79_HUMAN	tr|A2RTY6|A2RTY6_HUMAN	yes	2;3;4;5	2.5937e-95	287.57	97386000000	4026000000	5587400000	8134900000	6237900000	8020300000	4695000000	8179400000	5279400000	4075700000	5370700000	3731300000	5967400000	6576600000	7011400000	3982900000	5482100000	5027000000
LTCTLSSGHSSYAIAWHQQQPEK	23	0	2628.24	tr|Q5NV92|Q5NV92_HUMAN;tr|A2N2G8|A2N2G8_HUMAN;sp|A0A075B6H9|LV469_HUMAN	tr|Q5NV92|Q5NV92_HUMAN	yes	3;4	1.8295e-06	72.564	1099900000	117660000	32085000	72775000	83137000	91964000	38071000	0	46441000	37747000	23397000	66460000	38823000	171250000	67081000	22090000	0	190880000
GTFSQLSELHCDKLHVDPENFR	22	1	2628.24	tr|A0N071|A0N071_HUMAN;sp|P02042|HBD_HUMAN;tr|D1MGQ0|D1MGQ0_HUMAN;tr|E9PFT6|E9PFT6_HUMAN;tr|B2M1S8|B2M1S8_HUMAN	tr|A0N071|A0N071_HUMAN	no	4	0.00051609	51.526	108080000	0	0	17350000	0	0	0	0	40287000	0	0	0	0	0	0	0	50442000	0
DKATFGCHDGYSLDGPEEIECTK	23	1	2628.11	tr|D9IWP9|D9IWP9_HUMAN;sp|P02749|APOH_HUMAN;tr|B4DPN0|B4DPN0_HUMAN;tr|J3QLI0|J3QLI0_HUMAN;tr|J3KS17|J3KS17_HUMAN	tr|D9IWP9|D9IWP9_HUMAN	yes	2;3;4	2.6248e-43	179.06	10094000000	330840000	476720000	373240000	555870000	618650000	882440000	865280000	664890000	477080000	593780000	586100000	861400000	808930000	355410000	625400000	611000000	406820000
DLLAGLPAPGVEVYCLYGVGLPTPR	25	0	2626.38	tr|A0A140VK24|A0A140VK24_HUMAN;sp|P04180|LCAT_HUMAN	tr|A0A140VK24|A0A140VK24_HUMAN	yes	3	0.072799	29.135	215230000	0	11336000	16545000	0	16878000	6938700	0	9456400	5772500	37646000	5379000	10348000	25848000	19795000	8228200	25941000	15113000
VQQPDCREPFLSCCQFAESLR	21	1	2626.17	sp|P0C0L4|CO4A_HUMAN;tr|B4DIE5|B4DIE5_HUMAN;sp|P0C0L5|CO4B_HUMAN;tr|F5GXS0|F5GXS0_HUMAN;tr|A0A0G2JL54|A0A0G2JL54_HUMAN;tr|A0A0G2JPR0|A0A0G2JPR0_HUMAN;tr|A0A140TA49|A0A140TA49_HUMAN	sp|P0C0L5|CO4B_HUMAN	no	3	2.0205e-23	150.98	2440300000	21034000	41283000	34652000	124490000	146450000	282780000	290560000	197560000	146190000	162020000	165250000	189010000	111880000	139280000	199530000	69166000	119210000
NQDVHSINLPFFETLQEYFER	21	0	2625.25	tr|C0JYY2|C0JYY2_HUMAN;sp|P04114|APOB_HUMAN;tr|E1A689|E1A689_HUMAN	tr|C0JYY2|C0JYY2_HUMAN	yes	2;3;4	1.3161e-178	314.17	13862000000	1309800000	1231000000	1249200000	1839700000	1130000000	200270000	433030000	410920000	280430000	777460000	254250000	329790000	800440000	581330000	849910000	843370000	1341400000
NTPVYVSSPTWENHNAVFSAAGFK	24	0	2622.25	tr|Q2TU84|Q2TU84_HUMAN;tr|A0A140VK69|A0A140VK69_HUMAN;sp|P17174|AATC_HUMAN;tr|B7Z1I2|B7Z1I2_HUMAN	tr|Q2TU84|Q2TU84_HUMAN	yes	3	0.00062424	43.162	28382000	0	0	0	0	0	0	28382000	0	0	0	0	0	0	0	0	0	0
FGFCPMAAHEEICTTNEGVMYR	22	0	2619.1	sp|P02751|FINC_HUMAN;tr|Q6MZF4|Q6MZF4_HUMAN;tr|A0A024R462|A0A024R462_HUMAN;tr|B7ZLE5|B7ZLE5_HUMAN;tr|Q6MZM7|Q6MZM7_HUMAN	tr|A0A024R462|A0A024R462_HUMAN	no	2;3;4	1.0115e-105	260.12	9733700000	357480000	839780000	737480000	751100000	54479000	211390000	650480000	1038300000	297560000	673380000	268150000	601960000	1710900000	237830000	39737000	769670000	494030000
EQLGPVTQEFWDNLEKETEGLR	22	1	2617.27	tr|A0A024R3E3|A0A024R3E3_HUMAN;sp|P02647|APOA1_HUMAN;tr|F8W696|F8W696_HUMAN	tr|A0A024R3E3|A0A024R3E3_HUMAN	yes	2;3	4.5529e-89	240.24	9455600000	150960000	487860000	675180000	199350000	641900000	547850000	307280000	542710000	657680000	781540000	253240000	318770000	723420000	862240000	727320000	758130000	820190000
WDFDNRPHILHGEYIEFICR	20	0	2616.23	sp|P05160|F13B_HUMAN	sp|P05160|F13B_HUMAN	yes	3;4;5	2.9959e-10	127.5	1332200000	126350000	147140000	167230000	170910000	55274000	9766400	0	49116000	38910000	37422000	32238000	79241000	49842000	0	169090000	32501000	167140000
TTCNPCPLGYKEENNTGECCGR	22	1	2616.05	sp|P04275|VWF_HUMAN;tr|B4DMS3|B4DMS3_HUMAN;tr|L8E853|L8E853_HUMAN	tr|L8E853|L8E853_HUMAN	no	3	0.00092256	54.117	69407000	0	0	0	0	0	0	0	27116000	0	42291000	0	0	0	0	0	0	0
SSPGGASFYHWGAAVPHSQGDALCR	25	0	2614.18	sp|Q76LX8|ATS13_HUMAN;tr|A0A024R8G4|A0A024R8G4_HUMAN;tr|E7EV88|E7EV88_HUMAN	sp|Q76LX8|ATS13_HUMAN	yes	3	0.046801	18.699	115470000	0	44025000	19433000	15947000	0	10329000	0	11934000	0	13798000	0	0	0	0	0	0	0
LHLETDSLALVALGALDTALYAAGSK	26	0	2612.41	sp|P0C0L4|CO4A_HUMAN;tr|B4DIE5|B4DIE5_HUMAN;sp|P0C0L5|CO4B_HUMAN;tr|F5GXS0|F5GXS0_HUMAN;tr|A0A0G2JL54|A0A0G2JL54_HUMAN;tr|A0A0G2JPR0|A0A0G2JPR0_HUMAN;tr|A0A140TA49|A0A140TA49_HUMAN	sp|P0C0L5|CO4B_HUMAN	no	2;3;4	2.1344e-148	350.83	40604000000	2382600000	1841800000	3109900000	4727700000	5709900000	233650000	4961800000	460000000	58350000	3659600000	210800000	1164600000	1811300000	3037200000	1025700000	1383400000	4825800000
LLNNWDVCADMVGTFTDTEDPAK	23	0	2611.16	tr|Q5VY30|Q5VY30_HUMAN;sp|P02753|RET4_HUMAN	tr|Q5VY30|Q5VY30_HUMAN	yes	2;3	7.4398e-106	324.38	15218000000	779410000	1692800000	1384700000	1007000000	990560000	518880000	1087400000	451960000	442750000	1446700000	709770000	834700000	954560000	835070000	765280000	672520000	644400000
TQILVGVNKDEGTAFLVYGAPGFSK	25	1	2610.37	sp|P06276|CHLE_HUMAN;tr|D3DNN4|D3DNN4_HUMAN;tr|A0A024CIM4|A0A024CIM4_HUMAN;tr|F8WF14|F8WF14_HUMAN;tr|F8WEX7|F8WEX7_HUMAN	sp|P06276|CHLE_HUMAN	yes	2;3	4.9315e-10	64.68	657750000	42968000	43737000	71357000	42240000	42315000	30899000	50677000	19524000	52131000	32399000	21754000	28619000	35093000	31839000	30498000	53045000	28653000
NFVASHIANILNSEELDIQDLKK	23	1	2610.37	tr|C0JYY2|C0JYY2_HUMAN;sp|P04114|APOB_HUMAN;tr|E1A689|E1A689_HUMAN;tr|A8K479|A8K479_HUMAN;tr|A8MUN2|A8MUN2_HUMAN;tr|Q7Z7Q0|Q7Z7Q0_HUMAN	tr|C0JYY2|C0JYY2_HUMAN	no	2;3;4;5	6.2227e-90	200.48	23696000000	864810000	1009000000	3031700000	1036400000	1559500000	1446100000	528830000	443020000	2536900000	2109500000	1348700000	365560000	682800000	3314900000	1228900000	875080000	1314300000
DKAQNLYQELLTQEGQASFQGLK	23	1	2608.31	tr|C0JYY2|C0JYY2_HUMAN;sp|P04114|APOB_HUMAN;tr|E1A689|E1A689_HUMAN;tr|S5FMV1|S5FMV1_HUMAN;tr|Q59HB3|Q59HB3_HUMAN	tr|C0JYY2|C0JYY2_HUMAN	no	2;3	1.9436e-144	298.69	6297900000	40907000	87121000	511890000	56239000	727830000	452150000	66592000	623120000	650510000	895380000	23753000	21658000	504750000	718430000	54915000	824660000	38027000
YHFVTPLTSMVVTKPEDNEDER	22	0	2606.23	sp|Q06033|ITIH3_HUMAN;tr|A0A087WW43|A0A087WW43_HUMAN	sp|Q06033|ITIH3_HUMAN	yes	2;3;4	6.9615e-44	179.95	30011000000	1120000000	1606600000	1183100000	1630700000	1934400000	2694800000	1410700000	1720500000	783060000	1893500000	992470000	2738900000	2219700000	2744400000	1327400000	1336900000	2674100000
NGLYADNDNDSTFTGFLLYHDTN	23	0	2606.12	tr|B2R773|B2R773_HUMAN;tr|A8K660|A8K660_HUMAN;sp|Q15848|ADIPO_HUMAN	tr|B2R773|B2R773_HUMAN	yes	2;3	0.0005775	57.328	238000000	14912000	18966000	8162200	22176000	0	13843000	11785000	32512000	0	0	8945400	0	0	21601000	0	64355000	20745000
LTVAAPPSGGPGFLSIEWPDSRPPR	25	0	2603.35	tr|A0A0G2JPR0|A0A0G2JPR0_HUMAN;tr|A0A140TA49|A0A140TA49_HUMAN	tr|A0A0G2JPR0|A0A0G2JPR0_HUMAN	yes	3;4	3.2222e-17	129.43	290760000	0	0	290760000	0	0	0	0	0	0	0	0	0	0	0	0	0	0
GISTSAASPAVGTVGMDMDEDDDFSK	26	0	2602.11	tr|C0JYY2|C0JYY2_HUMAN;sp|P04114|APOB_HUMAN;tr|E1A689|E1A689_HUMAN;tr|Q59HB3|Q59HB3_HUMAN	tr|C0JYY2|C0JYY2_HUMAN	no	2;3	6.8213e-29	207.53	3612700000	243980000	580770000	280860000	454880000	431400000	388200000	293840000	63823000	192580000	195010000	124850000	95542000	15289000	0	90324000	126440000	34878000
DTWVEHWPEEDECQDEENQK	20	0	2602.02	tr|V9HWA9|V9HWA9_HUMAN;sp|P01024|CO3_HUMAN;tr|B4E216|B4E216_HUMAN	tr|V9HWA9|V9HWA9_HUMAN	yes	2;3	8.7194e-21	103.99	1139700000	28972000	42955000	38497000	104720000	96813000	82516000	43702000	26346000	60138000	30754000	77255000	121810000	99318000	52949000	87815000	53047000	92099000
NTEILTGSWSDQTYPEGTQAIYK	23	0	2601.22	sp|P08603|CFAH_HUMAN;tr|A0A024R962|A0A024R962_HUMAN;tr|A0A024R984|A0A024R984_HUMAN;tr|A0A0D9SG88|A0A0D9SG88_HUMAN;tr|Q5TFM2|Q5TFM2_HUMAN;tr|A8K5T0|A8K5T0_HUMAN	sp|P08603|CFAH_HUMAN	no	2;3;4	2.4887e-161	382.1	51408000000	2265400000	2860400000	2135500000	2859400000	4163000000	2946000000	3815900000	2119100000	2970000000	2452400000	3185800000	4080500000	4444300000	1938700000	2346100000	3892800000	2933100000
SVPSDIFQIQATTIYANTINTFR	23	0	2599.33	tr|A8KAJ3|A8KAJ3_HUMAN;tr|A0A0S2Z4F1|A0A0S2Z4F1_HUMAN;sp|Q12805|FBLN3_HUMAN;tr|A0A0S2Z3V1|A0A0S2Z3V1_HUMAN;tr|Q59G97|Q59G97_HUMAN;tr|A0A0U1RQV3|A0A0U1RQV3_HUMAN;tr|B4DWH0|B4DWH0_HUMAN;tr|Q53TA7|Q53TA7_HUMAN;tr|B3KS53|B3KS53_HUMAN	tr|A8KAJ3|A8KAJ3_HUMAN	yes	3	6.6236e-05	59.356	322780000	21893000	19498000	28997000	17390000	19181000	12128000	15926000	13590000	5675900	17210000	2701600	23910000	35669000	41897000	5966000	41151000	0
GESVTVTMDNVGTWMLTSMNSSPR	24	0	2599.17	sp|P12259|FA5_HUMAN;tr|A0A0A0MRJ7|A0A0A0MRJ7_HUMAN	sp|P12259|FA5_HUMAN	yes	3	0.00022133	50.426	176520000	11843000	10358000	0	0	21390000	11196000	24896000	0	9530700	22764000	0	17054000	0	14614000	0	32875000	0
WLTPFDPVFTEVDTFHLDKYK	21	1	2597.28	tr|A0A024R6I6|A0A024R6I6_HUMAN;sp|Q9UK55|ZPI_HUMAN;tr|G3V2W1|G3V2W1_HUMAN;tr|B2RBZ5|B2RBZ5_HUMAN	tr|A0A024R6I6|A0A024R6I6_HUMAN	no	4	9.6872e-08	99.86	255080000	15360000	0	41800000	16334000	22379000	22467000	0	16483000	8907800	18990000	7199800	40074000	12898000	21782000	10406000	0	0
CTASNFLGTATHDFHVIVEEPPR	23	0	2597.23	tr|B3KX75|B3KX75_HUMAN	tr|B3KX75|B3KX75_HUMAN	no	4	1.1874e-17	109.85	415100000	14864000	27144000	18495000	21302000	33455000	26257000	26719000	14128000	20420000	37106000	19179000	30907000	0	41361000	18602000	40037000	25122000
VEKPTADAEAYVFTPNMICAGGEK	24	0	2597.21	sp|P09871|C1S_HUMAN;tr|B3KNX0|B3KNX0_HUMAN;tr|F8WCZ6|F8WCZ6_HUMAN;tr|A0A087X232|A0A087X232_HUMAN	sp|P09871|C1S_HUMAN	yes	3	0.00049978	44.711	588150000	0	49156000	47770000	31305000	42190000	51389000	68865000	35891000	30391000	0	24991000	57238000	23169000	27415000	30217000	44065000	24098000
IIFHENYNAGTYQNDIALIEMK	22	0	2596.26	tr|G3XAM2|G3XAM2_HUMAN;sp|P05156|CFAI_HUMAN;tr|E7ETH0|E7ETH0_HUMAN;tr|A8K3L0|A8K3L0_HUMAN;tr|B4DRF2|B4DRF2_HUMAN;tr|Q6LAM0|Q6LAM0_HUMAN	tr|G3XAM2|G3XAM2_HUMAN	yes	2;3;4	2.8458e-67	192.96	4784400000	760040000	238990000	201300000	427030000	301130000	133940000	193670000	151230000	93552000	302530000	131040000	192780000	282250000	452460000	357590000	285690000	279140000
GCPAVLPIDHVYGTLGIVGATTTQR	25	0	2595.35	tr|A0A024RDT5|A0A024RDT5_HUMAN;tr|C0IMJ3|C0IMJ3_HUMAN;tr|B1ALD9|B1ALD9_HUMAN;tr|A0A024RDS2|A0A024RDS2_HUMAN;sp|Q15063|POSTN_HUMAN;tr|B7Z6G1|B7Z6G1_HUMAN	tr|A0A024RDT5|A0A024RDT5_HUMAN	yes	3	0.051591	17.907	88873000	0	0	0	0	0	0	18643000	0	0	33105000	0	0	0	0	0	37125000	0
LPEGSVSLIILLTDGDPTVGETNPR	25	0	2592.36	tr|B2RMS9|B2RMS9_HUMAN;sp|Q14624|ITIH4_HUMAN;tr|B7Z544|B7Z544_HUMAN;tr|H7C0L5|H7C0L5_HUMAN;tr|Q68DH2|Q68DH2_HUMAN;tr|B7Z551|B7Z551_HUMAN;tr|Q59FS1|Q59FS1_HUMAN;tr|B7Z8Q7|B7Z8Q7_HUMAN;tr|B7ZKJ8|B7ZKJ8_HUMAN	tr|B2RMS9|B2RMS9_HUMAN	no	2;3;4	4.9514e-29	193.77	6583000000	476070000	356850000	429280000	496480000	525220000	140910000	592260000	309700000	75925000	362720000	127890000	535420000	599260000	305780000	163490000	417420000	668310000
VQLSESPASLPSCPPVETALINQR	24	0	2592.32	tr|H7C3T2|H7C3T2_HUMAN	tr|H7C3T2|H7C3T2_HUMAN	yes	4	0.064719	14.762	13854000	0	13854000	0	0	0	0	0	0	0	0	0	0	0	0	0	0	0
DLCGCYSVSSVLPGCAEPWNHGK	23	0	2592.12	tr|Q6N092|Q6N092_HUMAN;tr|Q96DK0|Q96DK0_HUMAN;tr|Q6ZW64|Q6ZW64_HUMAN;tr|Q8NCL6|Q8NCL6_HUMAN;sp|P01876|IGHA1_HUMAN;tr|Q9UP60|Q9UP60_HUMAN;tr|Q6MZW0|Q6MZW0_HUMAN;tr|Q8WY24|Q8WY24_HUMAN;tr|Q96K68|Q96K68_HUMAN	tr|Q96K68|Q96K68_HUMAN	no	2;3;4	9.6863e-97	332.7	151000000000	15977000000	11518000000	14066000000	6235500000	5292500000	8935200000	3420300000	12927000000	5314000000	11299000000	4207700000	5018800000	11752000000	15185000000	6006600000	2939900000	10910000000
GPSVFPLAPCSRSTSGGTAALGCLVK	26	1	2589.3	sp|P01860|IGHG3_HUMAN;tr|Q6N030|Q6N030_HUMAN;tr|Q5EBM2|Q5EBM2_HUMAN;tr|Q8NF17|Q8NF17_HUMAN	sp|P01860|IGHG3_HUMAN	yes	3	0.041034	24.397	44986000	0	0	0	14537000	0	0	0	0	0	0	12480000	17970000	0	0	0	0	0
TYCSEPEKVDKDNEDFQESNR	21	2	2589.09	tr|A5PL27|A5PL27_HUMAN;sp|P00450|CERU_HUMAN;tr|Q1L857|Q1L857_HUMAN;tr|A8K5A4|A8K5A4_HUMAN;tr|B7Z5Q2|B7Z5Q2_HUMAN;tr|E9PFZ2|E9PFZ2_HUMAN;tr|H7C5R1|H7C5R1_HUMAN	tr|A5PL27|A5PL27_HUMAN	yes	2;3;4	3.7674e-244	361.38	129890000000	7946800000	6398600000	6913300000	10017000000	10761000000	11424000000	8785000000	4960200000	6227300000	7982900000	11587000000	5550400000	6683600000	6699100000	4709800000	3797400000	9440500000
HGEIVHIECELNFEIHGSAEIR	22	0	2588.24	sp|P05160|F13B_HUMAN	sp|P05160|F13B_HUMAN	yes	4	5.967e-08	97.271	508490000	3424200	2771300	50161000	44778000	17289000	18510000	14440000	17777000	18661000	23222000	3501100	75024000	69081000	19019000	14037000	49350000	67448000
GTFATLSELHCDKLHVDPENFR	22	1	2585.23	tr|D9YZU5|D9YZU5_HUMAN;sp|P68871|HBB_HUMAN;tr|C8C504|C8C504_HUMAN;tr|Q14473|Q14473_HUMAN;tr|Q0Z944|Q0Z944_HUMAN;tr|Q9BWV6|Q9BWV6_HUMAN;tr|Q9GZL9|Q9GZL9_HUMAN;tr|Q9UK54|Q9UK54_HUMAN;tr|B3VL86|B3VL86_HUMAN;tr|Q6V0K9|Q6V0K9_HUMAN;tr|Q52MT0|Q52MT0_HUMAN;tr|E9NGZ5|E9NGZ5_HUMAN;tr|B3VL05|B3VL05_HUMAN;tr|Q8IUL9|Q8IUL9_HUMAN;tr|Q4TWB7|Q4TWB7_HUMAN;tr|A0A1B4WRL5|A0A1B4WRL5_HUMAN;tr|Q3Y9I8|Q3Y9I8_HUMAN;tr|…	tr|D9YZU5|D9YZU5_HUMAN	no	2;3;4;5	3.1142e-08	103.26	5650700000	116950000	457670000	432390000	31666000	79781000	196260000	113170000	2204200000	202780000	0	191060000	299320000	44361000	0	0	1281100000	0
HLYVLEFSDHPGIHEPLEPEVK	22	0	2584.3	sp|P15169|CBPN_HUMAN	sp|P15169|CBPN_HUMAN	yes	2;3;4;5	2.0521e-79	208.47	12229000000	725170000	512360000	589420000	770020000	1004200000	669900000	1432000000	0	419890000	633440000	698390000	1287100000	645760000	181330000	1059100000	441210000	1159200000
CAGPGAHAGLPLWALPGGDAECPGPR	26	0	2583.21	sp|P40197|GPV_HUMAN	sp|P40197|GPV_HUMAN	yes	3	3.6562e-08	75.184	986860000	52170000	88905000	63948000	77090000	80222000	42581000	61126000	0	65985000	0	60860000	102260000	71936000	44813000	73386000	55622000	45959000
ESILFHYTDWVDDQRPENYR	20	0	2582.18	sp|P06276|CHLE_HUMAN;tr|D3DNN4|D3DNN4_HUMAN;tr|A0A024CIM4|A0A024CIM4_HUMAN;tr|F8WF14|F8WF14_HUMAN;tr|F8WEX7|F8WEX7_HUMAN	sp|P06276|CHLE_HUMAN	yes	2;3;4	3.7935e-29	163.45	3628300000	179140000	107010000	351810000	283440000	146210000	114930000	298480000	131810000	118910000	205260000	194440000	376630000	169660000	269420000	163440000	309020000	208660000
TTLQQEKPDFCFLEEDPGICR	21	0	2582.18	tr|Q59EE5|Q59EE5_HUMAN;tr|B2R8Y9|B2R8Y9_HUMAN;sp|P10646|TFPI1_HUMAN	tr|Q59EE5|Q59EE5_HUMAN	yes	3	0.015813	31.488	447930000	11461000	22234000	25464000	28691000	25293000	33914000	29279000	34200000	30427000	42636000	13596000	18566000	30276000	0	30478000	41928000	29488000
HGDTWGSICDSDFSLEAASVLCR	23	0	2582.12	tr|F5GZZ9|F5GZZ9_HUMAN;sp|Q86VB7|C163A_HUMAN;tr|C9JHR8|C9JHR8_HUMAN;tr|D3DUU0|D3DUU0_HUMAN;tr|D3DUU2|D3DUU2_HUMAN	tr|F5GZZ9|F5GZZ9_HUMAN	no	3	1.4439e-06	51.029	334600000	14358000	15133000	13400000	21337000	24631000	31966000	20349000	23670000	6066300	14038000	22412000	5761000	20027000	39248000	0	35704000	26500000
AQLVPLPPSTYVEFTVSGTDCVAK	24	0	2578.3	sp|P02765|FETUA_HUMAN;tr|B7Z8Q2|B7Z8Q2_HUMAN;tr|C9JV77|C9JV77_HUMAN	sp|P02765|FETUA_HUMAN	yes	2;3;4	2.0279e-36	208.38	149060000000	9512700000	8597800000	9838700000	5267200000	8291600000	5065400000	5696000000	4745200000	6628600000	14142000000	7645600000	9547000000	10112000000	11111000000	3520600000	23658000000	5683000000
TMQALPYSTVGNSNNYLHLSVLR	23	0	2577.3	tr|V9HWA9|V9HWA9_HUMAN;sp|P01024|CO3_HUMAN;tr|B4E216|B4E216_HUMAN	tr|V9HWA9|V9HWA9_HUMAN	yes	2;3	3.3919e-28	119.41	1235700000	23356000	51099000	44981000	106530000	111660000	90046000	70705000	38035000	99689000	35904000	50421000	99432000	142790000	42791000	83542000	72361000	72323000
LYFTHFDLELSHLCEYDFVK	20	0	2575.21	sp|O00187|MASP2_HUMAN	sp|O00187|MASP2_HUMAN	yes	4	4.7059e-06	96.391	628360000	93783000	33462000	61584000	93428000	68975000	0	0	24860000	26082000	32768000	0	59383000	51734000	0	38533000	0	43764000
NQFSLQLNSVTPEDTAVYYCAR	22	0	2575.2	sp|A0A0B4J1U7|HV601_HUMAN;tr|Q9UL75|Q9UL75_HUMAN;tr|A2N0T9|A2N0T9_HUMAN;tr|A2N0U6|A2N0U6_HUMAN;tr|A2N0U4|A2N0U4_HUMAN	sp|A0A0B4J1U7|HV601_HUMAN	yes	3	0.02074	28.202	12113000	0	0	0	0	0	0	0	0	0	0	0	0	0	0	0	0	12113000
LTVAAPPSGGPGFLSIERPDSRPPR	25	0	2573.37	sp|P0C0L4|CO4A_HUMAN;tr|B4DIE5|B4DIE5_HUMAN;sp|P0C0L5|CO4B_HUMAN;tr|F5GXS0|F5GXS0_HUMAN;tr|A0A0G2JL54|A0A0G2JL54_HUMAN	sp|P0C0L5|CO4B_HUMAN	no	2;3;4;5	4.427e-60	164.94	95619000000	4270400000	5915700000	2863700000	4843000000	5675800000	5109600000	9845300000	4368300000	2817200000	5885100000	4701300000	11292000000	3732400000	5314700000	7951800000	4713200000	6319600000
MDWLVPATCEPIQSVFFFSGDK	22	0	2573.2	tr|D9ZGG2|D9ZGG2_HUMAN;sp|P04004|VTNC_HUMAN;tr|J7HH10|J7HH10_HUMAN;tr|H0YJW9|H0YJW9_HUMAN	tr|D9ZGG2|D9ZGG2_HUMAN	yes	2;3	2.3265e-32	164.7	77197000000	6169300000	6319600000	6519700000	4773700000	6731000000	1976600000	7353600000	2076100000	1256400000	5705600000	1289900000	5066100000	4319100000	4449200000	1882800000	6314300000	4994500000
KYNPIPSVQLMGNGFHFLAGEPR	23	1	2571.31	sp|P13671|CO6_HUMAN;tr|A8K8Z4|A8K8Z4_HUMAN	sp|P13671|CO6_HUMAN	no	3;4	9.2524e-05	58.107	209280000	0	0	0	0	46374000	0	15470000	7917500	0	7149300	0	30742000	0	48761000	0	19810000	33060000
RLPGDIQVVPIGVGPNANVQELER	24	1	2569.4	sp|P04275|VWF_HUMAN;tr|H2DLA2|H2DLA2_HUMAN;tr|L8E853|L8E853_HUMAN	tr|L8E853|L8E853_HUMAN	no	2;3	1.4992e-13	117.21	766700000	0	18222000	12950000	26009000	0	14658000	20252000	134140000	19658000	298970000	48878000	46282000	68846000	0	0	0	57837000
SNAVDGQWGCWSSWSTCDATYK	22	0	2565.03	sp|P13671|CO6_HUMAN;tr|A8K8Z4|A8K8Z4_HUMAN	sp|P13671|CO6_HUMAN	no	2;3	0.00052566	81.428	313870000	0	20794000	0	6683000	0	25808000	32537000	40706000	13704000	40367000	15098000	14306000	15453000	13434000	15366000	41664000	17950000
ILSGDPYCEKDAQEVHCDEATK	22	1	2564.12	sp|P43251|BTD_HUMAN	sp|P43251|BTD_HUMAN	yes	3;4	7.5885e-08	96.79	1347400000	55950000	67762000	79581000	109670000	91465000	130980000	155790000	93311000	59531000	39741000	71707000	125540000	44808000	44981000	59710000	69984000	46912000
QKPDGVFQEDAPVIHQEMIGGLR	23	0	2563.29	tr|V9HWA9|V9HWA9_HUMAN;sp|P01024|CO3_HUMAN	tr|V9HWA9|V9HWA9_HUMAN	yes	2;3;4;5	5.2233e-54	223.76	28142000000	192360000	327280000	279740000	2298100000	2131100000	2453800000	2015700000	1261900000	1139300000	947410000	1125300000	2067800000	3327100000	1813000000	1569600000	2412700000	2779700000
QSMTLSSEVQIPDFDVDLGTILR	23	0	2563.28	tr|C0JYY2|C0JYY2_HUMAN;sp|P04114|APOB_HUMAN;tr|E1A689|E1A689_HUMAN;tr|A8K479|A8K479_HUMAN	tr|C0JYY2|C0JYY2_HUMAN	yes	2;3	0.00028484	83.37	686190000	21254000	20089000	61677000	31968000	47468000	0	244100000	0	0	36843000	0	0	49887000	75686000	0	28126000	69096000
SLPGESEEMMEEVDQVTLYSYK	22	0	2563.13	tr|A2RTY6|A2RTY6_HUMAN;sp|P19823|ITIH2_HUMAN;tr|D3DRR6|D3DRR6_HUMAN;tr|Q5T987|Q5T987_HUMAN	tr|A2RTY6|A2RTY6_HUMAN	yes	2;3	1.2758e-42	179.14	7185000000	266590000	343550000	250710000	481290000	538150000	475870000	644320000	255670000	187830000	960190000	316890000	262770000	378340000	399310000	472940000	506980000	443570000
NQVVLTMTNMDPVDTATYYCAR	22	0	2562.16	tr|A0A0F7SZ86|A0A0F7SZ86_HUMAN;tr|A0A0F7T0G6|A0A0F7T0G6_HUMAN;tr|A0A068LRW6|A0A068LRW6_HUMAN;tr|A0A0J9YVU5|A0A0J9YVU5_HUMAN;tr|A0A0C4DH43|A0A0C4DH43_HUMAN;tr|A0A0F7T024|A0A0F7T024_HUMAN;sp|P01814|HV270_HUMAN;tr|A0A068LL67|A0A068LL67_HUMAN	tr|A0A0F7SZ86|A0A0F7SZ86_HUMAN	yes	2;3	1.2721e-19	121.31	720690000	41628000	41844000	77507000	51415000	31818000	0	31561000	79542000	0	33525000	39411000	28109000	122610000	0	27261000	45218000	69241000
AFGPGLEPTGCIVDKPAEFTIDAR	24	0	2560.26	sp|Q14315|FLNC_HUMAN	sp|Q14315|FLNC_HUMAN	yes	3	0.044644	19.324	44922000	0	0	8573400	0	0	0	28933000	0	0	0	0	0	7415500	0	0	0	0
NSLLGMEGANSIFSGFLLFPDMEA	24	0	2559.2	tr|D6R934|D6R934_HUMAN;tr|A0A024RAB9|A0A024RAB9_HUMAN;sp|P02746|C1QB_HUMAN	tr|D6R934|D6R934_HUMAN	yes	2;3	0.00095927	27.263	118160000	0	0	0	0	0	0	23938000	0	0	0	0	0	0	86912000	2014800	1835900	3454700
DIVMTQSPLSLPVTPGEPASISCR	24	0	2554.28	tr|A2NB45|A2NB45_HUMAN;tr|A0A125QYY8|A0A125QYY8_HUMAN	tr|A2NB45|A2NB45_HUMAN	yes	2;3;4	2.726e-12	112.34	6105000000	365750000	377610000	539360000	370510000	312370000	368750000	233630000	352580000	459940000	376590000	135530000	195540000	479420000	590410000	268940000	263050000	415010000
CVEADCGQMQEELDLTISAETR	22	0	2554.1	sp|P01031|CO5_HUMAN	sp|P01031|CO5_HUMAN	yes	3	0.051354	19.897	50239000	0	758570	1424700	1259800	8005400	963940	6086700	2415000	0	4771600	408040	5493700	4191800	0	0	6686300	7773100
SNFLNCYVSGFHPSDIEVDLLK	22	0	2553.22	sp|P61769|B2MG_HUMAN;tr|B4E0X1|B4E0X1_HUMAN;tr|A6XMH4|A6XMH4_HUMAN;tr|A6XMH5|A6XMH5_HUMAN	sp|P61769|B2MG_HUMAN	yes	2;3	7.6294e-42	214.81	13479000000	745410000	736220000	632630000	1503400000	1076700000	127940000	1052600000	115440000	437400000	772010000	585940000	832410000	1072400000	926790000	671400000	1117000000	1073300000
CSAPEPSQKPPGKPCPGLAYEQR	23	0	2553.21	tr|A0A0S2Z4I5|A0A0S2Z4I5_HUMAN;sp|P27918|PROP_HUMAN;tr|E9PAQ1|E9PAQ1_HUMAN;tr|B3KVK6|B3KVK6_HUMAN;tr|C9J7V5|C9J7V5_HUMAN	tr|A0A0S2Z4I5|A0A0S2Z4I5_HUMAN	yes	2;3;4	2.5839e-24	146.6	6811600000	257010000	377330000	280440000	414360000	772060000	337610000	232070000	584050000	305240000	374810000	393950000	467260000	522580000	407630000	376640000	443810000	264710000
SDQIGLPDFNAGAMENWGLVTYR	23	0	2553.2	tr|A0A024RC61|A0A024RC61_HUMAN;sp|P15144|AMPN_HUMAN;tr|Q59E93|Q59E93_HUMAN	tr|A0A024RC61|A0A024RC61_HUMAN	yes	3	0.020219	26.157	126660000	9102900	13587000	8760900	0	0	0	0	0	0	7747400	0	0	0	17599000	0	69861000	0
NTCNHDEDTWVECEDPFDLR	20	0	2551	sp|O43866|CD5L_HUMAN	sp|O43866|CD5L_HUMAN	yes	2;3	2.8935e-89	312.04	8485200000	387880000	507770000	659520000	603690000	412190000	541010000	303210000	327040000	434620000	340060000	364700000	411770000	924910000	543960000	444370000	538980000	739500000
TLEIPGNSDPNMIPDGDFNSYVR	23	0	2550.17	sp|P0C0L4|CO4A_HUMAN;sp|P0C0L5|CO4B_HUMAN;tr|F5GXS0|F5GXS0_HUMAN;tr|A0A0G2JL54|A0A0G2JL54_HUMAN;tr|A0A0G2JPR0|A0A0G2JPR0_HUMAN;tr|A0A140TA49|A0A140TA49_HUMAN	sp|P0C0L5|CO4B_HUMAN	no	2;3;4	3.3664e-81	278.39	60145000000	2955700000	5107700000	2961400000	4278700000	4548500000	3006500000	5007200000	3431000000	3717100000	4460800000	3178200000	3649300000	1959400000	2666300000	3897400000	2023300000	3296900000
DSCKGDSGGPLVCGGVLEGVVTSGSR	26	1	2549.18	tr|Q6FHW3|Q6FHW3_HUMAN;sp|P00746|CFAD_HUMAN;tr|K7ERG9|K7ERG9_HUMAN;tr|A6XNE2|A6XNE2_HUMAN	tr|Q6FHW3|Q6FHW3_HUMAN	yes	3	0.0011914	41.939	456680000	22751000	27515000	29454000	27459000	29187000	50007000	16905000	0	25151000	19565000	28540000	34969000	29112000	42590000	26968000	46510000	0
LCYVALDFEQEMATAASSSSLEK	23	0	2549.17	tr|Q8WVW5|Q8WVW5_HUMAN;tr|Q53GK6|Q53GK6_HUMAN;tr|Q53G99|Q53G99_HUMAN;tr|Q53G76|Q53G76_HUMAN;tr|Q1KLZ0|Q1KLZ0_HUMAN;sp|P63261|ACTG_HUMAN;sp|P60709|ACTB_HUMAN;tr|B4E335|B4E335_HUMAN;tr|B4E3A4|B4E3A4_HUMAN;tr|B4DVQ0|B4DVQ0_HUMAN;tr|B4DW52|B4DW52_HUMAN;tr|B3KWQ3|B3KWQ3_HUMAN;tr|Q6PJ43|Q6PJ43_HUMAN;tr|B7ZAP6|B7ZAP6_HUMAN;tr|Q96FU6|Q96FU6_HUMAN;tr|I3L4N8|I3L4N8_HUMAN;tr|A4UCT3|A4UCT3_HUMAN;tr|A5GZ75|A5…	tr|Q8WVW5|Q8WVW5_HUMAN	no	3	2.2017e-08	91.729	580960000	33727000	0	46033000	47453000	28588000	22600000	43775000	23431000	16418000	28780000	19575000	29822000	132100000	24870000	0	83790000	0
KPVDEYKDCHLAQVPSHTVVAR	22	1	2548.29	tr|B4E1B2|B4E1B2_HUMAN;tr|Q53H26|Q53H26_HUMAN;tr|B4DI57|B4DI57_HUMAN	tr|B4E1B2|B4E1B2_HUMAN	no	3;4;5;6	5.2367e-44	180.16	12035000000	426850000	1033600000	959600000	926100000	1259400000	1440200000	174850000	508390000	1688800000	151390000	1028700000	185590000	112580000	683700000	654800000	436320000	363670000
HYCNHNEDAGVTCSDGSDLELR	22	0	2548.03	tr|F5GZZ9|F5GZZ9_HUMAN;sp|Q86VB7|C163A_HUMAN;tr|C9JHR8|C9JHR8_HUMAN;tr|D3DUU0|D3DUU0_HUMAN;tr|D3DUU2|D3DUU2_HUMAN	tr|F5GZZ9|F5GZZ9_HUMAN	no	3	9.6548e-05	62.589	292640000	0	10023000	7029200	23456000	12038000	14334000	10522000	47789000	0	19338000	32378000	16127000	15279000	15970000	17970000	27810000	22581000
STAAMSTYTGIFTDQVLSVLKGEE	24	1	2547.24	tr|K7ER74|K7ER74_HUMAN;tr|A0A024R0T9|A0A024R0T9_HUMAN;sp|P02655|APOC2_HUMAN;tr|A0A0S2Z3C2|A0A0S2Z3C2_HUMAN;tr|V9GYJ8|V9GYJ8_HUMAN	tr|K7ER74|K7ER74_HUMAN	yes	2;3	2.8617e-10	129.62	818750000	71409000	115970000	171030000	56349000	61266000	44971000	70010000	0	4493100	24911000	0	0	44528000	96031000	38863000	18920000	0
SCDVESNPGIFLPPGTQAEFNLR	23	0	2547.21	tr|I3L145|I3L145_HUMAN;sp|P04278|SHBG_HUMAN;tr|I3L1J1|I3L1J1_HUMAN;tr|B4DYU0|B4DYU0_HUMAN;tr|A0A0C4DGN2|A0A0C4DGN2_HUMAN;tr|I3L2X4|I3L2X4_HUMAN;tr|I3L4B9|I3L4B9_HUMAN;tr|I3L2F1|I3L2F1_HUMAN;tr|B0FWH6|B0FWH6_HUMAN;tr|B0FWH5|B0FWH5_HUMAN	tr|I3L145|I3L145_HUMAN	yes	2;3;4	6.9062e-25	150.37	5682800000	279350000	94544000	236350000	193200000	402440000	329550000	557170000	770830000	63146000	291410000	73378000	222370000	28114000	246990000	109120000	1112400000	672470000
MNVAPACLPERDWAESTLMTQK	22	1	2547.19	tr|Q5JVE7|Q5JVE7_HUMAN;sp|P00742|FA10_HUMAN	tr|Q5JVE7|Q5JVE7_HUMAN	yes	2;3	1.7277e-07	118.19	3953300000	214820000	230280000	285950000	32693000	263940000	298590000	298140000	171460000	398500000	322420000	362520000	350690000	196330000	159580000	316020000	30716000	20626000
VYDYYETDEFAIAEYNAPCSK	21	0	2547.08	sp|P01023|A2MG_HUMAN	sp|P01023|A2MG_HUMAN	yes	2;3	1.5387e-96	324.94	42228000000	2894100000	2736100000	3706200000	2560500000	3368700000	2410800000	3078800000	3602000000	917670000	2318600000	1046600000	2390800000	1878600000	1907600000	2008400000	2685600000	2716400000
LNPNFLVDFGKEPLGPALAHELR	23	1	2546.36	tr|V9HWG1|V9HWG1_HUMAN;sp|Q13228|SBP1_HUMAN;tr|B4DPI7|B4DPI7_HUMAN	tr|V9HWG1|V9HWG1_HUMAN	yes	4	0.0010107	43.523	58108000	0	0	13667000	0	5494200	0	0	10906000	0	0	0	0	11107000	0	0	16934000	0
GMTRPLSTLISSSQSCQYTLDAK	23	0	2543.24	tr|C0JYY2|C0JYY2_HUMAN;sp|P04114|APOB_HUMAN;tr|E1A689|E1A689_HUMAN;tr|A8K479|A8K479_HUMAN;tr|A8MUN2|A8MUN2_HUMAN;tr|Q7Z7Q0|Q7Z7Q0_HUMAN	tr|C0JYY2|C0JYY2_HUMAN	no	2;3;4	2.3553e-54	186.97	13475000000	715270000	839640000	681780000	732290000	615910000	636290000	711560000	640520000	1046900000	688040000	496880000	597130000	617960000	610540000	1421800000	1444200000	978030000
SQCTYSNPEGTVVLACDQAQCR	22	0	2543.08	sp|P22792|CPN2_HUMAN	sp|P22792|CPN2_HUMAN	yes	2;3	1.2704e-116	268.92	25482000000	871990000	1384300000	1300200000	1265200000	1599100000	1508600000	1371500000	1155900000	1139600000	1549700000	1211500000	2639600000	1494400000	790500000	2011800000	2379100000	1808600000
LGEFWLGNDNIHALTAQGTSELR	23	0	2541.26	sp|Q15485|FCN2_HUMAN	sp|Q15485|FCN2_HUMAN	yes	2;3	1.1791e-09	108.89	2129700000	103410000	109790000	86562000	102580000	119750000	40597000	107720000	52700000	60369000	148720000	77920000	467080000	232370000	166870000	44422000	120600000	88262000
LYQPEYQEVSTEEQREEISGK	21	1	2541.19	tr|B7Z602|B7Z602_HUMAN;tr|B7Z766|B7Z766_HUMAN;tr|A0A087X054|A0A087X054_HUMAN;tr|B7Z2N4|B7Z2N4_HUMAN;tr|B3KXH0|B3KXH0_HUMAN;sp|Q9Y4L1|HYOU1_HUMAN	tr|B7Z602|B7Z602_HUMAN	yes	3	0.0026862	56.9	279670000	0	0	18458000	25143000	21598000	30722000	0	0	27378000	30699000	24574000	24154000	0	16259000	39885000	20796000	0
DVVMTQSPLSLPVTPGEPASISCR	24	0	2540.26	tr|A0A0X9V9B3|A0A0X9V9B3_HUMAN	tr|A0A0X9V9B3|A0A0X9V9B3_HUMAN	yes	3	0.029678	26.443	21630000	0	0	0	0	0	0	0	0	21630000	0	0	0	0	0	0	0	0
TEFLSNYLTNVDDITLVPGTLGR	23	0	2537.3	sp|Q13822|ENPP2_HUMAN;tr|E7EUF1|E7EUF1_HUMAN;tr|E5RIA2|E5RIA2_HUMAN	sp|Q13822|ENPP2_HUMAN	yes	3	0.00032705	51.029	270650000	11026000	8570300	0	17471000	0	11882000	25926000	16853000	0	23976000	12520000	21907000	17364000	30744000	0	49569000	22845000
TLDIPGNSDPNMIPDGDFNSYVR	23	0	2536.15	tr|Q9UNU2|Q9UNU2_HUMAN	tr|Q9UNU2|Q9UNU2_HUMAN	yes	2;3	3.8426e-24	153.22	1698100000	53242000	126900000	100580000	0	440980000	213850000	0	101200000	0	0	0	53963000	0	0	607420000	0	0
NIPTVNENLENYYLEVNQLEK	21	0	2535.25	sp|P51884|LUM_HUMAN;tr|Q53FV4|Q53FV4_HUMAN	sp|P51884|LUM_HUMAN	yes	2;3	2.9122e-88	230.86	26508000000	1093900000	1744100000	1401600000	1883600000	1849400000	2160500000	1669500000	2085000000	1447300000	1565600000	1611500000	1335600000	1344700000	1593600000	1217500000	1347600000	1157200000
SQVVLTMTNMDPVDTATYYCAR	22	0	2535.14	sp|A0A0B4J1V2|HV226_HUMAN	sp|A0A0B4J1V2|HV226_HUMAN	yes	3	0.00065538	47.392	118830000	0	0	0	23048000	0	0	0	0	0	37039000	0	0	0	0	18570000	8383800	31793000
HVVYPTAWMNQLPLLAAIEIQK	22	0	2534.37	sp|P43251|BTD_HUMAN	sp|P43251|BTD_HUMAN	yes	2;3	1.2235e-05	85.42	566480000	74002000	33298000	48836000	62379000	43937000	14207000	13753000	15787000	27793000	35208000	17765000	45895000	35235000	0	48273000	16783000	33329000
VYIHPFHLVIHNESTCEQLAK	21	0	2534.27	tr|B0ZBE2|B0ZBE2_HUMAN;sp|P01019|ANGT_HUMAN;tr|B2R5S1|B2R5S1_HUMAN;tr|B4DE80|B4DE80_HUMAN;tr|Q86U78|Q86U78_HUMAN;tr|Q53YY1|Q53YY1_HUMAN;tr|Q53GY3|Q53GY3_HUMAN;tr|Q59EP2|Q59EP2_HUMAN	tr|Q86U78|Q86U78_HUMAN	no	3	0.071214	17.369	190620000	0	0	0	24274000	35212000	42057000	0	0	0	31605000	0	0	0	0	33171000	0	24300000
VDRDVAPGTLCDVAGWGIVNHAGR	24	1	2534.24	tr|Q6FHW3|Q6FHW3_HUMAN;sp|P00746|CFAD_HUMAN;tr|K7ERG9|K7ERG9_HUMAN;tr|A6XNE2|A6XNE2_HUMAN	tr|Q6FHW3|Q6FHW3_HUMAN	yes	3;4	6.7261e-28	144.95	5931500000	190920000	433600000	335810000	376790000	513470000	530930000	233310000	217570000	398930000	256410000	271720000	361520000	369650000	360900000	405570000	465780000	208670000
GLLIFDASSSWGPQMSASVHLDSK	24	0	2532.23	tr|C0JYY2|C0JYY2_HUMAN;sp|P04114|APOB_HUMAN;tr|E1A689|E1A689_HUMAN	tr|C0JYY2|C0JYY2_HUMAN	yes	2;3	3.0679e-60	166.69	4556000000	750360000	1109300000	946240000	963100000	89470000	30073000	310490000	29689000	8184700	62532000	1994500	16771000	26637000	31140000	20369000	62979000	96703000
TELFSSSCPGGIMLNETGQGYQR	23	0	2531.14	sp|O95445|APOM_HUMAN;tr|I2D5J2|I2D5J2_HUMAN;tr|I2D5I8|I2D5I8_HUMAN;tr|A0A1U9X793|A0A1U9X793_HUMAN;tr|Q5SRP5|Q5SRP5_HUMAN	sp|O95445|APOM_HUMAN	no	2;3	1.2726e-06	82.102	313280000	0	16302000	0	11337000	16131000	14156000	25155000	24891000	24412000	61353000	31847000	0	27030000	20453000	26500000	13708000	0
EYVLPHFSVSIEPEYNFIGYK	21	0	2530.24	sp|P01031|CO5_HUMAN;tr|Q59GS8|Q59GS8_HUMAN	sp|P01031|CO5_HUMAN	yes	2;3	2.0897e-179	403.14	23840000000	1436900000	1088800000	1020600000	1971100000	2226700000	763950000	2410000000	974110000	402070000	2532400000	629690000	1838700000	1681100000	2005700000	796890000	1755700000	306190000
SVPPSASHVAPTETFTYEWTVPK	23	0	2530.24	tr|A5PL27|A5PL27_HUMAN;sp|P00450|CERU_HUMAN;tr|Q1L857|Q1L857_HUMAN;tr|A8K5A4|A8K5A4_HUMAN;tr|B7Z5Q2|B7Z5Q2_HUMAN;tr|E9PFZ2|E9PFZ2_HUMAN;tr|H7C5R1|H7C5R1_HUMAN;tr|B3KTA8|B3KTA8_HUMAN	tr|A5PL27|A5PL27_HUMAN	yes	2;3;4	1.8267e-80	215.93	128680000000	10306000000	9349900000	4105000000	7721900000	7092200000	9595700000	8072500000	5660700000	5210900000	10467000000	5571700000	9855000000	5590500000	6076600000	7069500000	9583300000	7348800000
SMGGKEDLIWELLNQAQEHFGK	22	1	2529.23	tr|B4E1B2|B4E1B2_HUMAN;tr|Q53H26|Q53H26_HUMAN	tr|B4E1B2|B4E1B2_HUMAN	no	3;4	9.1946e-33	122.53	1847900000	94624000	203380000	340580000	172610000	204610000	91450000	0	92080000	124310000	0	122070000	54896000	13794000	41640000	169140000	34418000	88258000
EKPQSTISGLLGPTLYAEVGDIIK	24	0	2528.37	sp|P12259|FA5_HUMAN;tr|A0A0A0MRJ7|A0A0A0MRJ7_HUMAN	sp|P12259|FA5_HUMAN	yes	2;3	2.1965e-12	145.91	2866200000	114530000	113220000	136310000	162750000	216630000	187890000	176920000	104830000	144660000	198580000	109750000	182070000	203840000	250740000	160720000	209360000	193350000
NSLFFSAQPFEITASTNNEGNLK	23	0	2528.22	tr|C0JYY2|C0JYY2_HUMAN;sp|P04114|APOB_HUMAN;tr|E1A689|E1A689_HUMAN;tr|Q59HB3|Q59HB3_HUMAN	tr|C0JYY2|C0JYY2_HUMAN	no	2;3	2.9864e-97	322.39	17232000000	1080100000	983600000	1431500000	1335300000	1642700000	483820000	1956900000	833390000	460060000	1623200000	402740000	368540000	684770000	592160000	705600000	1776200000	871680000
GSQTQSHPDLGTEGCWDQLSAPR	23	0	2526.12	sp|Q96PD5|PGRP2_HUMAN	sp|Q96PD5|PGRP2_HUMAN	yes	2;3;4;5	4.0366e-161	303.73	32384000000	1599300000	1650900000	1684500000	1278900000	1974400000	2316600000	1614700000	1974700000	2200900000	2344100000	2009700000	2680200000	2071400000	1461400000	2064400000	1734300000	1723500000
LEPPWINVLQEDSVTLTCQGAR	22	0	2525.26	sp|P12318|FCG2A_HUMAN;tr|F5GXY9|F5GXY9_HUMAN;tr|F5GX41|F5GX41_HUMAN;tr|V9GY83|V9GY83_HUMAN	sp|P12318|FCG2A_HUMAN	yes	2;3	0.0077427	59.513	94319000	0	0	0	0	0	0	0	0	0	0	55012000	0	0	0	0	39308000	0
HYYIGIIETTWDYASDHGEKK	21	1	2525.19	tr|A5PL27|A5PL27_HUMAN;sp|P00450|CERU_HUMAN;tr|Q1L857|Q1L857_HUMAN;tr|A8K5A4|A8K5A4_HUMAN;tr|B7Z5Q2|B7Z5Q2_HUMAN;tr|E9PFZ2|E9PFZ2_HUMAN;tr|Q6NSB2|Q6NSB2_HUMAN;tr|D6RE86|D6RE86_HUMAN	tr|A5PL27|A5PL27_HUMAN	no	2;3;4;5	1.0662e-79	213.98	9925200000	536070000	334870000	638830000	648580000	637860000	910340000	611870000	671730000	649570000	529520000	384580000	863400000	361160000	394510000	703090000	560450000	488720000
YIPYTLYSVFNPSDHDLVLIR	21	0	2524.3	sp|Q04756|HGFA_HUMAN;tr|D6RAR4|D6RAR4_HUMAN	tr|D6RAR4|D6RAR4_HUMAN	no	2;3	2.2351e-32	194.48	2068900000	201380000	168500000	257730000	195950000	178670000	94082000	60425000	0	55648000	113970000	56048000	130530000	97596000	107310000	78595000	148520000	123960000
YQKEEFCGLLSSPTGPLSSCHK	22	1	2524.17	sp|Q9Y6R7|FCGBP_HUMAN;tr|A0A087WXI2|A0A087WXI2_HUMAN;tr|A0A087WUZ2|A0A087WUZ2_HUMAN	sp|Q9Y6R7|FCGBP_HUMAN	yes	4	1.3651e-06	81.144	264330000	32435000	17509000	32248000	0	42672000	52655000	0	15431000	30031000	0	22341000	0	0	0	0	0	19010000
DLEVVAATPTSLLISWDAPAVTVR	24	0	2523.36	sp|P02751|FINC_HUMAN;tr|H0Y7Z1|H0Y7Z1_HUMAN;tr|Q5CZ99|Q5CZ99_HUMAN;tr|A0A024R462|A0A024R462_HUMAN;tr|B7ZLE5|B7ZLE5_HUMAN;tr|Q6MZM7|Q6MZM7_HUMAN;tr|Q59G22|Q59G22_HUMAN;tr|Q6N084|Q6N084_HUMAN;tr|Q68CX6|Q68CX6_HUMAN;tr|B4DU16|B4DU16_HUMAN	tr|A0A024R462|A0A024R462_HUMAN	no	2;3	1.0303e-15	161.19	528950000	38188000	33495000	53126000	76147000	30693000	0	35468000	7161500	0	48179000	0	15883000	127220000	0	0	43630000	19757000
YYPYQSFQTPQHPSFLFQDK	20	0	2520.18	tr|B4DVE1|B4DVE1_HUMAN;tr|A0A0S2Z3Y1|A0A0S2Z3Y1_HUMAN;sp|Q08380|LG3BP_HUMAN;tr|B3KP88|B3KP88_HUMAN;tr|B4DDG4|B4DDG4_HUMAN;tr|B4DI70|B4DI70_HUMAN;tr|B4DWA8|B4DWA8_HUMAN	tr|B4DVE1|B4DVE1_HUMAN	yes	2;3	0.0010891	58.487	1114700000	31845000	70467000	64743000	117030000	79225000	116770000	60228000	74770000	100600000	25454000	53930000	109370000	126920000	41224000	42134000	0	0
AIQLTYNPDESSKPNMIDAATLK	23	0	2519.26	tr|A0A140VJJ6|A0A140VJJ6_HUMAN;sp|P02679|FIBG_HUMAN;tr|C9JEU5|C9JEU5_HUMAN;tr|C9JC84|C9JC84_HUMAN	tr|A0A140VJJ6|A0A140VJJ6_HUMAN	yes	2;3	5.4821e-13	105.72	1427700000	0	0	0	0	0	0	0	501140000	54607000	492850000	0	0	62933000	0	46872000	217160000	52098000
EVVSLTEACCAEGADPDCYDTR	22	0	2517.01	tr|V9HWI6|V9HWI6_HUMAN;sp|P02774|VTDB_HUMAN;tr|D6RBJ7|D6RBJ7_HUMAN;tr|D6RF20|D6RF20_HUMAN;tr|D6RF35|D6RF35_HUMAN	tr|V9HWI6|V9HWI6_HUMAN	no	2;3	3.8233e-270	370.21	89848000000	3002500000	5540400000	2957800000	3658900000	5594400000	6219700000	4973000000	3536600000	2798700000	5858200000	5575800000	15425000000	5750300000	3118500000	4719100000	5650700000	5467900000
EKTKEEYGHSEVVEYYCNPR	20	2	2516.13	sp|P08603|CFAH_HUMAN;tr|A0A024R962|A0A024R962_HUMAN;tr|A0A024R984|A0A024R984_HUMAN;tr|Q14006|Q14006_HUMAN;tr|A8K5T0|A8K5T0_HUMAN	sp|P08603|CFAH_HUMAN	no	3;4;5	2.2515e-09	94.281	1781700000	140380000	172660000	88944000	105910000	94384000	69485000	238380000	104550000	222660000	0	82841000	146310000	0	142070000	79101000	64221000	29847000
EFNLQNMGLPDFHIPENLFLK	21	0	2515.26	tr|C0JYY2|C0JYY2_HUMAN;sp|P04114|APOB_HUMAN;tr|E1A689|E1A689_HUMAN	tr|C0JYY2|C0JYY2_HUMAN	yes	2;3;4	4.2877e-42	244.86	60017000000	4746100000	5011400000	5202400000	5599400000	4113600000	989250000	2529500000	1654600000	893410000	4995300000	874800000	1159700000	4289700000	3880800000	4025200000	4108600000	5943100000
VVTFCDYAYNTFQVTTGGMVLK	22	0	2513.2	tr|D6R934|D6R934_HUMAN;tr|A0A024RAB9|A0A024RAB9_HUMAN;sp|P02746|C1QB_HUMAN;tr|A0A0A0MSV6|A0A0A0MSV6_HUMAN	tr|D6R934|D6R934_HUMAN	yes	2;3	1.6563e-83	226.88	10882000000	611610000	887370000	731540000	847720000	555630000	205040000	556680000	301880000	250920000	518930000	46365000	604220000	1269900000	1274300000	357010000	878750000	984180000
IASFSQNCDIYPGKDFVQPPTK	22	1	2511.21	tr|B4E1C2|B4E1C2_HUMAN;sp|P01042|KNG1_HUMAN;tr|B4DPP8|B4DPP8_HUMAN;tr|D3DNU8|D3DNU8_HUMAN;tr|Q05CF8|Q05CF8_HUMAN	tr|B4E1C2|B4E1C2_HUMAN	no	2;3;4	1.973e-82	287.57	56813000000	1686100000	2357500000	3191900000	2846000000	3228900000	4079700000	4110400000	2682300000	4190000000	5271500000	3210000000	5429900000	3715300000	2037300000	3846500000	2256900000	2673400000
DFSAEYEEDGKYEGLQEWEGK	21	1	2508.06	tr|C0JYY2|C0JYY2_HUMAN;sp|P04114|APOB_HUMAN;tr|E1A689|E1A689_HUMAN;tr|Q13828|Q13828_HUMAN;tr|Q59HB3|Q59HB3_HUMAN	tr|C0JYY2|C0JYY2_HUMAN	no	2;3	1.2885e-159	362.5	16436000000	1043000000	1206700000	844190000	993640000	868770000	695750000	1384200000	773340000	771680000	1462600000	727700000	418680000	950420000	568040000	1437400000	1429900000	860320000
SCVGETTESTQCEDEELEHLR	21	0	2508.04	sp|P10643|CO7_HUMAN;tr|A8K2T4|A8K2T4_HUMAN;tr|B2R6W1|B2R6W1_HUMAN	sp|P10643|CO7_HUMAN	no	2;3;4	1.2878e-199	382.43	24947000000	853610000	1439300000	1269100000	1031200000	1171000000	2625300000	1808500000	1843500000	1052800000	1179000000	725690000	2130200000	1353600000	1342800000	1136700000	1847500000	2137500000
SGAGTEDSACIPWAYYSTVDQVK	23	0	2504.12	tr|A5PL27|A5PL27_HUMAN;sp|P00450|CERU_HUMAN;tr|Q1L857|Q1L857_HUMAN;tr|A8K5A4|A8K5A4_HUMAN;tr|B7Z5Q2|B7Z5Q2_HUMAN;tr|E9PFZ2|E9PFZ2_HUMAN;tr|H7C5R1|H7C5R1_HUMAN;tr|B3KTA8|B3KTA8_HUMAN	tr|A5PL27|A5PL27_HUMAN	yes	2;3	4.3893e-42	226.7	107530000000	6313900000	4678900000	4769700000	7054200000	5835800000	9452100000	7235400000	6145300000	4569200000	7538300000	5771200000	5959200000	5538200000	5688200000	7112600000	7333100000	6539100000
DALENIDPATQMMILNCIYFK	21	0	2499.18	sp|P05546|HEP2_HUMAN;tr|Q8IVC0|Q8IVC0_HUMAN	sp|P05546|HEP2_HUMAN	yes	2;3	1.4536e-82	280.87	13809000000	1097000000	872390000	863330000	1035000000	1274700000	322430000	1277400000	394960000	222920000	428080000	255480000	743860000	1339400000	1669700000	438170000	651660000	922450000
KLECNGENDCGDNSDERDCGR	21	2	2498.94	sp|P13671|CO6_HUMAN;tr|A8K8Z4|A8K8Z4_HUMAN	sp|P13671|CO6_HUMAN	no	3;4	0.00010913	69.922	193620000	0	9255000	16119000	0	6384000	0	7968000	0	13618000	5518100	57847000	31657000	10726000	0	0	9713000	24812000
EVGTPHGIILDSVDAAFICPGSSR	24	0	2497.23	sp|P02790|HEMO_HUMAN	sp|P02790|HEMO_HUMAN	yes	2;3;4;5	1.2515e-265	467.22	188640000000	7039900000	8509500000	7535500000	9288400000	8580600000	6663900000	11534000000	18068000000	4884700000	10354000000	7963400000	13640000000	10178000000	38680000000	7946300000	9863800000	7911600000
ADSVVDLLSYNVQGSGETTYDHK	23	0	2497.16	tr|C0JYY2|C0JYY2_HUMAN;sp|P04114|APOB_HUMAN;tr|E1A689|E1A689_HUMAN;tr|Q9UE51|Q9UE51_HUMAN	tr|C0JYY2|C0JYY2_HUMAN	yes	2;3;4	3.979e-161	387.81	58980000000	3885100000	3726100000	2526700000	3435700000	2840500000	3631100000	3868300000	3653200000	4555800000	3787800000	2633600000	1254800000	2384800000	2446100000	7456700000	4459600000	2434000000
SFEGLGQLEVLTLDHNQLQEVK	22	0	2496.29	tr|Q8TAY0|Q8TAY0_HUMAN;tr|B0AZL7|B0AZL7_HUMAN;sp|P35858|ALS_HUMAN	tr|Q8TAY0|Q8TAY0_HUMAN	yes	2;3	2.5287e-67	234.21	18444000000	761720000	1384900000	1369000000	682730000	1438700000	723700000	839610000	456320000	1242300000	1146800000	1064200000	1856900000	949910000	2033900000	1199000000	600250000	694100000
MGIQHAYSENADFSGLTEDNGLK	23	0	2496.12	sp|P05543|THBG_HUMAN	sp|P05543|THBG_HUMAN	yes	2;3	1.7374e-96	241.87	6643100000	199720000	442330000	187920000	318620000	424060000	234190000	376850000	448210000	244300000	410230000	454140000	548910000	509870000	429000000	214690000	803670000	396440000
VILGAHQEVNLEPHVQEIEVSR	22	0	2495.31	sp|P00747|PLMN_HUMAN;tr|B2R7F8|B2R7F8_HUMAN;tr|B4DPH4|B4DPH4_HUMAN;tr|Q68DS2|Q68DS2_HUMAN	sp|P00747|PLMN_HUMAN	yes	2;3;4;5	3.0634e-117	327.43	141410000000	10143000000	7262100000	6991400000	8221900000	8567900000	8844900000	9009300000	2207000000	4829800000	5131800000	6572400000	27394000000	6897900000	11322000000	6541600000	7019900000	4454100000
DYAGVFSDAGLTFTSSSGQQTAQR	24	0	2493.14	tr|V9HWA9|V9HWA9_HUMAN;sp|P01024|CO3_HUMAN;tr|B4E216|B4E216_HUMAN	tr|V9HWA9|V9HWA9_HUMAN	yes	3	2.9907e-11	68.552	182750000	0	11368000	12752000	19352000	22859000	17806000	17093000	14870000	12643000	0	9026900	10272000	21126000	0	0	13583000	0
TNTNVNCPIECFMPLDVQADR	21	0	2493.11	sp|P02751|FINC_HUMAN;tr|H0Y7Z1|H0Y7Z1_HUMAN;tr|Q7L553|Q7L553_HUMAN;tr|Q9H382|Q9H382_HUMAN;tr|Q53S27|Q53S27_HUMAN;tr|A0A024R462|A0A024R462_HUMAN;tr|B7ZLE5|B7ZLE5_HUMAN;tr|Q6MZM7|Q6MZM7_HUMAN;tr|Q59G22|Q59G22_HUMAN;tr|Q6N084|Q6N084_HUMAN;tr|Q68CX6|Q68CX6_HUMAN;tr|B4DU16|B4DU16_HUMAN	tr|A0A024R462|A0A024R462_HUMAN	no	2;3	2.8678e-16	134.14	563720000	11960000	97481000	24013000	68623000	0	0	15333000	48447000	21121000	83370000	20701000	20072000	75076000	19180000	29276000	29066000	0
VPGDQTSTIIQELEPGVEYFIR	22	0	2490.26	tr|F5H7V9|F5H7V9_HUMAN;tr|D3YHM4|D3YHM4_HUMAN;tr|A7MBN2|A7MBN2_HUMAN;tr|E9PC84|E9PC84_HUMAN;tr|J3QSU6|J3QSU6_HUMAN;sp|P24821|TENA_HUMAN;tr|B4E1W8|B4E1W8_HUMAN	tr|F5H7V9|F5H7V9_HUMAN	yes	3	0.00082478	46.569	129990000	16619000	11655000	0	0	17277000	11893000	0	3913700	0	17382000	0	0	0	0	0	35682000	15564000
GFEESEPLTGFLTTVPDGPTQLR	23	0	2490.23	tr|A0A087X0I0|A0A087X0I0_HUMAN;tr|A0A140T9L7|A0A140T9L7_HUMAN;tr|A0A140T8Z8|A0A140T8Z8_HUMAN;tr|A0A140T9C0|A0A140T9C0_HUMAN;tr|A0A140T8Y3|A0A140T8Y3_HUMAN;tr|A0A140TA52|A0A140TA52_HUMAN;tr|A0A140TA41|A0A140TA41_HUMAN;sp|P22105|TENX_HUMAN;tr|A0A140T902|A0A140T902_HUMAN;tr|A0A140TA33|A0A140TA33_HUMAN;tr|Q6IPK3|Q6IPK3_HUMAN;tr|B6RHJ5|B6RHJ5_HUMAN	tr|A0A087X0I0|A0A087X0I0_HUMAN	yes	2;3	0.00017625	88.243	1658800000	82400000	44361000	36189000	87614000	110530000	102660000	77973000	150560000	85082000	169620000	209170000	67902000	68693000	66134000	0	209450000	90453000
MGDHLALEDYLTTDLVETWLR	21	0	2490.21	tr|A0A024R6I6|A0A024R6I6_HUMAN;sp|Q9UK55|ZPI_HUMAN;tr|G3V2W1|G3V2W1_HUMAN;tr|B2RBZ5|B2RBZ5_HUMAN	tr|A0A024R6I6|A0A024R6I6_HUMAN	no	3	5.4543e-12	120.4	1032800000	70766000	67158000	88056000	82561000	111010000	16437000	52077000	23776000	7430300	106000000	11633000	74360000	58656000	67899000	47990000	39929000	107060000
VKVEPLYELVTATDFAYSSTVR	22	1	2487.29	tr|B7Z550|B7Z550_HUMAN;tr|B7Z555|B7Z555_HUMAN;sp|P07358|CO8B_HUMAN;tr|B7ZA94|B7ZA94_HUMAN;tr|F5GY80|F5GY80_HUMAN;tr|F5H7G1|F5H7G1_HUMAN;tr|A8K9M5|A8K9M5_HUMAN	tr|B7Z550|B7Z550_HUMAN	yes	2;3;4	9.5333e-88	232.01	3068400000	147100000	0	232150000	20752000	53152000	142530000	38515000	15932000	722170000	0	199380000	328590000	238520000	331140000	69693000	224370000	304410000
GPEEEHLGILGPVIWAEVGDTIR	23	0	2486.28	tr|A5PL27|A5PL27_HUMAN;sp|P00450|CERU_HUMAN;tr|Q1L857|Q1L857_HUMAN;tr|A8K5A4|A8K5A4_HUMAN;tr|B7Z5Q2|B7Z5Q2_HUMAN;tr|E9PFZ2|E9PFZ2_HUMAN;tr|H7C5R1|H7C5R1_HUMAN;tr|B3KTA8|B3KTA8_HUMAN	tr|A5PL27|A5PL27_HUMAN	yes	2;3;4	3.7969e-80	276.63	79936000000	4394800000	4760500000	4064900000	7499200000	4995500000	3895000000	5940600000	2904400000	3288800000	4702900000	2361900000	5086000000	4402000000	7411100000	3048100000	5243600000	5936500000
VILGAHQEVNLESHVQEIEVSR	22	0	2485.29	tr|Q1HP67|Q1HP67_HUMAN;sp|P08519|APOA_HUMAN	tr|Q1HP67|Q1HP67_HUMAN	yes	3	0.054532	13.455	10153000	0	0	0	0	0	0	0	0	0	0	0	0	0	0	10153000	0	0
HSGEENFYAYGFSVTYSCDPR	21	0	2485.03	sp|P04003|C4BPA_HUMAN;tr|B4E1E1|B4E1E1_HUMAN;tr|B4E1D8|B4E1D8_HUMAN	sp|P04003|C4BPA_HUMAN	no	2;3	1.0078e-53	239.58	9756800000	973210000	684100000	609010000	521030000	642110000	457310000	691040000	242910000	307930000	591590000	124290000	625460000	892640000	730980000	556180000	553250000	553770000
RNPFVFAPTLLTVAVHFEEVAK	22	1	2484.35	sp|P43652|AFAM_HUMAN	sp|P43652|AFAM_HUMAN	yes	2;3;4	5.8404e-13	130.07	7433500000	1245400000	647660000	911160000	1038400000	529760000	98994000	74017000	185780000	269170000	139860000	223820000	422840000	393990000	61881000	501620000	238780000	450370000
DGFDISGNPWICDQNLSDLYR	21	0	2484.1	sp|P02750|A2GL_HUMAN;tr|B4E1I8|B4E1I8_HUMAN;tr|Q68CK4|Q68CK4_HUMAN	tr|Q68CK4|Q68CK4_HUMAN	no	2;3	8.8763e-179	317.77	38199000000	1336800000	1052400000	1481000000	2623100000	2266000000	1548000000	4739800000	2016200000	186110000	2586000000	886980000	2524300000	2683900000	2767700000	690100000	2998700000	5812100000
LVFQQFDLEPSEGCFYDYVK	20	0	2483.14	tr|A8K5J8|A8K5J8_HUMAN;sp|P00736|C1R_HUMAN;tr|F5H1V0|F5H1V0_HUMAN;tr|F5H6Y3|F5H6Y3_HUMAN;tr|F5H3N3|F5H3N3_HUMAN;tr|B4DPQ0|B4DPQ0_HUMAN;tr|F5H2D0|F5H2D0_HUMAN;tr|D3DUT5|D3DUT5_HUMAN;tr|Q53HU9|Q53HU9_HUMAN;tr|Q53HT9|Q53HT9_HUMAN	tr|Q53HU9|Q53HU9_HUMAN	no	2;3	6.3841e-90	262.48	44330000000	2225400000	848040000	2677600000	3239200000	3436500000	1102700000	4151400000	1374500000	678330000	4702700000	1231700000	2702800000	2684600000	3920700000	1377200000	3865900000	4110300000
KAEEEHLGILGPQLHADVGDKVK	23	2	2482.32	tr|A5PL27|A5PL27_HUMAN;sp|P00450|CERU_HUMAN;tr|Q1L857|Q1L857_HUMAN;tr|A8K5A4|A8K5A4_HUMAN;tr|B7Z5Q2|B7Z5Q2_HUMAN;tr|E9PFZ2|E9PFZ2_HUMAN;tr|H7C5R1|H7C5R1_HUMAN;tr|B3KTA8|B3KTA8_HUMAN	tr|A5PL27|A5PL27_HUMAN	yes	3;4;5	1.907e-12	125.39	3223500000	28033000	100480000	151770000	36233000	115160000	771110000	229490000	207030000	271350000	142900000	293800000	153990000	77599000	117010000	124070000	317390000	86076000
VTASDPLDTLGSEGALSPGGVASLLR	26	0	2482.29	sp|P0C0L4|CO4A_HUMAN;sp|P0C0L5|CO4B_HUMAN;tr|F5GXS0|F5GXS0_HUMAN;tr|A0A0G2JL54|A0A0G2JL54_HUMAN;tr|A0A0G2JPR0|A0A0G2JPR0_HUMAN;tr|A0A140TA49|A0A140TA49_HUMAN;tr|Q9UNU2|Q9UNU2_HUMAN	sp|P0C0L5|CO4B_HUMAN	no	2;3;4	2.7269e-135	344.35	264530000000	14025000000	19334000000	13337000000	20738000000	18616000000	16132000000	21165000000	13778000000	8770300000	19408000000	15288000000	17822000000	9489400000	12302000000	20868000000	9232300000	14222000000
NFVASHIANILNSEELDIQDLK	22	0	2482.27	tr|C0JYY2|C0JYY2_HUMAN;sp|P04114|APOB_HUMAN;tr|E1A689|E1A689_HUMAN;tr|A8K479|A8K479_HUMAN;tr|A8MUN2|A8MUN2_HUMAN;tr|Q7Z7Q0|Q7Z7Q0_HUMAN	tr|C0JYY2|C0JYY2_HUMAN	no	2;3;4	3.5652e-179	383.17	40879000000	3822400000	3751700000	2278300000	3728000000	2233000000	1310200000	1842300000	1593700000	1370900000	2338400000	1139300000	851810000	1860000000	2770400000	4783300000	2701000000	2504300000
AQWANPFDPSKTEDSSSFLIDK	22	1	2482.17	sp|P05543|THBG_HUMAN	sp|P05543|THBG_HUMAN	yes	2;3	6.748e-42	170.14	5104800000	160100000	243710000	333970000	297860000	287500000	248350000	399080000	517150000	177690000	189060000	373390000	443900000	324190000	255560000	147800000	493500000	211990000
RCTDDVRPQDCYHGAGEQYR	20	1	2482.05	tr|Q53GN8|Q53GN8_HUMAN;sp|P26927|HGFL_HUMAN;tr|G3XAK1|G3XAK1_HUMAN;sp|Q2TV78|MST1L_HUMAN;tr|Q13208|Q13208_HUMAN	tr|Q53GN8|Q53GN8_HUMAN	yes	4	0.00053946	57.009	217860000	0	16140000	12911000	0	0	19124000	44184000	54769000	18481000	0	37588000	0	0	0	14664000	0	0
LGPLSAEGTTGLAPAGQTSEESRPR	25	0	2481.25	tr|A0A087X0I0|A0A087X0I0_HUMAN;tr|A0A140T9L7|A0A140T9L7_HUMAN;tr|A0A140T8Z8|A0A140T8Z8_HUMAN;tr|A0A140T9C0|A0A140T9C0_HUMAN;tr|A0A140T8Y3|A0A140T8Y3_HUMAN;tr|A0A140TA52|A0A140TA52_HUMAN;tr|A0A140TA41|A0A140TA41_HUMAN;sp|P22105|TENX_HUMAN;tr|A0A140T902|A0A140T902_HUMAN;tr|A0A140TA33|A0A140TA33_HUMAN;tr|Q6IPK3|Q6IPK3_HUMAN;sp|Q16473|TENXA_HUMAN	tr|A0A087X0I0|A0A087X0I0_HUMAN	yes	3	4.8298e-09	83.245	553690000	26992000	24889000	25025000	0	30749000	46780000	36673000	31930000	41058000	56513000	8087000	30473000	26622000	0	50238000	80710000	36950000
VAQVIIPSTYVPGTTNHDIALLR	23	0	2477.36	tr|A3RKG7|A3RKG7_HUMAN;tr|F5H8B0|F5H8B0_HUMAN;sp|P08709|FA7_HUMAN;tr|B4DPM2|B4DPM2_HUMAN	tr|A3RKG7|A3RKG7_HUMAN	yes	3	6.0406e-05	60.133	836090000	64990000	0	0	0	74101000	67514000	64880000	0	0	102460000	72809000	79360000	0	95392000	119640000	51699000	43241000
LDGFPPGRPSPDNLNQICLPNR	22	0	2476.23	tr|A0A140VJI7|A0A140VJI7_HUMAN;sp|Q16610|ECM1_HUMAN;tr|C8CHS3|C8CHS3_HUMAN;tr|B7ZAS5|B7ZAS5_HUMAN	tr|A0A140VJI7|A0A140VJI7_HUMAN	yes	3	7.3809e-05	64.83	1548800000	130940000	168850000	152340000	140360000	93292000	170070000	31056000	10417000	112230000	49510000	5491900	231700000	142810000	14449000	14175000	47717000	33352000
DDKESVPISDTIIPAVPPPTDLR	23	1	2474.29	sp|P02751|FINC_HUMAN;tr|Q5CZ99|Q5CZ99_HUMAN;tr|A0A024R462|A0A024R462_HUMAN;tr|B7ZLE5|B7ZLE5_HUMAN;tr|Q6N084|Q6N084_HUMAN	tr|A0A024R462|A0A024R462_HUMAN	no	2;3;5	1.6291e-82	220.64	9767400000	304690000	1155000000	502340000	599300000	249690000	196730000	467120000	922580000	572620000	671380000	34733000	699630000	1583700000	240770000	396350000	646420000	524300000
LFHTNFYDTVGTIQLINDHVK	21	0	2474.26	tr|B2R815|B2R815_HUMAN;tr|A0A024R6I9|A0A024R6I9_HUMAN;sp|P29622|KAIN_HUMAN	tr|B2R815|B2R815_HUMAN	yes	2;3;4;5	2.6189e-116	347.52	34880000000	1828500000	1674600000	1815400000	1816200000	1983900000	1250000000	1507700000	1672200000	1287400000	2438200000	1662400000	3281100000	3400200000	3069400000	3359800000	1600000000	1233400000
SLFTDLEAENDVLHCVAFAVPK	22	0	2474.22	sp|P01023|A2MG_HUMAN;tr|F8W7L3|F8W7L3_HUMAN	sp|P01023|A2MG_HUMAN	yes	2;3;4	9.4003e-106	328.73	170740000000	13363000000	17259000000	24141000000	17287000000	2921700000	1643900000	3280800000	15589000000	4384600000	12955000000	5472800000	16035000000	14331000000	4224500000	9053300000	4634200000	4160200000
AIAYSSLSQSYLYIDWTDNHK	21	0	2474.18	sp|P01031|CO5_HUMAN;tr|Q59GS8|Q59GS8_HUMAN	sp|P01031|CO5_HUMAN	yes	2;3	0.00043598	56.648	3644200000	149340000	123920000	388370000	371510000	393720000	177100000	251160000	209540000	91407000	219080000	68383000	255880000	167450000	239990000	128610000	272920000	135800000
MFTTAPDQVDKEDEDFQESNK	21	1	2473.06	tr|A5PL27|A5PL27_HUMAN;sp|P00450|CERU_HUMAN;tr|Q1L857|Q1L857_HUMAN;tr|A8K5A4|A8K5A4_HUMAN;tr|B7Z5Q2|B7Z5Q2_HUMAN;tr|E9PFZ2|E9PFZ2_HUMAN;tr|H7C5R1|H7C5R1_HUMAN;tr|B3KTA8|B3KTA8_HUMAN	tr|A5PL27|A5PL27_HUMAN	yes	2;3;4	0	416.08	207580000000	8895300000	15898000000	13361000000	11860000000	10411000000	11857000000	12221000000	8993700000	9121900000	12134000000	14986000000	16113000000	6781800000	9650100000	13333000000	15048000000	16917000000
SWVPHTFESELSDPVELLVAES	22	0	2470.19	tr|V9HWD8|V9HWD8_HUMAN;sp|P04217|A1BG_HUMAN;tr|B3KP79|B3KP79_HUMAN;tr|Q7Z3U3|Q7Z3U3_HUMAN	tr|V9HWD8|V9HWD8_HUMAN	yes	2;3;4	3.1681e-09	162.22	110270000000	5624500000	4374900000	7268700000	7147800000	8187200000	2411100000	12993000000	3133100000	652770000	9243500000	1103100000	6502600000	8526600000	11445000000	2628200000	8851500000	10178000000
YGFCPHEALFTMGGNAEGQPCK	22	0	2470.05	tr|A0A024R6R4|A0A024R6R4_HUMAN;sp|P08253|MMP2_HUMAN	tr|A0A024R6R4|A0A024R6R4_HUMAN	yes	3	0.0095231	21.865	57277000	0	0	0	0	0	0	0	26461000	0	0	0	12582000	0	0	0	18233000	0
STATISGLKPGVDYTITVYAVTGR	24	0	2469.31	sp|P02751|FINC_HUMAN;tr|H0Y7Z1|H0Y7Z1_HUMAN;tr|Q5CZ99|Q5CZ99_HUMAN;tr|A0A024R462|A0A024R462_HUMAN;tr|B7ZLE5|B7ZLE5_HUMAN;tr|Q59G22|Q59G22_HUMAN;tr|Q6N084|Q6N084_HUMAN;tr|Q68CX6|Q68CX6_HUMAN;tr|B4DU16|B4DU16_HUMAN	tr|A0A024R462|A0A024R462_HUMAN	no	2;3;4	1.4734e-47	161.75	3871300000	234090000	422280000	274090000	348160000	98848000	47346000	234150000	283740000	218220000	264460000	81456000	174630000	546730000	103000000	160170000	227360000	152560000
LPSEGPRPAHVVVGDVLQAADVDK	24	0	2468.3	tr|V9HWI1|V9HWI1_HUMAN;sp|P30043|BLVRB_HUMAN;tr|M0R192|M0R192_HUMAN;tr|M0QZL1|M0QZL1_HUMAN	tr|V9HWI1|V9HWI1_HUMAN	yes	3;4	0.00068909	42.806	1112300000	54422000	177660000	88184000	19725000	22982000	53812000	54331000	191730000	10516000	14549000	10155000	90254000	45893000	108910000	0	169130000	0
GVWGSVCDDNWGEKEDQVVCK	21	1	2466.06	sp|O43866|CD5L_HUMAN	sp|O43866|CD5L_HUMAN	yes	2;3	3.3699e-95	276.22	20211000000	532280000	1774700000	1040700000	1192700000	776910000	1158800000	735440000	875170000	946210000	1548400000	587670000	902110000	2810900000	1070100000	944820000	1868300000	1446200000
IADFELPTIIVPEQTIEIPSIK	22	0	2465.37	tr|C0JYY2|C0JYY2_HUMAN;sp|P04114|APOB_HUMAN;tr|E1A689|E1A689_HUMAN;tr|Q59HB3|Q59HB3_HUMAN	tr|C0JYY2|C0JYY2_HUMAN	no	2;3;4	3.9339e-24	124.25	136780000000	5165700000	9158600000	7905700000	7747700000	7421300000	5081200000	12706000000	7544600000	3958900000	13460000000	1455000000	3876400000	8246700000	8486200000	8838400000	15526000000	10201000000
GAVHVVVAETDYQSFAVLYLER	22	0	2465.26	sp|P07360|CO8G_HUMAN;tr|Q5SQ08|Q5SQ08_HUMAN	sp|P07360|CO8G_HUMAN	yes	3;4	4.9608e-14	85.231	1809200000	114690000	223880000	223430000	230130000	223980000	53079000	38407000	36622000	24956000	165440000	15417000	78348000	84259000	7450600	46109000	53544000	189470000
ADSQAQLLLSTVVGVFTAPGLHLK	24	0	2464.37	tr|B0ZBE2|B0ZBE2_HUMAN;sp|P01019|ANGT_HUMAN;tr|B4E1B3|B4E1B3_HUMAN;tr|B2R5S1|B2R5S1_HUMAN;tr|A7L3A5|A7L3A5_HUMAN;tr|A7L3A4|A7L3A4_HUMAN;tr|A7L3A1|A7L3A1_HUMAN;tr|A7L3A2|A7L3A2_HUMAN;tr|Q86U78|Q86U78_HUMAN;tr|Q53YY1|Q53YY1_HUMAN;tr|Q53GY3|Q53GY3_HUMAN;tr|Q59EP2|Q59EP2_HUMAN	tr|Q86U78|Q86U78_HUMAN	no	2;3;4	4.9189e-89	275.83	34523000000	4319700000	1703500000	2290000000	2372300000	1753000000	1302000000	933680000	751650000	867100000	2844600000	1143700000	2683100000	1974800000	1511600000	3714400000	1399600000	2958300000
TATESFASDPILYRPVAVALDTK	23	0	2464.28	tr|H3BTN5|H3BTN5_HUMAN;tr|A0A024R5Z9|A0A024R5Z9_HUMAN;tr|V9HWB8|V9HWB8_HUMAN;sp|P14618|KPYM_HUMAN;tr|A0A024R609|A0A024R609_HUMAN;tr|H3BT25|H3BT25_HUMAN;tr|H3BUW1|H3BUW1_HUMAN;tr|H3BTJ2|H3BTJ2_HUMAN;tr|H3BQ34|H3BQ34_HUMAN	tr|H3BTN5|H3BTN5_HUMAN	yes	3	0.01672	27.904	199880000	0	16317000	24821000	0	15533000	0	67159000	9798000	0	0	6063900	19218000	15028000	0	0	25945000	0
GLEWVAVISYDGSNKYYADSVK	22	1	2463.2	tr|G1FM85|G1FM85_HUMAN;sp|P0DP03|HV335_HUMAN;sp|P01768|HV330_HUMAN;tr|Q0ZCI4|Q0ZCI4_HUMAN;tr|Q0ZCG4|Q0ZCG4_HUMAN;tr|Q0ZCH1|Q0ZCH1_HUMAN	tr|G1FM85|G1FM85_HUMAN	no	3	0.0079875	22.996	127730000	0	0	0	0	48887000	0	19810000	0	0	14126000	0	8288500	15848000	12721000	0	0	8044800
YSETLKPDNFEESGYTFIAPR	21	0	2463.16	sp|P54289|CA2D1_HUMAN;tr|H0Y715|H0Y715_HUMAN	sp|P54289|CA2D1_HUMAN	yes	3	9.3597e-08	57.798	357900000	0	28842000	20760000	26475000	28808000	19762000	25965000	0	15351000	31660000	16316000	25687000	30914000	22538000	0	24916000	39908000
VGSDSVQCYQFGWSPNFPTCK	21	0	2463.06	tr|B2RA39|B2RA39_HUMAN;sp|Q9BXR6|FHR5_HUMAN;tr|Q05CF5|Q05CF5_HUMAN	tr|B2RA39|B2RA39_HUMAN	yes	3	0.023758	28.813	75290000	0	17500000	0	0	0	32163000	0	0	0	0	7745400	0	0	0	0	0	17881000
HRPRPYPPNVGEEIQIGHIPR	21	0	2461.31	sp|P02751|FINC_HUMAN;tr|H0Y7Z1|H0Y7Z1_HUMAN;tr|A6YID6|A6YID6_HUMAN	sp|P02751|FINC_HUMAN	no	4;5	0.011782	35.973	159980000	0	14925000	0	15619000	0	0	0	25110000	0	0	0	18115000	74956000	0	11256000	0	0
TEIDKPSQMQVTDVQDNSISVK	22	0	2461.2	sp|P02751|FINC_HUMAN;tr|H0Y7Z1|H0Y7Z1_HUMAN;tr|Q5CZ99|Q5CZ99_HUMAN;tr|A0A024R462|A0A024R462_HUMAN;tr|B7ZLE5|B7ZLE5_HUMAN;tr|Q6MZM7|Q6MZM7_HUMAN;tr|Q59G22|Q59G22_HUMAN;tr|Q6N084|Q6N084_HUMAN;tr|Q68CX6|Q68CX6_HUMAN;tr|B4DU16|B4DU16_HUMAN	tr|A0A024R462|A0A024R462_HUMAN	no	2;3;4	1.8236e-17	146.3	10416000000	500910000	1486200000	453650000	1153400000	386420000	189400000	605870000	714180000	535220000	671310000	360750000	678640000	963440000	232590000	463200000	536300000	485000000
GIETGSEDLEILPNGLAFISSGLK	24	0	2459.28	sp|P27169|PON1_HUMAN	sp|P27169|PON1_HUMAN	yes	2	7.2214e-28	149.22	130620000	0	0	0	0	0	0	0	0	0	15810000	9682600	35153000	33409000	27119000	0	0	9448400
GHAHDGQALSTDLGVYTCEASNR	23	0	2458.09	sp|Q8WZ75|ROBO4_HUMAN	sp|Q8WZ75|ROBO4_HUMAN	yes	4	0.004441	33.794	81067000	0	0	0	18818000	18231000	13228000	0	14382000	0	16408000	0	0	0	0	0	0	0
KGHIYQGSEADSVFSGFLIFPSA	23	1	2456.2	tr|A0A024RAG6|A0A024RAG6_HUMAN;sp|P02745|C1QA_HUMAN	tr|A0A024RAG6|A0A024RAG6_HUMAN	yes	2;3	1.6255e-17	187.37	26930000000	1405200000	1885200000	2196100000	1530200000	1445400000	1175800000	1153600000	1196100000	864130000	1453800000	1040100000	1481000000	1960700000	2728500000	1289000000	2292800000	1832200000
GAGSLELYLDCIQVDSVHNLPR	22	0	2455.22	tr|E7ES19|E7ES19_HUMAN;tr|B7Z832|B7Z832_HUMAN;sp|P35443|TSP4_HUMAN	tr|E7ES19|E7ES19_HUMAN	yes	3	0.063276	10.838	124600000	15473000	14131000	16259000	0	20791000	17252000	0	0	34384000	0	6305300	0	0	0	0	0	0
TSESGELHGLTTEEEFVEGIYK	22	0	2454.14	tr|A6XMH1|A6XMH1_HUMAN;tr|A0A087WV45|A0A087WV45_HUMAN;tr|E9KL36|E9KL36_HUMAN;sp|P02766|TTHY_HUMAN;tr|A6XGL1|A6XGL1_HUMAN;tr|A0A087WT59|A0A087WT59_HUMAN	tr|A6XMH1|A6XMH1_HUMAN	yes	2;3	1.1566e-88	259.08	4010500000	105850000	181030000	140310000	177560000	257970000	248930000	232100000	184310000	292230000	279890000	132620000	358790000	308520000	260860000	387600000	250100000	211850000
MYSVNGYTFGSLPGLSMCAEDR	22	0	2454.07	tr|A5PL27|A5PL27_HUMAN;sp|P00450|CERU_HUMAN;tr|Q1L857|Q1L857_HUMAN;tr|A8K5A4|A8K5A4_HUMAN;tr|E9PFZ2|E9PFZ2_HUMAN;tr|H7C5R1|H7C5R1_HUMAN	tr|A5PL27|A5PL27_HUMAN	yes	2;3	1.1342e-41	170.49	2227200000	90390000	115640000	98424000	212670000	217070000	71228000	289800000	70855000	60880000	194780000	66257000	96526000	97729000	185780000	52270000	94694000	212190000
DSFSIFCETGYELLQGHLPLK	21	0	2453.19	sp|O00187|MASP2_HUMAN	sp|O00187|MASP2_HUMAN	yes	3	7.4997e-08	84.493	758870000	79229000	60431000	46818000	75472000	59785000	26411000	51708000	29858000	0	79390000	5995000	0	91007000	46347000	0	26606000	79817000
DGRPEIQLHNHWAQLTVGAGPR	22	0	2451.25	tr|I3L145|I3L145_HUMAN;sp|P04278|SHBG_HUMAN;tr|I3L1J1|I3L1J1_HUMAN;tr|B4DYU0|B4DYU0_HUMAN;tr|A0A0C4DGN2|A0A0C4DGN2_HUMAN;tr|I3L2X4|I3L2X4_HUMAN;tr|I3L4B9|I3L4B9_HUMAN;tr|I3L2F1|I3L2F1_HUMAN;tr|B0FWH6|B0FWH6_HUMAN;tr|B0FWH5|B0FWH5_HUMAN;tr|I3L1C1|I3L1C1_HUMAN;tr|I3L1G4|I3L1G4_HUMAN;tr|B0FWH7|B0FWH7_HUMAN	tr|I3L145|I3L145_HUMAN	yes	3;4;5	2.2682e-42	134.47	5537000000	335020000	58898000	149540000	120540000	431200000	341910000	268700000	698460000	192410000	195790000	68061000	259190000	121680000	589080000	131120000	1018100000	557230000
GQWGTVCDNLWDLTDASVVCR	21	0	2451.09	tr|B4DVE1|B4DVE1_HUMAN;tr|A0A0S2Z3Y1|A0A0S2Z3Y1_HUMAN;sp|Q08380|LG3BP_HUMAN;tr|B4DI70|B4DI70_HUMAN;tr|K7EP36|K7EP36_HUMAN;tr|K7ESM3|K7ESM3_HUMAN;tr|K7EKQ5|K7EKQ5_HUMAN;tr|K7ES75|K7ES75_HUMAN;tr|K7EN99|K7EN99_HUMAN;tr|K7ERZ6|K7ERZ6_HUMAN;tr|K7EJD3|K7EJD3_HUMAN	tr|B4DVE1|B4DVE1_HUMAN	yes	2;3	4.3939e-67	194.01	1236900000	0	91898000	52397000	61039000	72992000	94704000	74635000	45117000	46310000	49257000	41655000	122720000	168330000	81983000	0	91134000	142740000
ALGISPFHEHAEVVFTANDSGPR	23	0	2450.2	tr|A6XMH1|A6XMH1_HUMAN;tr|A0A087WV45|A0A087WV45_HUMAN;tr|E9KL36|E9KL36_HUMAN;sp|P02766|TTHY_HUMAN;tr|A6XGL1|A6XGL1_HUMAN	tr|A6XMH1|A6XMH1_HUMAN	yes	3;4	2.1573e-08	95.206	1101200000	27232000	46043000	54894000	108120000	47183000	54520000	100700000	11786000	43083000	72633000	64709000	91189000	77883000	93710000	60401000	71993000	75087000
AYISMHSYSQHIVFPYSYTR	20	0	2449.15	sp|Q96IY4|CBPB2_HUMAN;tr|A0A087WSY5|A0A087WSY5_HUMAN	sp|Q96IY4|CBPB2_HUMAN	yes	2;3;4	1.968e-17	95.414	2230300000	130490000	139880000	158850000	103720000	197640000	150740000	124670000	68847000	106800000	185790000	123170000	137180000	206120000	102020000	69485000	89561000	135320000
GQWGTVCDDGWDIKDVAVLCR	21	1	2449.12	sp|O43866|CD5L_HUMAN	sp|O43866|CD5L_HUMAN	yes	2;3	4.8791e-09	116.39	1029900000	25539000	78490000	126500000	36331000	13263000	66812000	27484000	53289000	26603000	39782000	21023000	66022000	135660000	124200000	37838000	77057000	74043000
HELTDEELQSLFTNFANVVDK	21	0	2448.18	sp|P43652|AFAM_HUMAN	sp|P43652|AFAM_HUMAN	yes	2;3;4	0	414.86	20829000000	1360700000	1172300000	1134900000	1303300000	1408400000	521920000	1317100000	847790000	510280000	1710800000	961230000	1636200000	1404800000	1718600000	767930000	1494800000	1557700000
LLISSLSESPASVSILSQADNTSK	24	0	2446.28	sp|Q9Y6R7|FCGBP_HUMAN;tr|A0A087WXI2|A0A087WXI2_HUMAN	sp|Q9Y6R7|FCGBP_HUMAN	yes	3	8.0056e-06	67.979	148650000	0	0	0	0	19140000	27524000	0	22657000	0	25533000	0	0	20629000	16564000	0	16607000	0
LQAMWGQSLLPPVSTSFTTGGLR	23	0	2446.27	tr|A0A087X0I0|A0A087X0I0_HUMAN;tr|A0A140T9L7|A0A140T9L7_HUMAN;tr|A0A140T8Z8|A0A140T8Z8_HUMAN;tr|A0A140T9C0|A0A140T9C0_HUMAN;tr|A0A140T8Y3|A0A140T8Y3_HUMAN;tr|A0A140TA52|A0A140TA52_HUMAN;tr|A0A140TA41|A0A140TA41_HUMAN;sp|P22105|TENX_HUMAN;tr|Q6IPK3|Q6IPK3_HUMAN;tr|B6RHJ5|B6RHJ5_HUMAN	tr|A0A087X0I0|A0A087X0I0_HUMAN	yes	3	0.022976	24.78	184300000	31670000	19834000	22897000	0	19187000	0	0	14554000	7972500	22757000	21341000	24089000	0	0	0	0	0
TDSFCPLHCPAHSHYSICTR	20	0	2445.04	sp|Q9Y6R7|FCGBP_HUMAN;tr|A0A087WXI2|A0A087WXI2_HUMAN	sp|Q9Y6R7|FCGBP_HUMAN	yes	3;4;5	0.00022993	62.203	1059000000	46732000	91959000	30551000	52822000	85376000	125530000	57701000	109040000	38199000	87620000	57024000	0	114650000	41052000	0	59035000	61745000
EPGQDLVVLPLSITTDFIPSFR	22	0	2443.3	tr|V9HWA9|V9HWA9_HUMAN;sp|P01024|CO3_HUMAN;tr|B4E216|B4E216_HUMAN	tr|V9HWA9|V9HWA9_HUMAN	yes	2;3	3.7631e-12	166.92	1339300000	26323000	35354000	48945000	101180000	108760000	22315000	164360000	10219000	2492500	72615000	12520000	78892000	163700000	170370000	22450000	126740000	172060000
TPVCTTGQGSGSTATVFAMAELQK	24	0	2441.16	tr|B4DEW5|B4DEW5_HUMAN;tr|B4E3H8|B4E3H8_HUMAN;sp|Q9H8L6|MMRN2_HUMAN	tr|B4DEW5|B4DEW5_HUMAN	yes	2	0.0047841	37.555	20257000	0	0	0	0	0	0	0	0	0	0	0	0	0	0	0	20257000	0
DCKDVDECSLKPSICGTAVCK	21	1	2441.07	tr|A0A0S2Z4K3|A0A0S2Z4K3_HUMAN;sp|P07225|PROS_HUMAN;tr|A0A0S2Z4L3|A0A0S2Z4L3_HUMAN;tr|Q9NSD0|Q9NSD0_HUMAN;tr|Q16519|Q16519_HUMAN;tr|G5E9F8|G5E9F8_HUMAN	tr|A0A0S2Z4K3|A0A0S2Z4K3_HUMAN	yes	3;4	1.2644e-07	97.256	1404500000	0	83877000	95022000	76636000	139610000	129470000	96919000	56125000	88627000	101860000	74036000	141260000	102470000	70320000	70131000	78153000	0
FSDASYQSINIPVTQNMVPSSR	22	0	2440.17	sp|P01031|CO5_HUMAN;tr|Q59GS8|Q59GS8_HUMAN	sp|P01031|CO5_HUMAN	yes	2;3	2.6782e-67	248.06	15365000000	1033400000	648430000	662790000	893450000	1131100000	1265900000	928450000	772460000	826250000	901910000	914900000	1228100000	852660000	640470000	778270000	1051700000	835200000
EWEIVNQDNHYSPHFQEIR	19	0	2440.12	sp|P09172|DOPO_HUMAN	sp|P09172|DOPO_HUMAN	yes	3;4	2.7459e-06	108.75	1297100000	43067000	149570000	116200000	65086000	48129000	40945000	51002000	0	93667000	57828000	54537000	29219000	192290000	45190000	126970000	102210000	81236000
SLWNGDTGECTDNAYIDIQLR	21	0	2440.1	tr|B4E1C2|B4E1C2_HUMAN;sp|P01042|KNG1_HUMAN;tr|B4DPP8|B4DPP8_HUMAN;tr|D3DNU8|D3DNU8_HUMAN;tr|Q05CF8|Q05CF8_HUMAN	tr|B4E1C2|B4E1C2_HUMAN	no	2	1.6012e-08	110.77	294840000	0	25834000	16051000	27519000	55308000	0	0	0	0	53363000	0	10835000	32564000	29817000	0	12484000	31069000
ASQSVSSSYLAWYQQKPGQAPR	22	0	2438.2	tr|A2KBC6|A2KBC6_HUMAN;tr|A2KBC8|A2KBC8_HUMAN;tr|A2KBC7|A2KBC7_HUMAN;tr|A2KBC5|A2KBC5_HUMAN;tr|A2KBC3|A2KBC3_HUMAN;tr|A2KBC2|A2KBC2_HUMAN;tr|A2KBC0|A2KBC0_HUMAN;tr|A2KBB9|A2KBB9_HUMAN;tr|A2IPI3|A2IPI3_HUMAN;tr|A2IPI2|A2IPI2_HUMAN;sp|P01619|KV320_HUMAN;tr|Q9UL78|Q9UL78_HUMAN;tr|Q9UL86|Q9UL86_HUMAN	tr|A2KBC6|A2KBC6_HUMAN	no	2;3	3.2348e-09	109.89	798450000	87445000	66386000	78583000	67550000	0	82731000	0	37043000	64790000	66779000	0	0	103520000	36149000	46662000	0	60812000
LPPTTTCQQQKEELLPAQDIK	21	1	2437.25	tr|B4E1Z4|B4E1Z4_HUMAN;tr|E7ETN3|E7ETN3_HUMAN;tr|A0A1U9X7I0|A0A1U9X7I0_HUMAN;tr|A0A1U9X7H8|A0A1U9X7H8_HUMAN;tr|A0A1U9X7H6|A0A1U9X7H6_HUMAN;tr|A0A1U9X7H5|A0A1U9X7H5_HUMAN;tr|A0A1U9X7H4|A0A1U9X7H4_HUMAN;tr|A0A1U9X7H2|A0A1U9X7H2_HUMAN;sp|P00751|CFAB_HUMAN;tr|A0A1U9X7H7|A0A1U9X7H7_HUMAN;tr|H7C5H1|H7C5H1_HUMAN	tr|B4E1Z4|B4E1Z4_HUMAN	yes	2;3;4	1.1805e-31	136.68	5341400000	143180000	246190000	300530000	207130000	301360000	564790000	451380000	301690000	294290000	243190000	466000000	450470000	250970000	205900000	295920000	338090000	280290000
SLWNAGTSVTCTLNHPSLPPQR	22	0	2435.2	sp|P0DOX3|IGD_HUMAN;sp|P01880|IGHD_HUMAN;tr|A0A0A0MS09|A0A0A0MS09_HUMAN;tr|Q8NF20|Q8NF20_HUMAN	sp|P0DOX3|IGD_HUMAN	no	2;3;4	1.0876e-78	248.97	4183000000	241220000	160370000	244540000	150940000	351670000	136420000	119350000	1604100000	174180000	124300000	0	0	313430000	439990000	82602000	39899000	0
QHMDSDSSPSSSSTYCNQMMR	21	0	2434.92	tr|W0UV93|W0UV93_HUMAN;sp|P07998|RNAS1_HUMAN	tr|W0UV93|W0UV93_HUMAN	yes	3	0.00016777	61.276	460380000	33092000	28298000	41050000	29244000	38368000	34630000	38669000	41458000	34737000	0	14599000	0	26268000	21284000	33177000	32734000	12768000
VVFLNTQLCQFRPDAFGGLPR	21	0	2434.26	sp|P22792|CPN2_HUMAN	sp|P22792|CPN2_HUMAN	yes	2;3;4	3.0668e-83	168.09	11789000000	1194600000	526370000	907480000	967690000	479260000	400650000	443240000	337340000	264300000	586650000	444420000	1059000000	863660000	598820000	1185600000	559840000	970250000
RQECSIPVCGQDQVTVAMTPR	21	1	2431.14	sp|P00734|THRB_HUMAN;tr|B4DDT3|B4DDT3_HUMAN;tr|E9PIT3|E9PIT3_HUMAN;tr|C9JV37|C9JV37_HUMAN	sp|P00734|THRB_HUMAN	yes	2;3;4;5	2.2946e-78	243.09	88757000000	4686000000	8723500000	4452700000	6428700000	6089100000	4617200000	6012500000	777120000	6580700000	6121100000	5772700000	8320100000	3072900000	3336800000	6182300000	4201000000	3382600000
TIDQMLNSELQWPVPDIYLR	20	0	2430.23	tr|C0JYY2|C0JYY2_HUMAN;sp|P04114|APOB_HUMAN;tr|E1A689|E1A689_HUMAN	tr|C0JYY2|C0JYY2_HUMAN	yes	2;3;4	1.5548e-161	404.24	9652700000	616550000	608710000	534190000	769090000	604320000	104390000	1225400000	193490000	47637000	1000900000	61452000	179970000	594210000	839140000	285540000	1186600000	801110000
VTVSCSGGMSLEGPSAFLCGSSLK	24	0	2430.12	sp|P10643|CO7_HUMAN;tr|A8K2T4|A8K2T4_HUMAN;tr|B2R6W1|B2R6W1_HUMAN	sp|P10643|CO7_HUMAN	no	2;3	4.2481e-89	273.88	4946000000	103540000	189030000	260540000	255210000	405490000	283530000	394850000	364510000	92263000	261580000	72293000	297410000	344980000	518450000	164710000	589660000	347910000
TGLLLLSDPDKVTIGLLFWDGR	22	1	2428.34	tr|B2RMS9|B2RMS9_HUMAN;sp|Q14624|ITIH4_HUMAN;tr|B7Z544|B7Z544_HUMAN;tr|H7C0L5|H7C0L5_HUMAN;tr|B7ZKJ8|B7ZKJ8_HUMAN	tr|B2RMS9|B2RMS9_HUMAN	no	2;3	1.6417e-11	119.83	1292000000	143710000	43497000	194170000	198910000	63400000	0	157390000	15421000	0	136520000	20397000	33988000	64866000	44608000	31631000	0	143480000
EGEDAVIVCDVVSSLPPTIIWK	22	0	2426.24	tr|H7BYX6|H7BYX6_HUMAN;tr|A0A087WTE4|A0A087WTE4_HUMAN;tr|A0A087WTF6|A0A087WTF6_HUMAN;tr|A0A087WX77|A0A087WX77_HUMAN;sp|P13591|NCAM1_HUMAN;tr|A0A087WWD4|A0A087WWD4_HUMAN;tr|A0A087WV75|A0A087WV75_HUMAN;tr|O00557|O00557_HUMAN	tr|H7BYX6|H7BYX6_HUMAN	yes	3	4.1244e-06	75.358	517480000	25774000	27145000	26786000	27075000	37719000	25949000	30829000	27053000	9657500	44588000	11904000	39766000	39140000	43279000	0	64714000	36097000
WSSPPVCLEPCTVNVDYMNR	20	0	2423.07	sp|P05160|F13B_HUMAN	sp|P05160|F13B_HUMAN	yes	2;3	8.8843e-14	180.85	2791700000	82297000	97715000	114980000	130580000	131100000	154680000	167170000	150490000	105330000	193960000	121900000	209980000	246170000	166860000	259570000	232460000	226430000
VHIQSSQTVESSGLYTLQSILK	22	0	2417.28	tr|B3KXZ9|B3KXZ9_HUMAN;tr|B2R642|B2R642_HUMAN;tr|A8K6A6|A8K6A6_HUMAN;tr|A0A024R3I5|A0A024R3I5_HUMAN;sp|P43121|MUC18_HUMAN	tr|B3KXZ9|B3KXZ9_HUMAN	yes	3	2.0031e-06	79.635	278640000	10579000	17279000	29264000	20976000	25221000	0	20403000	0	0	0	0	14447000	27900000	16162000	19255000	43115000	34037000
HYYESEVLAMNFQDWATASR	20	0	2417.07	sp|P08185|CBG_HUMAN;tr|B2R9F2|B2R9F2_HUMAN;tr|G3V350|G3V350_HUMAN	sp|P08185|CBG_HUMAN	yes	2;3;4	1.4674e-90	236.43	11184000000	525110000	979960000	982690000	698920000	1043400000	611390000	556860000	488790000	379300000	1189800000	239700000	514140000	588000000	543100000	435400000	890940000	516240000
SKLPGIVAEGRDDLYVSDAFHK	22	2	2416.24	tr|A0A024R944|A0A024R944_HUMAN;sp|P01008|ANT3_HUMAN;tr|A0A0K0Q2Z1|A0A0K0Q2Z1_HUMAN	tr|A0A024R944|A0A024R944_HUMAN	yes	2;3;4;5	3.3077e-08	132.59	5728900000	131180000	205910000	351100000	299220000	297920000	540000000	727590000	219830000	301110000	612460000	209120000	585910000	285110000	258030000	171820000	293370000	239190000
FGSYCPTTCGIADFLSTYQTK	21	0	2416.07	tr|A0A140VJJ6|A0A140VJJ6_HUMAN;sp|P02679|FIBG_HUMAN;tr|C9JEU5|C9JEU5_HUMAN;tr|C9JC84|C9JC84_HUMAN	tr|A0A140VJJ6|A0A140VJJ6_HUMAN	yes	2;3	4.6734e-54	255.28	29362000000	0	0	0	0	41580000	0	113680000	9647500000	2159300000	13136000000	19099000	0	333080000	206000000	2052300000	1341600000	311450000
TAFISDFAVTADGNAFIGDIKDK	23	1	2415.2	sp|P19827|ITIH1_HUMAN;tr|B7Z549|B7Z549_HUMAN;tr|F8WAS2|F8WAS2_HUMAN;tr|B7Z539|B7Z539_HUMAN	sp|P19827|ITIH1_HUMAN	no	3	0.0029011	41.904	77277000	0	0	0	0	0	0	24282000	11556000	0	0	7580700	11498000	17448000	4912500	0	0	0
SGVQMNTNFFHESGLEAHVALK	22	0	2415.16	tr|C0JYY2|C0JYY2_HUMAN;sp|P04114|APOB_HUMAN;tr|E1A689|E1A689_HUMAN;tr|A8K479|A8K479_HUMAN	tr|C0JYY2|C0JYY2_HUMAN	yes	2;3;4	5.3395e-79	260.38	57950000000	3490400000	2407700000	2717100000	2704300000	1960900000	3283700000	3238200000	1665500000	2606900000	5075300000	1515500000	1814200000	3295400000	2951700000	6705800000	7764900000	4752300000
QQNAQGGFSSTQDTVVALHALSR	23	0	2414.19	tr|B2R950|B2R950_HUMAN;sp|P20742|PZP_HUMAN	tr|B2R950|B2R950_HUMAN	yes	2;3;4	1.6264e-17	141.13	1453900000	36202000	47053000	48157000	403620000	19830000	111330000	80812000	83645000	23596000	30733000	175280000	22128000	172120000	0	61854000	27561000	109960000
QGPVNLLSDPEQGVEVTGQYER	22	0	2414.17	tr|B2RMS9|B2RMS9_HUMAN;sp|Q14624|ITIH4_HUMAN;tr|B7Z544|B7Z544_HUMAN;tr|B7ZKJ8|B7ZKJ8_HUMAN	tr|B2RMS9|B2RMS9_HUMAN	no	2;3	9.0589e-90	299.58	35310000000	1965500000	3791200000	3095700000	4083500000	4340400000	861050000	6224900000	861210000	2630700000	1963000000	2952800000	149100000	1241900000	843690000	100230000	204820000	0
LPGDIQVVPIGVGPNANVQELER	23	0	2413.3	sp|P04275|VWF_HUMAN;tr|H2DLA2|H2DLA2_HUMAN;tr|L8E853|L8E853_HUMAN	tr|L8E853|L8E853_HUMAN	no	2;3	7.5775e-09	104.67	367300000	0	0	0	0	0	0	10452000	97503000	3341700	158440000	15203000	17061000	17350000	0	0	13803000	34141000
TPEVTCVVVDVSHEDPEVQFK	21	0	2413.15	sp|P01860|IGHG3_HUMAN;tr|Q6N030|Q6N030_HUMAN;tr|Q5EBM2|Q5EBM2_HUMAN;tr|Q8NF17|Q8NF17_HUMAN;tr|Q86TT2|Q86TT2_HUMAN	sp|P01860|IGHG3_HUMAN	yes	2;3;4	3.4915e-245	360.48	275460000000	10487000000	10711000000	18273000000	13903000000	13761000000	8110400000	8855100000	25944000000	19834000000	21573000000	21724000000	18427000000	18420000000	32692000000	16718000000	6341400000	9689000000
TLCECAGGLECACPALLEYAR	21	0	2413.05	sp|P04275|VWF_HUMAN;tr|L8E853|L8E853_HUMAN;tr|B4DNX0|B4DNX0_HUMAN;tr|A8K7V7|A8K7V7_HUMAN	tr|L8E853|L8E853_HUMAN	no	2;3	5.2054e-42	228.03	859300000	15078000	0	22536000	14609000	28864000	46099000	27550000	127710000	0	208760000	64094000	35452000	172390000	0	11578000	19548000	65028000
RLIDQYGTHYLQSGSLGGEYR	21	1	2412.18	sp|P10643|CO7_HUMAN;tr|A8K2T4|A8K2T4_HUMAN;tr|Q05CI3|Q05CI3_HUMAN;tr|B2R6W1|B2R6W1_HUMAN	sp|P10643|CO7_HUMAN	no	3;4	4.1244e-17	112.58	920350000	39609000	39947000	48594000	46080000	34617000	118380000	43492000	85084000	65705000	43571000	14206000	85009000	57945000	53272000	27803000	88721000	28314000
VSVLCQENYLIQEGEEITCK	20	0	2411.13	sp|P08603|CFAH_HUMAN;tr|A0A024R962|A0A024R962_HUMAN;tr|A0A024R984|A0A024R984_HUMAN;tr|Q14006|Q14006_HUMAN;tr|A8K5T0|A8K5T0_HUMAN	sp|P08603|CFAH_HUMAN	no	2;3	1.4505e-67	275.83	64904000000	3968800000	3710100000	3649800000	2712300000	2871000000	5669600000	3546100000	2424800000	2595200000	2857200000	2941000000	4475700000	5240200000	7393700000	2887200000	3861500000	4100100000
LVDFYVMPVVNVDGYDYSWK	20	0	2408.14	sp|Q96IY4|CBPB2_HUMAN	sp|Q96IY4|CBPB2_HUMAN	yes	2;3	4.4935e-38	170.56	2340500000	157250000	101550000	142850000	172780000	165840000	16047000	382160000	18884000	10443000	220130000	0	90508000	275670000	193780000	12628000	186360000	193580000
VDVTLPSSYHGAVCGLCGNMDR	22	0	2407.07	sp|Q9Y6R7|FCGBP_HUMAN;tr|A0A087WXI2|A0A087WXI2_HUMAN;tr|A0A087WUZ2|A0A087WUZ2_HUMAN	sp|Q9Y6R7|FCGBP_HUMAN	yes	2;3	4.7195e-08	99.059	905710000	39144000	75890000	46204000	0	0	116400000	83448000	99381000	62574000	74192000	55404000	0	78083000	78538000	46472000	0	49978000
LEAGINQLSFPLSSEPIQGSYR	22	0	2405.22	tr|B2R950|B2R950_HUMAN;sp|P20742|PZP_HUMAN	tr|B2R950|B2R950_HUMAN	yes	2;3	8.5229e-12	163.8	1048600000	21841000	69839000	41124000	215380000	0	111140000	91959000	100300000	22048000	0	120660000	0	85518000	0	46784000	10398000	111650000
GSFTYFAPSNEAWDNLDSDIR	21	0	2404.06	tr|A0A024RDT5|A0A024RDT5_HUMAN;tr|C0IMJ3|C0IMJ3_HUMAN;tr|B1ALD9|B1ALD9_HUMAN;tr|A0A024RDS2|A0A024RDS2_HUMAN;sp|Q15063|POSTN_HUMAN;tr|B7Z6G1|B7Z6G1_HUMAN;CON__Q2KJC7	tr|A0A024RDT5|A0A024RDT5_HUMAN	yes	3	0.055952	20.256	55892000	0	0	0	0	0	7071700	0	0	10206000	0	0	11021000	0	0	8764800	14101000	4727500
HVEDVPAFQALGSLNDLQFFR	21	0	2402.2	tr|A0A140VK00|A0A140VK00_HUMAN;sp|P25311|ZA2G_HUMAN;tr|C9JEV0|C9JEV0_HUMAN;tr|A0JLQ0|A0JLQ0_HUMAN;tr|H7BZJ8|H7BZJ8_HUMAN	tr|A0A140VK00|A0A140VK00_HUMAN	yes	2;3;4	1.015e-220	414.61	122730000000	6790500000	6661700000	6728600000	7466700000	7863200000	5526100000	9555200000	5329600000	3075200000	10228000000	5867600000	8960600000	7858500000	9117100000	7654100000	7206300000	6843800000
FCPDGSPSECHEHADCVLER	20	0	2400.95	tr|G3XAP6|G3XAP6_HUMAN;tr|B4DN90|B4DN90_HUMAN;tr|A8K3I0|A8K3I0_HUMAN;sp|P49747|COMP_HUMAN;tr|Q53FR6|Q53FR6_HUMAN;tr|B4DN75|B4DN75_HUMAN	tr|G3XAP6|G3XAP6_HUMAN	yes	2;3;4	1.6649e-10	129.46	3625500000	107820000	125550000	130290000	265740000	244050000	245490000	207700000	254920000	211330000	251640000	293890000	44650000	202650000	180440000	349240000	399070000	111020000
YAYLLQPSQFHGEPCNFSDK	20	0	2400.08	tr|B7Z550|B7Z550_HUMAN;tr|B7Z555|B7Z555_HUMAN;sp|P07358|CO8B_HUMAN;tr|B7ZA94|B7ZA94_HUMAN;tr|F5GY80|F5GY80_HUMAN;tr|F5H7G1|F5H7G1_HUMAN;tr|Q05CV3|Q05CV3_HUMAN	tr|B7Z550|B7Z550_HUMAN	yes	2;3	1.1757e-06	103.71	2420100000	192810000	131570000	124500000	158860000	173180000	17416000	141120000	83544000	146330000	204090000	122890000	149730000	142860000	132900000	230530000	103020000	164730000
ILLMDLNEEDPTVLELGITGSK	22	0	2399.25	sp|P27169|PON1_HUMAN;tr|B4DX19|B4DX19_HUMAN;tr|Q96P90|Q96P90_HUMAN	sp|P27169|PON1_HUMAN	yes	2;3	2.8285e-79	213.61	3204900000	38478000	94617000	52799000	133220000	185910000	34928000	159980000	72870000	40219000	220070000	135270000	536800000	849580000	211580000	123190000	154470000	160900000
HHSDLYSHYFGGLAETVLVVR	21	0	2399.2	sp|Q16853|AOC3_HUMAN	sp|Q16853|AOC3_HUMAN	yes	4	0.074373	15.241	71056000	11266000	19544000	0	22201000	6439300	11605000	0	0	0	0	0	0	0	0	0	0	0
GSFQCGPCQPGFVGDQASGCQR	22	0	2398.98	tr|G3XAP6|G3XAP6_HUMAN;tr|B4DN90|B4DN90_HUMAN;tr|A8K3I0|A8K3I0_HUMAN;sp|P49747|COMP_HUMAN;tr|Q53FR6|Q53FR6_HUMAN;tr|B4DN75|B4DN75_HUMAN	tr|G3XAP6|G3XAP6_HUMAN	yes	2	5.9143e-48	134.85	300540000	0	21721000	15408000	0	40684000	23829000	16581000	19486000	24951000	0	17097000	18892000	0	0	32938000	50038000	18912000
HYYIGIIETTWDYASDHGEK	20	0	2397.09	tr|A5PL27|A5PL27_HUMAN;sp|P00450|CERU_HUMAN;tr|Q1L857|Q1L857_HUMAN;tr|A8K5A4|A8K5A4_HUMAN;tr|B7Z5Q2|B7Z5Q2_HUMAN;tr|E9PFZ2|E9PFZ2_HUMAN;tr|Q6NSB2|Q6NSB2_HUMAN;tr|D6RE86|D6RE86_HUMAN	tr|A5PL27|A5PL27_HUMAN	no	2;3;4	2.5885e-202	411.85	113320000000	6297100000	5643800000	5112600000	8434300000	7536900000	8923800000	5718000000	5807500000	6477200000	7038900000	5409400000	7106400000	4996400000	7625500000	8153400000	5851200000	7188500000
IPGTCCDTCEEPECNDITAR	20	0	2396.93	sp|P04275|VWF_HUMAN;tr|B4DMS3|B4DMS3_HUMAN	sp|P04275|VWF_HUMAN	yes	2	3.2039e-28	159.22	60008000	0	0	0	0	0	0	0	18465000	0	28029000	0	0	13514000	0	0	0	0
ETTFNSLLCPSGGEVSEELSLK	22	0	2396.14	sp|P01023|A2MG_HUMAN	sp|P01023|A2MG_HUMAN	yes	2;3	1.0616e-31	213.94	65145000000	3703100000	7691600000	5683300000	1445100000	6445700000	2095900000	6364700000	4768900000	652320000	1553700000	1736300000	4106500000	3197100000	3309100000	1672900000	8857700000	1861200000
RPGGEPSPEGTTGQSYNQYSQR	22	0	2395.08	sp|P02751|FINC_HUMAN;tr|H0Y7Z1|H0Y7Z1_HUMAN;tr|Q7L553|Q7L553_HUMAN;tr|Q9H382|Q9H382_HUMAN;tr|Q53S27|Q53S27_HUMAN;tr|A0A024R462|A0A024R462_HUMAN;tr|B7ZLE5|B7ZLE5_HUMAN;tr|Q59G22|Q59G22_HUMAN;tr|Q6N084|Q6N084_HUMAN;tr|Q68CX6|Q68CX6_HUMAN;tr|B4DU16|B4DU16_HUMAN	tr|A0A024R462|A0A024R462_HUMAN	no	2;3	1.9503e-79	207.67	7385900000	476520000	758950000	496310000	615360000	215100000	119360000	368280000	731820000	371210000	508500000	253130000	342820000	996640000	314710000	221670000	274960000	320570000
VPAPPSPQPATYTCVVSHEDSR	22	0	2394.13	sp|P0DOX3|IGD_HUMAN;sp|P01880|IGHD_HUMAN;tr|A0A0A0MS09|A0A0A0MS09_HUMAN;tr|Q8NF20|Q8NF20_HUMAN	sp|P0DOX3|IGD_HUMAN	no	2;3;4	1.0273e-82	218.12	15400000000	465160000	535100000	992870000	401390000	2651100000	582990000	284990000	6308300000	477060000	222490000	0	0	857690000	1007800000	486910000	126200000	0
DKDQEVLLQTFLDDASPGDKR	21	2	2389.18	tr|C0JYY2|C0JYY2_HUMAN;sp|P04114|APOB_HUMAN;tr|E1A689|E1A689_HUMAN;tr|A8K479|A8K479_HUMAN;tr|A8MUN2|A8MUN2_HUMAN;tr|Q7Z7Q0|Q7Z7Q0_HUMAN	tr|C0JYY2|C0JYY2_HUMAN	no	2;3;4;5	0	421.87	64089000000	2317600000	3750000000	3148000000	3509200000	3747900000	4824200000	4599300000	4849500000	4137400000	4856900000	4116800000	509300000	3200800000	2911600000	4614800000	5689100000	3306700000
AYIFIDEAHITQALIWLSQR	20	0	2387.26	sp|P01023|A2MG_HUMAN	sp|P01023|A2MG_HUMAN	yes	3	4.2215e-06	98.816	180690000	78682000	8449300	15232000	37787000	11716000	0	0	0	0	0	0	0	0	0	6935700	0	21893000
MLADAPPQDPSCCSGALYYGSK	22	0	2387.02	tr|A2RTY6|A2RTY6_HUMAN;sp|P19823|ITIH2_HUMAN;tr|D3DRR6|D3DRR6_HUMAN;tr|Q5T985|Q5T985_HUMAN;tr|B4DM79|B4DM79_HUMAN	tr|A2RTY6|A2RTY6_HUMAN	yes	2;3;4	2.1894e-67	195.6	48167000000	2367800000	3299500000	2628800000	3557800000	3432400000	3529400000	3382900000	2263100000	2627600000	2919900000	2869700000	2871800000	2484700000	1859400000	3094200000	2549900000	2428200000
QQNAQGGFSSTQDTVVALHALSK	23	0	2386.19	sp|P01023|A2MG_HUMAN	sp|P01023|A2MG_HUMAN	yes	2;3;4	2.27e-83	253.25	128570000000	6962800000	10092000000	7271100000	6759700000	8380400000	8608700000	10118000000	6688500000	3238500000	6034700000	6450500000	10647000000	6990200000	5394900000	6060700000	8910500000	9961500000
ELLSQGATLSGWYHLCLPEGR	21	0	2386.17	sp|O75636|FCN3_HUMAN;tr|Q6UXM4|Q6UXM4_HUMAN;tr|Q6UY50|Q6UY50_HUMAN	sp|O75636|FCN3_HUMAN	yes	2;3;4	3.037e-105	265.77	8176800000	513360000	766470000	363310000	467130000	530290000	299720000	622270000	391540000	231630000	392290000	276860000	767860000	520320000	821290000	154780000	585260000	472410000
FPETLMEIEIPIVDHSTCQK	20	0	2386.15	sp|P48740|MASP1_HUMAN	sp|P48740|MASP1_HUMAN	yes	2	0.0014715	77.078	54359000	10677000	0	0	8171300	0	0	15766000	0	0	11477000	0	0	8268200	0	0	0	0
DPDQTDGLGLSYLSSHIANVER	22	0	2386.14	sp|P06396|GELS_HUMAN;tr|A0A0A0MS51|A0A0A0MS51_HUMAN;tr|A0A0A0MT01|A0A0A0MT01_HUMAN;tr|B7Z6N2|B7Z6N2_HUMAN;tr|B7Z4U6|B7Z4U6_HUMAN;tr|B3KS49|B3KS49_HUMAN;tr|B7Z992|B7Z992_HUMAN;tr|B7Z9A0|B7Z9A0_HUMAN	sp|P06396|GELS_HUMAN	no	2;3	1.2814e-244	405.66	37443000000	1621900000	2249000000	1409500000	1650000000	2115200000	2354900000	1232900000	1759400000	2674300000	1884400000	1713700000	3469300000	1998600000	5387000000	1420700000	2971100000	1531400000
ATFGCHDGYSLDGPEEIECTK	21	0	2384.99	tr|D9IWP9|D9IWP9_HUMAN;sp|P02749|APOH_HUMAN;tr|B4DPN0|B4DPN0_HUMAN;tr|J3QLI0|J3QLI0_HUMAN;tr|J3KS17|J3KS17_HUMAN	tr|D9IWP9|D9IWP9_HUMAN	yes	2;3;4	8.7186e-245	445.61	187360000000	6665400000	9434700000	9236800000	10278000000	10626000000	12827000000	11167000000	10859000000	9946100000	11747000000	11377000000	17822000000	14807000000	8151300000	13505000000	9575900000	9330400000
KGGETSEMYLIQPDSSVKPYR	21	1	2384.17	tr|V9HVY1|V9HVY1_HUMAN;sp|P02675|FIBB_HUMAN;tr|B4E1D3|B4E1D3_HUMAN;tr|D3DP13|D3DP13_HUMAN;tr|D6REL8|D6REL8_HUMAN	tr|V9HVY1|V9HVY1_HUMAN	yes	2;3;4;5	2.2612e-32	164.97	4963600000	0	0	6162400	15175000	55934000	0	166700000	1339400000	207180000	2046200000	11560000	9322800	197120000	139780000	122230000	565520000	81382000
MTVSTLVLGEGATEAEISMTSTR	23	0	2383.16	sp|P02760|AMBP_HUMAN;tr|B7Z8R6|B7Z8R6_HUMAN;tr|S4R3Y4|S4R3Y4_HUMAN	sp|P02760|AMBP_HUMAN	yes	2;3	1.1113e-12	146.33	3372900000	227620000	315220000	250420000	191410000	275030000	92815000	289640000	190030000	34101000	371570000	63915000	205250000	276980000	206280000	52609000	95324000	234670000
LVSLDSGLLNSLGALTELQFHR	22	0	2382.29	sp|P40197|GPV_HUMAN	sp|P40197|GPV_HUMAN	yes	3	5.8804e-08	98.816	252300000	58482000	12307000	28848000	41939000	12998000	5526100	0	0	0	0	4601700	24646000	24717000	0	26631000	0	11606000
TFYEPGEEITYSCKPGYVSR	20	0	2382.08	tr|D9IWP9|D9IWP9_HUMAN;sp|P02749|APOH_HUMAN;tr|B4DPN0|B4DPN0_HUMAN;tr|J3QRN2|J3QRN2_HUMAN	tr|D9IWP9|D9IWP9_HUMAN	yes	2;3;4	2.3476e-100	302.73	215030000000	13287000000	13436000000	10817000000	18407000000	17035000000	4012800000	17118000000	1033600000	12861000000	15337000000	16408000000	4903800000	15355000000	10620000000	17148000000	15648000000	11608000000
DKFSEFWDLDPEVRPTSAVAA	21	1	2379.14	tr|A3KPE2|A3KPE2_HUMAN;sp|P02656|APOC3_HUMAN;tr|B0YIW2|B0YIW2_HUMAN	tr|A3KPE2|A3KPE2_HUMAN	yes	2;3	6.2334e-05	106.52	346500000	119680000	74831000	31584000	12590000	0	9061500	0	0	0	0	0	0	0	0	98747000	0	0
ASQSVSNYLAWYQQKPGQAPR	21	0	2378.18	tr|B1N7B8|B1N7B8_HUMAN	tr|B1N7B8|B1N7B8_HUMAN	yes	3	0.00017045	61.102	116020000	17306000	12794000	0	12070000	0	0	0	0	0	0	0	0	18346000	36028000	0	0	19481000
QTVNLQLQPYSLVTTLNSDLK	21	0	2374.27	tr|C0JYY2|C0JYY2_HUMAN;sp|P04114|APOB_HUMAN;tr|E1A689|E1A689_HUMAN	tr|C0JYY2|C0JYY2_HUMAN	yes	2;3	3.7922e-42	233.28	7474400000	64409000	151320000	354140000	308360000	344780000	411950000	1100600000	384970000	196980000	1418500000	265940000	68022000	340280000	260050000	313140000	1105100000	385790000
ASQSIGSSLHWYQQKPDQSPK	21	0	2371.16	sp|A0A0A0MT36|KVD21_HUMAN;sp|A0A0C4DH24|KV621_HUMAN	sp|A0A0A0MT36|KVD21_HUMAN	no	3;4	0.067374	22.902	104400000	18049000	0	15675000	0	0	64586000	0	0	0	0	0	0	0	6088700	0	0	0
QHVVYGPWNLPQSSYSHLTR	20	0	2368.17	tr|A0A140VJI7|A0A140VJI7_HUMAN;sp|Q16610|ECM1_HUMAN;tr|C8CHS3|C8CHS3_HUMAN;tr|B7ZAS5|B7ZAS5_HUMAN	tr|A0A140VJI7|A0A140VJI7_HUMAN	yes	2;3;4	1.5486e-06	133.48	1344800000	91484000	48863000	44815000	0	59310000	163730000	52993000	25056000	70746000	31620000	17423000	323810000	48125000	53948000	0	185880000	127010000
VNHLYSDLSDALVIFQLYEK	20	0	2366.22	tr|V9HWJ7|V9HWJ7_HUMAN;tr|A0A024RDT4|A0A024RDT4_HUMAN;sp|P13796|PLSL_HUMAN;tr|Q59GX5|Q59GX5_HUMAN;tr|B3KUI1|B3KUI1_HUMAN	tr|V9HWJ7|V9HWJ7_HUMAN	yes	3	9.971e-06	74.776	166800000	12655000	12049000	16200000	29257000	21467000	0	0	5363400	0	13278000	0	17718000	20774000	18044000	0	0	0
KGDTFSCMVSHEALPLAFTQK	21	1	2366.14	tr|Q7Z379|Q7Z379_HUMAN	tr|Q7Z379|Q7Z379_HUMAN	yes	3	0.079507	17.562	144230000	23495000	0	28792000	13504000	0	14639000	0	0	17385000	0	0	0	0	0	26067000	0	20347000
FYAAGLVSWGPQCGTYGLYTR	21	0	2366.12	sp|P09871|C1S_HUMAN;tr|B3KNX0|B3KNX0_HUMAN;tr|A8K2N0|A8K2N0_HUMAN;tr|F8WCZ6|F8WCZ6_HUMAN;tr|A0A087X232|A0A087X232_HUMAN	sp|P09871|C1S_HUMAN	yes	2;3	0.00080801	58.831	91208000	19621000	0	0	41108000	0	0	0	0	0	0	0	0	6810800	6828600	0	0	16840000
VPTADLEDVLPLAEDITNILSK	22	0	2365.26	tr|V9HWI6|V9HWI6_HUMAN;sp|P02774|VTDB_HUMAN;tr|D6RBJ7|D6RBJ7_HUMAN;tr|D6RF35|D6RF35_HUMAN	tr|V9HWI6|V9HWI6_HUMAN	no	2;3;4	1.1256e-116	336.31	365080000000	16600000000	16756000000	25100000000	20051000000	29705000000	8419900000	40142000000	9147100000	232120000	35727000000	846490000	25586000000	36247000000	42011000000	918650000	29110000000	28485000000
VFYSITGQGADTPPVGVFIIER	22	0	2365.23	tr|B3GN61|B3GN61_HUMAN;tr|D3XNU5|D3XNU5_HUMAN;tr|A0A0U2ZQU7|A0A0U2ZQU7_HUMAN;tr|A0A0E3XJU3|A0A0E3XJU3_HUMAN;sp|P12830|CADH1_HUMAN;tr|Q9UII7|Q9UII7_HUMAN;tr|A0A087WXI5|A0A087WXI5_HUMAN;tr|A5D8W4|A5D8W4_HUMAN;tr|A0A087WX17|A0A087WX17_HUMAN;tr|A0A087WU43|A0A087WU43_HUMAN;tr|H3BNC6|H3BNC6_HUMAN;tr|J3QKP1|J3QKP1_HUMAN	tr|B3GN61|B3GN61_HUMAN	yes	2	7.6141e-06	105.14	86208000	0	0	0	13813000	0	0	0	0	0	17392000	0	20499000	0	0	0	34505000	0
AQNLYQELLTQEGQASFQGLK	21	0	2365.19	tr|C0JYY2|C0JYY2_HUMAN;sp|P04114|APOB_HUMAN;tr|E1A689|E1A689_HUMAN;tr|S5FMV1|S5FMV1_HUMAN;tr|Q59HB3|Q59HB3_HUMAN	tr|C0JYY2|C0JYY2_HUMAN	no	2;3;4	5.8466e-144	363.82	48707000000	3034500000	4148100000	2492300000	3298800000	3056600000	2880200000	3174400000	3016400000	4051300000	3235800000	2542200000	1002900000	2031300000	1722100000	4017600000	2985200000	2016800000
STGKPTLYNVSLVMSDTAGTCY	22	0	2364.1	sp|P01871|IGHM_HUMAN;sp|P04220|MUCB_HUMAN;sp|P0DOX6|IGM_HUMAN;tr|Q86TT1|Q86TT1_HUMAN	sp|P01871|IGHM_HUMAN	no	2;3	2.5033e-19	142.1	1594200000	80071000	95668000	197920000	128070000	114050000	148080000	92079000	43825000	51354000	85075000	34906000	40388000	78743000	117710000	94267000	79746000	112250000
EASMEGIVTIVGLKPETTYAVR	22	0	2363.24	tr|H7BYX6|H7BYX6_HUMAN;tr|A0A087WTE4|A0A087WTE4_HUMAN;tr|A0A087WTF6|A0A087WTF6_HUMAN;tr|A0A087WX77|A0A087WX77_HUMAN;sp|P13591|NCAM1_HUMAN;tr|A0A087WWD4|A0A087WWD4_HUMAN;tr|A0A087WV75|A0A087WV75_HUMAN;tr|A0A087WVU1|A0A087WVU1_HUMAN;tr|A0A0D9SF98|A0A0D9SF98_HUMAN;tr|A0A087WWJ5|A0A087WWJ5_HUMAN;tr|A0A087X1V2|A0A087X1V2_HUMAN;tr|A0A0C4DGS4|A0A0C4DGS4_HUMAN	tr|H7BYX6|H7BYX6_HUMAN	yes	3	0.0015543	48.315	300600000	24336000	40412000	19096000	11943000	25727000	0	0	0	13711000	17863000	10785000	19605000	20185000	0	0	62569000	34364000
LLQDEFPGIPSPLDAAVECHR	21	0	2363.16	sp|P02790|HEMO_HUMAN;tr|Q9BS19|Q9BS19_HUMAN	sp|P02790|HEMO_HUMAN	yes	2;3;4;5	1.2373e-67	267.07	118120000000	3558900000	6852900000	4302300000	5349600000	5026800000	9120900000	6425300000	12208000000	4129100000	12372000000	5093200000	13929000000	6274900000	6432300000	6016900000	5932400000	5098200000
VVSVHPGDVLITSCTYNTEDR	21	0	2361.13	sp|P09172|DOPO_HUMAN	sp|P09172|DOPO_HUMAN	yes	2;3	1.6559e-23	109.03	1149400000	36466000	129320000	151410000	54109000	53364000	27052000	51426000	0	47421000	29882000	46476000	32630000	148130000	52424000	69935000	121830000	97501000
KAFITNFSMNIDGMTYPGIIK	21	1	2360.19	tr|B2RMS9|B2RMS9_HUMAN;tr|Q68DH2|Q68DH2_HUMAN	tr|B2RMS9|B2RMS9_HUMAN	yes	3	2.7709e-06	59.469	299230000	19468000	8683500	31612000	19743000	0	0	15166000	0	0	52946000	0	0	0	53323000	8518600	46687000	43082000
AMTSNVASVQCDNSDKFPVYK	21	1	2360.08	tr|L7UYB8|L7UYB8_HUMAN;tr|E0D852|E0D852_HUMAN;tr|E0D853|E0D853_HUMAN;tr|E0D854|E0D854_HUMAN;tr|A0A193AU54|A0A193AU54_HUMAN;tr|L7UV37|L7UV37_HUMAN;tr|A0A193AUV8|A0A193AUV8_HUMAN;tr|A0A0C4DGZ8|A0A0C4DGZ8_HUMAN;tr|A5CKE2|A5CKE2_HUMAN;sp|P07359|GP1BA_HUMAN;tr|E0D851|E0D851_HUMAN;tr|E5FY30|E5FY30_HUMAN;tr|Q06AK0|Q06AK0_HUMAN	tr|L7UYB8|L7UYB8_HUMAN	yes	2;3	1.8611e-16	105.79	1988400000	92895000	87867000	73471000	119360000	111990000	111120000	92320000	127590000	100500000	95783000	86769000	271010000	103070000	101850000	65069000	150790000	196960000
GLLGGGVSVEDCCLNTAFAYQK	22	0	2358.1	tr|A0A0S2Z4I5|A0A0S2Z4I5_HUMAN;sp|P27918|PROP_HUMAN;tr|E9PAQ1|E9PAQ1_HUMAN;tr|A0A0S2Z515|A0A0S2Z515_HUMAN	tr|A0A0S2Z4I5|A0A0S2Z4I5_HUMAN	yes	2;3	3.4697e-06	82.102	317930000	0	46782000	42352000	82565000	20852000	0	97555000	0	0	0	0	0	27820000	0	0	0	0
EALGDVVGDYNFICPALEFTK	21	0	2357.12	sp|P06276|CHLE_HUMAN;tr|D3DNN4|D3DNN4_HUMAN;tr|A0A024CIM4|A0A024CIM4_HUMAN;tr|F8WF14|F8WF14_HUMAN;tr|F8WEX7|F8WEX7_HUMAN	sp|P06276|CHLE_HUMAN	yes	2;3	1.3657e-41	173.33	7333700000	379580000	563740000	521710000	480360000	479110000	111970000	665120000	116800000	194360000	552980000	286070000	539900000	557080000	555820000	118170000	707120000	503830000
AEAEENEKETAVSTEDDSHHK	21	1	2355.01	tr|A0A024RDE1|A0A024RDE1_HUMAN;sp|Q14515|SPRL1_HUMAN;tr|B4DFZ4|B4DFZ4_HUMAN;tr|F5H4Y3|F5H4Y3_HUMAN;tr|D6RA29|D6RA29_HUMAN;tr|F5H331|F5H331_HUMAN;tr|C9JJR8|C9JJR8_HUMAN;tr|E9PC64|E9PC64_HUMAN	tr|A0A024RDE1|A0A024RDE1_HUMAN	yes	4	0.022071	20.075	35543000	0	0	0	0	0	0	22577000	0	0	0	12966000	0	0	0	0	0	0
AEEEHLGILGPQLHADVGDKVK	22	1	2354.22	tr|A5PL27|A5PL27_HUMAN;sp|P00450|CERU_HUMAN;tr|Q1L857|Q1L857_HUMAN;tr|A8K5A4|A8K5A4_HUMAN;tr|B7Z5Q2|B7Z5Q2_HUMAN;tr|E9PFZ2|E9PFZ2_HUMAN;tr|H7C5R1|H7C5R1_HUMAN;tr|B3KTA8|B3KTA8_HUMAN	tr|A5PL27|A5PL27_HUMAN	yes	4	0.040317	22.478	29008000	0	0	0	0	0	29008000	0	0	0	0	0	0	0	0	0	0	0
SYLSMVGSCCTSASPTVCFLK	21	0	2354.04	tr|V9HWI6|V9HWI6_HUMAN;sp|P02774|VTDB_HUMAN;tr|D6RBJ7|D6RBJ7_HUMAN;tr|D6RF35|D6RF35_HUMAN	tr|V9HWI6|V9HWI6_HUMAN	no	2;3;4	4.5108e-144	294.31	110230000000	4785200000	7008800000	5758500000	7346200000	6320400000	8662300000	7644900000	7237100000	4416500000	9237800000	5313900000	6491500000	6819700000	5553600000	5827000000	7081300000	4727400000
KGEVLPLPEANFPSFPLPHHK	21	1	2353.26	sp|P04196|HRG_HUMAN;tr|B2R8I2|B2R8I2_HUMAN;tr|Q68DR3|Q68DR3_HUMAN	tr|B2R8I2|B2R8I2_HUMAN	no	2;3;4;5;6	1.5883e-68	232.62	64812000000	2029500000	4174100000	2912800000	3233300000	4942400000	7107500000	3454000000	3234300000	4839900000	2523400000	2886200000	8120800000	3498100000	1858800000	2198300000	4913800000	2885200000
ASQSVSSYLAWYQQKPGQAPR	21	0	2351.17	sp|P04433|KV311_HUMAN;sp|A0A0A0MRZ8|KVD11_HUMAN	sp|P04433|KV311_HUMAN	yes	3	1.3151e-07	95.429	503300000	28680000	48838000	56112000	26959000	30011000	31220000	0	0	21807000	25143000	0	0	102900000	32395000	18751000	34639000	45842000
QLVHHFEIDVDIFEPQGISK	20	0	2350.2	sp|P19827|ITIH1_HUMAN;tr|B7Z549|B7Z549_HUMAN;tr|B7Z539|B7Z539_HUMAN	sp|P19827|ITIH1_HUMAN	no	2;3;4	1.9647e-143	374.19	15243000000	1064300000	934480000	1181700000	1931700000	1315500000	282790000	466480000	687030000	721060000	843780000	226860000	1383600000	1343500000	171770000	1039800000	505420000	1142800000
KGETFSCMVGHEALPLAFTQK	21	1	2350.14	sp|P01877|IGHA2_HUMAN;tr|Q6N041|Q6N041_HUMAN;sp|P0DOX2|IGA2_HUMAN	sp|P0DOX2|IGA2_HUMAN	no	2;3;4	1.8124e-116	310.9	20307000000	2533000000	1042600000	2557500000	1172300000	699030000	746190000	304710000	1834700000	1718600000	2271600000	341160000	0	0	3011700000	1134800000	0	938560000
MAGKPTHINVSVVMAEADGTCY	22	0	2350.08	sp|P01877|IGHA2_HUMAN;tr|Q6N041|Q6N041_HUMAN;tr|Q6N091|Q6N091_HUMAN	sp|P01877|IGHA2_HUMAN	no	3	0.0019107	41.53	250760000	19053000	0	54740000	19922000	0	0	0	47254000	38308000	34492000	0	0	0	36991000	0	0	0
HGESGSMAVFHQTQGPSYSESK	22	0	2350.03	tr|B3KSS4|B3KSS4_HUMAN;tr|A0A0A0MSA9|A0A0A0MSA9_HUMAN;tr|A8K4I1|A8K4I1_HUMAN;tr|A0A0C4DG49|A0A0C4DG49_HUMAN;sp|P15151|PVR_HUMAN	tr|B3KSS4|B3KSS4_HUMAN	yes	2;3;4	3.0852e-17	135.98	1166700000	33562000	59948000	47105000	66374000	71858000	54992000	107580000	38049000	77899000	59355000	98330000	28091000	78086000	94974000	99592000	107850000	43045000
YGNQVSEHTLGTVHTHSAHFK	21	0	2349.12	sp|Q16853|AOC3_HUMAN;tr|K7EIK5|K7EIK5_HUMAN	sp|Q16853|AOC3_HUMAN	yes	4;5	0.00019311	58.848	498660000	25222000	46100000	16668000	4484800	17587000	45458000	58567000	90890000	16527000	17659000	46157000	0	35883000	0	0	26817000	50642000
IIDGGSGYLCEMEPVAHFGLGK	22	0	2349.11	tr|A0A0C4DFP6|A0A0C4DFP6_HUMAN;sp|Q9NQ79|CRAC1_HUMAN;tr|Q5T4F6|Q5T4F6_HUMAN	tr|A0A0C4DFP6|A0A0C4DFP6_HUMAN	yes	2;3	4.3493e-09	116.84	1333500000	0	89848000	58099000	74760000	94371000	179470000	116740000	39837000	56601000	11120000	55800000	116660000	44548000	111800000	43097000	118080000	122650000
DHHHPHKPHEHGPPPPPDER	20	0	2349.09	sp|P04196|HRG_HUMAN;tr|B2R8I2|B2R8I2_HUMAN;tr|Q68DR3|Q68DR3_HUMAN	tr|B2R8I2|B2R8I2_HUMAN	no	2;3;4;5;6	3.0935e-68	263.15	74913000000	2143400000	4935200000	3138400000	2576700000	5530700000	3983700000	3958600000	6780200000	5244600000	2902600000	1453800000	6089500000	4865400000	3495800000	3752900000	9866700000	4194700000
EPCVESLVSQYFQTVTDYGK	20	0	2349.08	tr|V9GYG9|V9GYG9_HUMAN;sp|P02652|APOA2_HUMAN;tr|V9GYM3|V9GYM3_HUMAN;tr|V9GYC1|V9GYC1_HUMAN;tr|V9GYS1|V9GYS1_HUMAN	tr|V9GYG9|V9GYG9_HUMAN	yes	2;3	3.4702e-73	292.22	204400000000	6717900000	11005000000	9817500000	18534000000	18568000000	5318000000	11979000000	4989000000	6287900000	13994000000	4891200000	10094000000	16904000000	14047000000	21715000000	15747000000	13793000000
NNNEKDMALTAFVLISLQEAK	21	1	2348.2	tr|V9HWA9|V9HWA9_HUMAN;sp|P01024|CO3_HUMAN	tr|V9HWA9|V9HWA9_HUMAN	yes	3	1.9763e-07	84.946	470500000	0	0	16392000	57259000	34013000	43303000	34430000	19384000	10647000	0	20100000	48297000	73148000	21781000	19902000	35628000	36214000
HPLKPDNQPFPQSVSESCPGK	21	0	2348.12	sp|P04196|HRG_HUMAN	sp|P04196|HRG_HUMAN	yes	2;3;4	4.4231e-105	294.29	14037000000	256440000	498340000	443840000	446700000	0	0	0	0	3119800000	0	2822100000	560310000	1970100000	3919300000	0	0	0
CSLLVLENELNAELGLSGASMK	22	0	2347.18	tr|C0JYY2|C0JYY2_HUMAN;sp|P04114|APOB_HUMAN;tr|E1A689|E1A689_HUMAN	tr|C0JYY2|C0JYY2_HUMAN	yes	2;3	8.5812e-145	362.71	10521000000	525960000	498390000	621550000	795110000	633490000	264990000	1113200000	552620000	187770000	1126200000	276190000	274560000	722450000	814070000	332160000	1021100000	761480000
HPLKPDIQPFPQSVSESCPGK	21	0	2347.16	tr|B2R8I2|B2R8I2_HUMAN;tr|Q68DR3|Q68DR3_HUMAN	tr|B2R8I2|B2R8I2_HUMAN	yes	2;3;4	2.4189e-129	356.37	91136000000	3794600000	4545500000	2233000000	4058800000	7907500000	6608600000	4905900000	6313000000	4072200000	5345600000	0	8656400000	3859400000	2302700000	5739100000	12321000000	8473000000
MYYSAVDPTKDIFTGLIGPMK	21	1	2346.16	tr|A5PL27|A5PL27_HUMAN;sp|P00450|CERU_HUMAN;tr|Q1L857|Q1L857_HUMAN;tr|A8K5A4|A8K5A4_HUMAN;tr|B7Z5Q2|B7Z5Q2_HUMAN;tr|B3KTA8|B3KTA8_HUMAN;CON__ENSEMBL:ENSBTAP00000031900	tr|A5PL27|A5PL27_HUMAN	yes	2;3;4	5.7231e-95	280.5	94623000000	3094800000	5081900000	5233500000	5759900000	4654000000	11487000000	8003900000	5287300000	5055000000	5150100000	6009100000	6354000000	3868100000	5032400000	4384100000	5695100000	4473000000
LAGKPTHVNVSVVMAEVDGTCY	22	0	2346.13	tr|Q6N092|Q6N092_HUMAN;tr|Q96DK0|Q96DK0_HUMAN;tr|Q6ZW64|Q6ZW64_HUMAN;tr|Q6P089|Q6P089_HUMAN;tr|Q6ZVX0|Q6ZVX0_HUMAN;tr|Q6MZX9|Q6MZX9_HUMAN;tr|Q7Z374|Q7Z374_HUMAN;tr|Q7Z379|Q7Z379_HUMAN;tr|Q8NCL6|Q8NCL6_HUMAN;sp|P01876|IGHA1_HUMAN;tr|Q9UP60|Q9UP60_HUMAN;tr|Q6MZW0|Q6MZW0_HUMAN;tr|Q8WY24|Q8WY24_HUMAN;tr|Q6N090|Q6N090_HUMAN;tr|Q96K68|Q96K68_HUMAN;tr|Q9NPP6|Q9NPP6_HUMAN	tr|Q96K68|Q96K68_HUMAN	no	3	0.00010853	43.955	713580000	142590000	66382000	66160000	33197000	28263000	37705000	15758000	0	32841000	24349000	21730000	37968000	47237000	114870000	19880000	0	24648000
RDSYYMTSSQLSTPLQQWR	19	1	2346.11	sp|P0DOX3|IGD_HUMAN;sp|P01880|IGHD_HUMAN;tr|A0A0A0MS09|A0A0A0MS09_HUMAN;tr|Q8NF20|Q8NF20_HUMAN	sp|P0DOX3|IGD_HUMAN	no	3	0.002572	46.461	196470000	0	0	0	0	20030000	0	0	155650000	0	0	0	0	0	20790000	0	0	0
IESPGYLTSPGYPHSYHPSEK	21	0	2345.1	tr|Q71SW6|Q71SW6_HUMAN;tr|E7EX60|E7EX60_HUMAN;tr|Q9H2E1|Q9H2E1_HUMAN;tr|Q5T7F0|Q5T7F0_HUMAN;tr|Q6X907|Q6X907_HUMAN;tr|E9PEP6|E9PEP6_HUMAN;tr|Q68DN3|Q68DN3_HUMAN;sp|O14786|NRP1_HUMAN;tr|A8K9V7|A8K9V7_HUMAN;tr|Q6AWA9|Q6AWA9_HUMAN;tr|Q5JWQ4|Q5JWQ4_HUMAN;tr|Q9H2E0|Q9H2E0_HUMAN	tr|Q71SW6|Q71SW6_HUMAN	yes	3	0.039694	23.447	65187000	0	0	0	0	0	0	0	20175000	0	22990000	13093000	0	0	8928300	0	0	0
LTCLVTDLTTYDSVTISWTR	20	0	2344.16	sp|P01871|IGHM_HUMAN;tr|A0A1B0GUU9|A0A1B0GUU9_HUMAN;sp|P04220|MUCB_HUMAN;sp|P0DOX6|IGM_HUMAN;tr|Q86TT1|Q86TT1_HUMAN	sp|P01871|IGHM_HUMAN	no	2;3	1.0854e-49	236.4	2016500000	143430000	90723000	238700000	293940000	117630000	9416100	112780000	12050000	9566700	103490000	3629700	99591000	207880000	166100000	23115000	127520000	256930000
TDPHLCDFLETHFLDEEVK	19	0	2344.07	sp|P02792|FRIL_HUMAN;tr|B1Q3B3|B1Q3B3_HUMAN;tr|Q6S4P3|Q6S4P3_HUMAN;tr|B1Q3B4|B1Q3B4_HUMAN	sp|P02792|FRIL_HUMAN	yes	3;4	0.0058389	38.824	178430000	0	9830800	0	0	12434000	5626800	0	0	0	10743000	52023000	28517000	51970000	0	7287200	0	0
KDLYANTVLSGGTTMYPGIADR	22	1	2342.16	tr|Q8WVW5|Q8WVW5_HUMAN;tr|Q53GK6|Q53GK6_HUMAN;tr|Q53G99|Q53G99_HUMAN;tr|Q53G76|Q53G76_HUMAN;tr|Q1KLZ0|Q1KLZ0_HUMAN;sp|P63261|ACTG_HUMAN;sp|P60709|ACTB_HUMAN;tr|B4E335|B4E335_HUMAN;tr|B4E3A4|B4E3A4_HUMAN;tr|B4DVQ0|B4DVQ0_HUMAN;tr|B4DW52|B4DW52_HUMAN;tr|B3KWQ3|B3KWQ3_HUMAN;tr|Q6PJ43|Q6PJ43_HUMAN;tr|B7ZAP6|B7ZAP6_HUMAN;tr|Q96FU6|Q96FU6_HUMAN;tr|A4UCT3|A4UCT3_HUMAN;tr|A5GZ75|A5GZ75_HUMAN;tr|Q96DE1|Q9…	tr|Q8WVW5|Q8WVW5_HUMAN	no	2	0.050779	46.408	37023000	0	0	0	7075600	0	0	9537500	0	0	0	0	20410000	0	0	0	0	0
YTCQGNSWTPPISNSLTCEK	20	0	2342.03	sp|P13671|CO6_HUMAN	sp|P13671|CO6_HUMAN	yes	2;3	4.5122e-20	204.33	3489000000	64510000	130640000	93122000	120020000	140060000	363240000	167050000	217440000	310070000	0	111370000	213920000	177840000	222630000	284880000	432930000	439270000
NALTGLPPGLFQASATLDTLVLK	23	0	2339.31	sp|P02750|A2GL_HUMAN	sp|P02750|A2GL_HUMAN	yes	2;3;4	5.1424e-54	180.64	19208000000	1279800000	340070000	884140000	1774900000	448730000	470920000	2696400000	0	364420000	1428300000	560090000	14182000	1994300000	7929300	1239300000	1589300000	4115300000
RDVQNVAAAPELAMGALELESR	22	1	2339.19	sp|O00391|QSOX1_HUMAN;tr|A0A140VKE5|A0A140VKE5_HUMAN;tr|A8K477|A8K477_HUMAN;tr|A8K4C2|A8K4C2_HUMAN	sp|O00391|QSOX1_HUMAN	yes	3	0.00032878	55.734	196020000	15031000	0	7804800	0	18226000	40592000	0	0	11257000	39194000	16399000	14473000	0	0	0	16879000	16165000
DPAGHFHQVWYDNPQSISLK	20	0	2338.11	tr|B4DQ98|B4DQ98_HUMAN;tr|B2RBF5|B2RBF5_HUMAN;sp|Q01459|DIAC_HUMAN;tr|B3KQS3|B3KQS3_HUMAN	tr|B4DQ98|B4DQ98_HUMAN	yes	3;4	1.8446e-06	82.765	762940000	34752000	33851000	66917000	100560000	42398000	0	30294000	59808000	54032000	130890000	34780000	35094000	0	58996000	44053000	0	36521000
GDVFTMPEDEYTVYDDGEEK	20	0	2337.95	tr|D9ZGG2|D9ZGG2_HUMAN;sp|P04004|VTNC_HUMAN;tr|F5GX75|F5GX75_HUMAN	tr|D9ZGG2|D9ZGG2_HUMAN	yes	2;3	8.2079e-06	99.566	329530000	0	0	0	0	68009000	0	69650000	10225000	0	38104000	0	47569000	45054000	7085900	0	24125000	19705000
DTLTSRPAQGVVTTLENVSPPR	22	0	2337.23	sp|P02751|FINC_HUMAN;tr|H0Y7Z1|H0Y7Z1_HUMAN;tr|Q5CZ99|Q5CZ99_HUMAN;tr|A6YID6|A6YID6_HUMAN;tr|A6YID2|A6YID2_HUMAN;tr|A6YID4|A6YID4_HUMAN;tr|A6YID3|A6YID3_HUMAN;tr|O95617|O95617_HUMAN;tr|Q9UQS6|Q9UQS6_HUMAN;tr|A0A024R462|A0A024R462_HUMAN;tr|B7ZLE5|B7ZLE5_HUMAN;tr|Q59G22|Q59G22_HUMAN;tr|Q6N084|Q6N084_HUMAN;tr|Q68CX6|Q68CX6_HUMAN;tr|B4DU16|B4DU16_HUMAN	tr|A0A024R462|A0A024R462_HUMAN	no	3	0.00010291	61.963	277700000	37296000	40832000	20388000	24559000	0	0	31762000	46695000	12556000	0	0	0	53187000	0	0	0	10429000
ITYYHLSFPTNIQAPAVVFR	20	0	2336.23	tr|B4DUV1|B4DUV1_HUMAN;tr|B1AHL2|B1AHL2_HUMAN	tr|B4DUV1|B4DUV1_HUMAN	yes	2;3	5.3807e-07	141.58	599740000	114550000	48524000	59021000	25871000	27438000	24030000	27084000	30536000	11203000	0	5069500	53317000	55293000	49452000	0	44878000	23474000
KGDTFSCMVGHEALPLAFTQK	21	1	2336.13	tr|Q6N092|Q6N092_HUMAN;tr|Q96DK0|Q96DK0_HUMAN;tr|Q6ZW64|Q6ZW64_HUMAN;tr|Q6P089|Q6P089_HUMAN;tr|Q6ZVX0|Q6ZVX0_HUMAN;tr|Q6MZX9|Q6MZX9_HUMAN;tr|Q7Z374|Q7Z374_HUMAN;tr|Q8NCL6|Q8NCL6_HUMAN;sp|P01876|IGHA1_HUMAN;tr|Q9UP60|Q9UP60_HUMAN;tr|Q6MZW0|Q6MZW0_HUMAN;tr|Q8WY24|Q8WY24_HUMAN;tr|Q6N090|Q6N090_HUMAN;tr|Q96K68|Q96K68_HUMAN;tr|Q9NPP6|Q9NPP6_HUMAN	tr|Q96K68|Q96K68_HUMAN	no	2;3;4	1.0462e-220	399.09	197830000000	28804000000	18840000000	16006000000	6955900000	5251500000	15248000000	3907400000	13405000000	11239000000	10857000000	5366800000	7364200000	15032000000	18446000000	6264200000	3841500000	11004000000
CQIAGWGHLDENVSGYSSSLR	21	0	2335.07	sp|Q04756|HGFA_HUMAN;tr|D6RAR4|D6RAR4_HUMAN	tr|D6RAR4|D6RAR4_HUMAN	no	2;3	8.565e-09	120.3	923980000	77721000	49626000	48958000	87398000	78428000	47121000	44290000	32498000	39340000	80368000	39270000	53358000	64715000	52235000	28716000	70614000	29325000
AFCSFQIYAVPWQGTMTLSK	20	0	2334.12	tr|A0A0K0K1J1|A0A0K0K1J1_HUMAN;sp|P01034|CYTC_HUMAN	tr|A0A0K0K1J1|A0A0K0K1J1_HUMAN	yes	2	5.6526e-05	99.927	133600000	0	0	0	0	19627000	0	18712000	0	0	0	0	0	21768000	28279000	0	20393000	24825000
RLDYQEGPPGVEISCWSVEL	20	1	2333.1	tr|B2RMS9|B2RMS9_HUMAN;sp|Q14624|ITIH4_HUMAN;tr|B7Z544|B7Z544_HUMAN;tr|H7C0L5|H7C0L5_HUMAN;tr|B7ZKJ8|B7ZKJ8_HUMAN	tr|B2RMS9|B2RMS9_HUMAN	no	2;3	1.1338e-61	194.77	32045000000	1731600000	1779500000	2069100000	1916900000	2282700000	1067700000	3311200000	1315400000	643550000	3040700000	717730000	1438000000	2417300000	2466900000	849110000	2612700000	2385400000
NLIAVLGEHDLSEHDGDEQSR	21	0	2333.09	tr|A3RKG7|A3RKG7_HUMAN;tr|F5H8B0|F5H8B0_HUMAN;sp|P08709|FA7_HUMAN;tr|B4DPM2|B4DPM2_HUMAN	tr|A3RKG7|A3RKG7_HUMAN	yes	3;4	1.4003e-08	88.176	728690000	0	21554000	45389000	28700000	70373000	27381000	28729000	0	60474000	67092000	47965000	78088000	58057000	55334000	95112000	0	44441000
DCDDVLQTHPSGTQSGIFNIK	21	0	2331.08	sp|P02671|FIBA_HUMAN	sp|P02671|FIBA_HUMAN	yes	2;3	2.1511e-16	136.6	1385700000	76082000	95916000	91446000	88912000	109150000	88488000	94397000	0	73665000	0	80744000	136810000	102910000	76282000	60371000	157600000	52914000
NALTGLPSGLFQASATLDTLVLK	23	0	2329.29	tr|Q68CK4|Q68CK4_HUMAN	tr|Q68CK4|Q68CK4_HUMAN	yes	2;3;4	1.0353e-32	185.25	28884000000	1319500000	1010900000	1263200000	1127300000	2685000000	1032000000	1656700000	1641500000	14958000	1701700000	311970000	3446100000	1681600000	3755100000	0	1690700000	4546300000
SEFPESWLWNVEDLKEPPK	19	1	2329.13	tr|V9HWA9|V9HWA9_HUMAN;sp|P01024|CO3_HUMAN	tr|V9HWA9|V9HWA9_HUMAN	yes	3	0.022481	40.844	251440000	11359000	26469000	0	19578000	10058000	18152000	0	0	0	0	22383000	30672000	13880000	21037000	28757000	35953000	13137000
NPFVFAPTLLTVAVHFEEVAK	21	0	2328.25	sp|P43652|AFAM_HUMAN	sp|P43652|AFAM_HUMAN	yes	3	1.8009e-05	70.99	1371900000	269660000	188430000	156930000	0	0	0	77355000	0	28327000	130370000	0	169760000	159640000	0	79607000	111790000	0
GHIYQGSEADSVFSGFLIFPSA	22	0	2328.11	tr|A0A024RAG6|A0A024RAG6_HUMAN;sp|P02745|C1QA_HUMAN	tr|A0A024RAG6|A0A024RAG6_HUMAN	yes	2;3	6.4912e-32	164.2	2322300000	99787000	112860000	160010000	143880000	140490000	55271000	122640000	81324000	20177000	157270000	41918000	105720000	249950000	346980000	62520000	215300000	206200000
EVVTDQFLCSGTQEDESPCK	20	0	2327.99	tr|B4E1Z4|B4E1Z4_HUMAN;tr|E7ETN3|E7ETN3_HUMAN;tr|Q7Z685|Q7Z685_HUMAN;tr|Q5JP69|Q5JP69_HUMAN;sp|P06681|CO2_HUMAN;tr|A0A0G2JL69|A0A0G2JL69_HUMAN;tr|A0A1U9X8X9|A0A1U9X8X9_HUMAN;tr|Q53HP3|Q53HP3_HUMAN;tr|A0A1U9X8W4|A0A1U9X8W4_HUMAN;tr|B4DV48|B4DV48_HUMAN;tr|Q53GZ8|Q53GZ8_HUMAN;tr|A0A0G2JIE7|A0A0G2JIE7_HUMAN;tr|H0Y3H6|H0Y3H6_HUMAN;tr|B4DQI1|B4DQI1_HUMAN;tr|E9PDZ0|E9PDZ0_HUMAN;tr|A0A1U9X8X3|A0A1U9X8X3_…	tr|B4E1Z4|B4E1Z4_HUMAN	no	2;3	2.0098e-29	216.83	5387700000	235310000	300130000	72396000	353570000	385580000	468470000	393120000	274140000	219070000	438870000	299660000	363030000	274260000	264600000	360280000	307340000	377840000
TACGDCTSGSSECMWCSNMK	20	0	2327.8	sp|O75882|ATRN_HUMAN;tr|B4DZ36|B4DZ36_HUMAN	sp|O75882|ATRN_HUMAN	yes	2	6.7831e-31	116.96	0	0	0	0	0	0	0	0	0	0	0	0	0	0	0	0	0	0
EFSHLGKEDFTSLSLVLYSR	20	1	2327.18	tr|V9HWI6|V9HWI6_HUMAN;sp|P02774|VTDB_HUMAN;tr|D6RBJ7|D6RBJ7_HUMAN;tr|D6RF20|D6RF20_HUMAN;tr|D6RF35|D6RF35_HUMAN	tr|V9HWI6|V9HWI6_HUMAN	no	2;3;4	6.8373e-112	278.39	32853000000	1169600000	1530300000	4740900000	2322000000	2474300000	1642100000	2352300000	2349400000	449660000	2048600000	620900000	2389700000	2094800000	1799000000	990460000	2486100000	1392600000
GRPGPQPWCATTPNFDQDQR	20	0	2327.05	sp|P00748|FA12_HUMAN;tr|Q8IZZ5|Q8IZZ5_HUMAN;tr|A0A0R7FJH5|A0A0R7FJH5_HUMAN	tr|Q8IZZ5|Q8IZZ5_HUMAN	no	2;3	2.8258e-28	160.27	18916000000	794850000	959560000	1037700000	995150000	950660000	1211800000	852800000	1383500000	950790000	1258000000	1525900000	1413900000	929570000	1037400000	714470000	1349700000	1550500000
YSHYNERDEIPHNDIALLK	19	1	2326.13	sp|Q14520|HABP2_HUMAN	sp|Q14520|HABP2_HUMAN	yes	2;3;4;5	3.0567e-20	150.69	14233000000	1016000000	607200000	301620000	701070000	781460000	583320000	588080000	633560000	986690000	1090900000	898900000	739570000	679020000	731220000	724380000	1039500000	2130300000
CTDDVRPQDCYHGAGEQYR	19	0	2325.95	tr|Q53GN8|Q53GN8_HUMAN;sp|P26927|HGFL_HUMAN;tr|G3XAK1|G3XAK1_HUMAN;sp|Q2TV78|MST1L_HUMAN;tr|Q13208|Q13208_HUMAN	tr|Q53GN8|Q53GN8_HUMAN	yes	2;3;4	6.4539e-06	100.21	1689600000	168970000	136770000	94712000	163980000	250990000	86294000	56101000	31819000	65435000	139180000	72612000	37838000	141160000	121540000	56607000	20597000	44957000
SITCIHGVWTQLPQCVAIDK	20	0	2325.16	sp|P08603|CFAH_HUMAN;tr|A0A024R962|A0A024R962_HUMAN;tr|Q14006|Q14006_HUMAN;tr|A8K5T0|A8K5T0_HUMAN	sp|P08603|CFAH_HUMAN	no	2;3;4	7.9913e-128	333.07	85520000000	4504700000	4081500000	4909100000	4912800000	5461700000	4497300000	4924500000	3172900000	6009100000	4376300000	4704500000	6989200000	6960800000	5374300000	4693100000	5491700000	4456500000
LDCVHMLLQMGANHTSQEIK	20	0	2324.11	sp|Q8NI38|IKBD_HUMAN	sp|Q8NI38|IKBD_HUMAN	yes	2	0.014404	46.063	12523000000	869550000	1860400000	1093100000	0	0	0	0	624280000	0	2007800000	760430000	1534400000	1380200000	303720000	0	873870000	1215500000
EDFLEQSEQLFGAKPVSLTGK	21	0	2322.17	sp|P08697|A2AP_HUMAN;tr|A0A0G2JPA8|A0A0G2JPA8_HUMAN;tr|C9JMH6|C9JMH6_HUMAN;tr|A0A0J9YY65|A0A0J9YY65_HUMAN	sp|P08697|A2AP_HUMAN	yes	2;3	1.6908e-16	138.19	1549300000	71943000	131200000	104570000	99338000	120470000	111130000	107550000	40621000	56705000	48614000	92686000	133070000	59985000	100140000	87995000	117400000	65899000
IFFSDIHFGNIQQINDDGSR	20	0	2322.1	sp|Q07954|LRP1_HUMAN;tr|Q59FG2|Q59FG2_HUMAN	sp|Q07954|LRP1_HUMAN	yes	3	0.00093388	51.819	67637000	0	0	0	0	0	0	0	12261000	0	0	4894800	6060000	0	7886500	7720500	22678000	6135700
NPDGSERPWCYTTDPQIER	19	0	2320.02	tr|Q53GN8|Q53GN8_HUMAN;sp|P26927|HGFL_HUMAN;tr|G3XAK1|G3XAK1_HUMAN;sp|Q2TV78|MST1L_HUMAN;tr|B7Z250|B7Z250_HUMAN;tr|B7Z557|B7Z557_HUMAN	tr|Q53GN8|Q53GN8_HUMAN	yes	2;3	7.7493e-07	111.95	2804800000	128770000	142600000	119730000	217880000	154910000	172780000	174250000	119190000	175490000	209770000	167370000	257290000	132730000	121500000	272270000	98790000	139460000
SLGLPENHIVFPVPIDQCIDG	21	0	2319.16	sp|P80188|NGAL_HUMAN;tr|B2ZDQ1|B2ZDQ1_HUMAN;tr|X6R8F3|X6R8F3_HUMAN	sp|P80188|NGAL_HUMAN	yes	2;3	2.8968e-05	102.65	742540000	38608000	0	0	16361000	40128000	41959000	63072000	52606000	0	43626000	134090000	34554000	102340000	32855000	17156000	73834000	51348000
ITVVAGEHNIEETEHTEQKR	20	1	2319.15	tr|F2RM37|F2RM37_HUMAN;sp|P00740|FA9_HUMAN;tr|F2RM35|F2RM35_HUMAN	tr|F2RM37|F2RM37_HUMAN	yes	3;5	0.00046254	58.073	609460000	13320000	27793000	21351000	0	46315000	62619000	54031000	0	101490000	17015000	58992000	66082000	31949000	0	57150000	0	51352000
VVDKIDVCPENAEVTLTDFR	20	1	2319.14	tr|G3XAP6|G3XAP6_HUMAN;tr|B4DN90|B4DN90_HUMAN;tr|A8K3I0|A8K3I0_HUMAN;sp|P49747|COMP_HUMAN;tr|Q53FR6|Q53FR6_HUMAN;tr|B4DN75|B4DN75_HUMAN;CON__ENSEMBL:ENSBTAP00000006074	tr|G3XAP6|G3XAP6_HUMAN	yes	2;3	5.5612e-06	91.725	821900000	47090000	41067000	40283000	47881000	49439000	75218000	58686000	20102000	0	62615000	48806000	45059000	38964000	40117000	61974000	105030000	39577000
STSIVIMLTDGDANVGESRPEK	22	0	2318.14	sp|Q06033|ITIH3_HUMAN;tr|A0A087WW43|A0A087WW43_HUMAN;tr|E7ET33|E7ET33_HUMAN;tr|B4DPQ4|B4DPQ4_HUMAN	sp|Q06033|ITIH3_HUMAN	yes	2;3;4	1.1566e-88	281.07	12145000000	833540000	454200000	638500000	886910000	865920000	989940000	912680000	461450000	239220000	878010000	126320000	724340000	535450000	1416100000	446430000	509370000	1226600000
GLEWIGEINHSGSTNYNPSLK	21	0	2315.12	tr|A0A0F7T737|A0A0F7T737_HUMAN;tr|Q7Z3Y6|Q7Z3Y6_HUMAN;sp|P06331|HV434_HUMAN;tr|A0A068LL62|A0A068LL62_HUMAN	tr|A0A0F7T737|A0A0F7T737_HUMAN	yes	3	0.00011463	64.723	325990000	38344000	33538000	25045000	35471000	29931000	15466000	14127000	0	26670000	20544000	0	24531000	25938000	36382000	0	0	0
QRPEVFSDNMFCVGDETQR	19	0	2314.01	sp|Q9NZP8|C1RL_HUMAN	sp|Q9NZP8|C1RL_HUMAN	yes	2;3	4.5856e-51	191.4	3333200000	133400000	347910000	210530000	154960000	189400000	204930000	247080000	146840000	162650000	279050000	163670000	213570000	336290000	127800000	145000000	95372000	174790000
RTFVLSALQPSPTHSSSNTQR	21	1	2313.18	sp|P19827|ITIH1_HUMAN;tr|B7Z549|B7Z549_HUMAN;tr|H7C0N0|H7C0N0_HUMAN;tr|Q9P1C5|Q9P1C5_HUMAN	sp|P19827|ITIH1_HUMAN	no	3	0.025886	29.118	17071000	0	0	0	0	0	0	0	0	0	0	0	0	0	17071000	0	0	0
VTTVASHTSDSDVPSGVTEVVVK	23	0	2313.17	sp|P10909|CLUS_HUMAN;tr|H0YC35|H0YC35_HUMAN;tr|B4DW11|B4DW11_HUMAN;tr|H0YAS8|H0YAS8_HUMAN	sp|P10909|CLUS_HUMAN	yes	2;3;4	3.2593e-221	416.8	100900000000	4686800000	4583800000	3365800000	4792000000	7301500000	5397100000	4595000000	3860100000	6451100000	6277300000	4452300000	8417100000	6990500000	7267300000	6292800000	9156100000	7016900000
WQQGNIFSCSVMHEALHNR	19	0	2313.05	sp|P01860|IGHG3_HUMAN;tr|Q6N030|Q6N030_HUMAN;tr|Q5EBM2|Q5EBM2_HUMAN;tr|Q8NF17|Q8NF17_HUMAN;tr|Q86TT2|Q86TT2_HUMAN	sp|P01860|IGHG3_HUMAN	yes	2;3;4	5.6177e-202	416.46	183820000000	7234500000	6563500000	10776000000	9737700000	7107700000	6550300000	4274000000	11843000000	13162000000	13796000000	12821000000	24823000000	11280000000	14726000000	16571000000	5839100000	6710900000
EDLIWELLNQAQEHFGKDK	19	1	2312.14	tr|B4E1B2|B4E1B2_HUMAN;tr|Q53H26|Q53H26_HUMAN;tr|B4DI57|B4DI57_HUMAN;tr|B4DHZ6|B4DHZ6_HUMAN	tr|B4E1B2|B4E1B2_HUMAN	no	3	2.7034e-05	70.094	73586000	0	0	30377000	0	17358000	0	0	0	21862000	0	0	0	0	3989600	0	0	0
EYYFAEAQIADFSDPAFISK	20	0	2311.07	sp|P05546|HEP2_HUMAN;tr|Q8IVC0|Q8IVC0_HUMAN	sp|P05546|HEP2_HUMAN	yes	2;3;4	1.222e-38	235.93	53279000000	3567100000	1915200000	2507500000	3938900000	4284200000	1713400000	6298200000	1914300000	1375700000	4371600000	1572000000	3836800000	3645500000	4164500000	2012000000	3181000000	2981300000
RPYQEGTPCSQCPSGYHCK	19	0	2310.96	sp|Q6UXB8|PI16_HUMAN;tr|B4E1P4|B4E1P4_HUMAN;tr|B2R701|B2R701_HUMAN	sp|Q6UXB8|PI16_HUMAN	no	2;3;4	1.7401e-09	121.26	2267100000	23825000	81476000	30287000	138480000	146310000	104930000	269120000	190840000	162030000	254590000	166920000	111340000	143880000	158990000	76245000	94705000	113130000
ADLLLSTQPGREEGSPLELER	21	1	2309.19	tr|B4E2Z3|B4E2Z3_HUMAN;tr|F5GZS6|F5GZS6_HUMAN;sp|P08195|4F2_HUMAN;tr|J3KPF3|J3KPF3_HUMAN;tr|F5GZI0|F5GZI0_HUMAN	tr|B4E2Z3|B4E2Z3_HUMAN	yes	3	0.00073711	58.997	299830000	0	22325000	23203000	0	16451000	17024000	14905000	12195000	14754000	16394000	29491000	28125000	24533000	20231000	18104000	26086000	16011000
VGAIPANALDDGQWSQGLISAAR	23	0	2309.18	sp|Q9Y490|TLN1_HUMAN;tr|A0A1S5UZ07|A0A1S5UZ07_HUMAN	sp|Q9Y490|TLN1_HUMAN	yes	3	0.010597	20.426	30004000	0	0	0	0	0	0	4332400	0	0	0	0	0	17561000	0	0	8110600	0
ERPGVYTNVVEYVDWILEK	19	0	2308.17	sp|P03951|FA11_HUMAN;tr|X6R3B1|X6R3B1_HUMAN	sp|P03951|FA11_HUMAN	yes	3	4.6546e-06	86.748	362580000	48741000	17724000	54056000	55270000	25220000	5061300	11545000	8643200	6036800	0	6209700	26763000	23651000	6595400	23666000	14885000	28517000
WSEGPCGSPGSPGSNIEGFVCK	22	0	2307.99	tr|B4DSX2|B4DSX2_HUMAN;tr|Q8IXK1|Q8IXK1_HUMAN;sp|Q9NPY3|C1QR1_HUMAN;tr|Q59EB6|Q59EB6_HUMAN	tr|B4DSX2|B4DSX2_HUMAN	yes	2;3	0.013569	49.31	51399000	0	0	0	0	0	10901000	0	0	0	0	0	0	0	0	0	40497000	0
GGGAGFISGLTYLELDNPAGNKR	23	1	2306.17	tr|B2R6W1|B2R6W1_HUMAN	tr|B2R6W1|B2R6W1_HUMAN	no	2;3;4	8.6905e-13	135.02	4530000000	125480000	199160000	296800000	284140000	395640000	94730000	199860000	431860000	228990000	0	126730000	278870000	247520000	690150000	108960000	362690000	458470000
IQYQLVDISQDNALRDEMR	19	1	2306.13	tr|Q5T123|Q5T123_HUMAN;sp|Q9H299|SH3L3_HUMAN;tr|Q86Z22|Q86Z22_HUMAN;tr|D3DPK5|D3DPK5_HUMAN	tr|Q5T123|Q5T123_HUMAN	yes	3	0.011782	39.203	194420000	0	0	17273000	0	0	0	24430000	7195300	0	0	0	13013000	48054000	27287000	0	57167000	0
WLTPFDPVFTEVDTFHLDK	19	0	2306.13	tr|A0A024R6I6|A0A024R6I6_HUMAN;sp|Q9UK55|ZPI_HUMAN;tr|G3V2W1|G3V2W1_HUMAN;tr|B2RBZ5|B2RBZ5_HUMAN	tr|A0A024R6I6|A0A024R6I6_HUMAN	no	2;3	4.5714e-10	145.29	5627500000	334340000	307690000	362340000	436050000	563730000	154600000	227500000	215830000	98824000	474040000	89602000	461850000	256410000	341150000	250730000	476150000	576680000
GPETLCGAELVDALQFVCGDR	21	0	2306.07	tr|A0A1U9WZ84|A0A1U9WZ84_HUMAN	tr|A0A1U9WZ84|A0A1U9WZ84_HUMAN	yes	2;3	9.4716e-161	308.84	2355400000	135980000	205740000	140320000	116230000	175660000	101840000	156520000	84265000	47042000	134800000	122760000	279890000	161460000	136890000	126740000	124670000	104640000
EEFPFALGVQTLPQTCDEPK	20	0	2305.09	sp|P01023|A2MG_HUMAN	sp|P01023|A2MG_HUMAN	yes	2;3	2.9636e-65	216.15	1403000000	107950000	39786000	36847000	65939000	86632000	41760000	42727000	115540000	0	46803000	88235000	145430000	109190000	39695000	113140000	53745000	269610000
CEACPPGYSGPTHQGVGLAFAK	22	0	2303.05	tr|G3XAP6|G3XAP6_HUMAN;tr|B4DN90|B4DN90_HUMAN;tr|A8K3I0|A8K3I0_HUMAN;sp|P49747|COMP_HUMAN;tr|Q53FR6|Q53FR6_HUMAN;tr|B4DN75|B4DN75_HUMAN	tr|G3XAP6|G3XAP6_HUMAN	yes	2;3	7.0674e-08	102.52	881200000	25581000	77487000	60835000	0	43535000	61138000	0	72595000	77515000	0	0	63665000	42823000	0	78371000	228680000	48974000
ASQSVSSNLAWYQQKPGQAPR	21	0	2302.15	tr|Q9UL83|Q9UL83_HUMAN	tr|Q9UL83|Q9UL83_HUMAN	no	3	3.008e-09	114.4	1210200000	93839000	66836000	80721000	63285000	59095000	53345000	28384000	50288000	113080000	68958000	32167000	43026000	109600000	96275000	51031000	49131000	151170000
SVGSQWASPENPCLINECVR	20	0	2302.05	sp|P04275|VWF_HUMAN;tr|B4DMS3|B4DMS3_HUMAN;tr|L8E853|L8E853_HUMAN	tr|L8E853|L8E853_HUMAN	no	2;3	2.8903e-50	230.97	992410000	0	19697000	0	17615000	0	0	27486000	144060000	19069000	566610000	19502000	21426000	37621000	0	0	19389000	99941000
EVTINPDTTCGNDWVCEHR	19	0	2301.97	tr|Q6NSB3|Q6NSB3_HUMAN;tr|Q53F26|Q53F26_HUMAN;tr|B7ZMD7|B7ZMD7_HUMAN;sp|P19961|AMY2B_HUMAN;sp|P04746|AMYP_HUMAN;sp|P04745|AMY1_HUMAN	tr|Q6NSB3|Q6NSB3_HUMAN	yes	3	0.0012171	52.612	233880000	0	18176000	12512000	15588000	16171000	21666000	31805000	12126000	0	19851000	10715000	26169000	16946000	10225000	0	21930000	0
CLTTDEYDGHSTYPSHQYQ	19	0	2300.93	tr|V9HWI1|V9HWI1_HUMAN;sp|P30043|BLVRB_HUMAN;tr|M0R192|M0R192_HUMAN	tr|V9HWI1|V9HWI1_HUMAN	yes	2;3	0.00044436	51.841	267080000	0	0	0	0	25897000	25901000	24468000	72548000	18460000	0	0	32727000	29051000	0	0	38032000	0
VNWEEEAASGLLTSLKDNVPK	21	1	2299.17	tr|C0JYY2|C0JYY2_HUMAN;sp|P04114|APOB_HUMAN;tr|E1A689|E1A689_HUMAN;tr|Q59HB3|Q59HB3_HUMAN	tr|C0JYY2|C0JYY2_HUMAN	no	2;3	1.9288e-16	146.86	2142600000	0	142430000	228500000	58714000	101670000	309550000	270860000	168490000	118320000	80355000	75117000	68015000	65523000	80788000	89055000	244050000	41169000
IAVIGHSFGGATVIQTLSEDQR	22	0	2298.2	tr|A8K2W6|A8K2W6_HUMAN;tr|A0A024RD39|A0A024RD39_HUMAN;sp|Q13093|PAFA_HUMAN	tr|A8K2W6|A8K2W6_HUMAN	yes	3	5.1695e-08	70.413	238710000	14670000	0	0	0	0	23072000	0	45421000	0	23750000	31454000	0	25700000	36916000	19971000	17751000	0
KLISVDTEHSNIYLQNGPDR	20	1	2298.16	tr|A5PL27|A5PL27_HUMAN;sp|P00450|CERU_HUMAN;tr|Q1L857|Q1L857_HUMAN;tr|A8K5A4|A8K5A4_HUMAN;tr|B7Z5Q2|B7Z5Q2_HUMAN;tr|E9PFZ2|E9PFZ2_HUMAN;tr|Q6NSB2|Q6NSB2_HUMAN	tr|A5PL27|A5PL27_HUMAN	yes	2;3;4	2.6925e-73	294.93	10879000000	393640000	375860000	228450000	737500000	727830000	758880000	536340000	506660000	570870000	641710000	695990000	976160000	530040000	1101400000	584860000	914820000	598300000
NDNDNIFLSPLSISTAFAMTK	21	0	2298.12	tr|A0A024R944|A0A024R944_HUMAN;sp|P01008|ANT3_HUMAN;tr|A0A0K0Q2Z1|A0A0K0Q2Z1_HUMAN;tr|Q8TCE1|Q8TCE1_HUMAN;tr|Q8IZZ8|Q8IZZ8_HUMAN	tr|A0A024R944|A0A024R944_HUMAN	yes	2;3;4	5.6228e-32	160.8	78740000000	4798100000	3590000000	5045000000	4836500000	5808200000	2774900000	7225300000	2687200000	1195700000	7608200000	1485900000	5110400000	5974900000	6373600000	2519400000	5724800000	5982400000
CADDQPPSILDPPDQVQFEK	20	0	2298.05	tr|Q53GN8|Q53GN8_HUMAN;sp|P26927|HGFL_HUMAN;tr|G3XAK1|G3XAK1_HUMAN;tr|Q13208|Q13208_HUMAN	tr|Q53GN8|Q53GN8_HUMAN	yes	3	4.207e-05	48.354	515270000	13201000	38087000	35084000	26975000	45620000	36844000	44642000	14298000	37097000	29240000	27876000	27917000	31250000	28785000	34296000	20084000	23979000
LCPVSSQPNSMVVEHPEFLK	20	0	2297.12	tr|B7Z9A0|B7Z9A0_HUMAN	tr|B7Z9A0|B7Z9A0_HUMAN	yes	3	0.00031492	44.587	502580000	16495000	22158000	31830000	26265000	28904000	35000000	31485000	22440000	26295000	39186000	35363000	50391000	40869000	0	18925000	76973000	0
ALPVFCDMDTEGGGWLVFQR	20	0	2297.06	sp|O75636|FCN3_HUMAN;tr|Q6UXM4|Q6UXM4_HUMAN;tr|Q6UY50|Q6UY50_HUMAN	sp|O75636|FCN3_HUMAN	yes	2;3	1.3698e-63	262.11	7228800000	1117100000	445510000	446060000	603250000	525870000	136970000	343520000	200750000	275080000	220730000	292800000	580860000	551070000	478450000	134160000	361800000	514830000
SQFVQPICLPEPGSTFPAGHK	21	0	2296.13	sp|Q04756|HGFA_HUMAN;tr|D6RAR4|D6RAR4_HUMAN	tr|D6RAR4|D6RAR4_HUMAN	no	2;3	1.2087e-12	123.38	3445000000	235090000	348520000	156620000	188370000	228440000	276380000	206340000	113070000	241670000	161300000	155790000	333690000	146540000	126120000	163610000	195890000	167550000
FKLDDDLEHQGGHVLDHGHK	20	1	2296.1	tr|B4E1C2|B4E1C2_HUMAN;sp|P01042|KNG1_HUMAN	tr|B4E1C2|B4E1C2_HUMAN	yes	2;3;4;5	2.1e-79	260.29	51673000000	2863400000	2877300000	2316800000	3207200000	2643600000	4654900000	2660700000	822270000	5817900000	2122600000	3083100000	6457800000	1944400000	1909900000	4091200000	2298000000	1902000000
CLNNQQLHFLHIGSCQDGR	19	0	2296.06	sp|P13671|CO6_HUMAN;tr|A8K8Z4|A8K8Z4_HUMAN	sp|P13671|CO6_HUMAN	no	2;3;4	5.3108e-20	178.67	4485000000	196770000	552950000	502450000	791800000	352480000	263040000	168330000	172100000	94557000	180300000	245110000	278190000	155270000	97713000	123940000	60589000	249420000
NVHWYQQKPGQAPVLVIYR	19	0	2295.23	tr|A2MYD5|A2MYD5_HUMAN;tr|A0A075B6K5|A0A075B6K5_HUMAN	tr|A2MYD5|A2MYD5_HUMAN	yes	3	0.044868	26.474	21055000	0	0	13392000	0	0	0	0	0	0	0	0	0	0	7663800	0	0	0
TPGAAANLELIFVGPQHAGNYR	22	0	2295.18	tr|V9HWD8|V9HWD8_HUMAN;sp|P04217|A1BG_HUMAN;tr|B3KP79|B3KP79_HUMAN;tr|Q7Z3U3|Q7Z3U3_HUMAN	tr|V9HWD8|V9HWD8_HUMAN	yes	2;3;4	1.2732e-221	434.95	134160000000	12662000000	6506000000	7361800000	7735900000	6314900000	6395800000	7359400000	7748100000	4445700000	7050300000	4906900000	8346700000	7234800000	9197400000	14890000000	6517300000	9491700000
DYNLNDILLQLGIEEAFTSK	20	0	2295.16	tr|A0A024R6P0|A0A024R6P0_HUMAN;sp|P01011|AACT_HUMAN;tr|B3KS79|B3KS79_HUMAN;tr|G3V3A0|G3V3A0_HUMAN	tr|A0A024R6P0|A0A024R6P0_HUMAN	no	2;3	6.7898e-181	327.83	5931600000	55039000	147800000	157890000	346130000	443380000	20448000	1314800000	21141000	61728000	290980000	71036000	66904000	186620000	997220000	102630000	306160000	1341700000
GMVLLCDPPYHFPDDLSYR	19	0	2294.05	tr|A0A024R104|A0A024R104_HUMAN;sp|Q12860|CNTN1_HUMAN	tr|A0A024R104|A0A024R104_HUMAN	yes	3	0.00036514	60.564	309250000	29967000	0	19794000	20408000	24031000	23364000	17696000	20567000	7934300	23567000	11588000	21025000	15334000	15556000	20679000	21392000	16349000
GGGAGFISGLSYLELDNPAGNKR	23	1	2292.15	sp|P10643|CO7_HUMAN;tr|A8K2T4|A8K2T4_HUMAN	sp|P10643|CO7_HUMAN	yes	2;3;4	2.1469e-54	240.73	3143500000	0	38963000	549380000	52128000	367840000	1288400000	13661000	797420000	0	0	5936400	0	11588000	0	0	18181000	0
AFLEVNEEGSEAAASTAVVIAGR	23	0	2290.14	tr|A0A024R944|A0A024R944_HUMAN;sp|P01008|ANT3_HUMAN;tr|A0A0K0Q2Z1|A0A0K0Q2Z1_HUMAN;tr|Q8TCE1|Q8TCE1_HUMAN	tr|A0A024R944|A0A024R944_HUMAN	yes	2;3;4	3.4116e-118	343.94	25654000000	2406700000	1596700000	1149000000	1363900000	1539900000	1176700000	1521800000	809250000	705820000	2311900000	605170000	1661100000	2010200000	2088500000	1679400000	1751900000	1276400000
EGAIHREELVYELNPLDHR	19	1	2289.15	sp|P0C0L4|CO4A_HUMAN;sp|P0C0L5|CO4B_HUMAN;tr|F5GXS0|F5GXS0_HUMAN;tr|A0A0G2JL54|A0A0G2JL54_HUMAN;tr|A0A0G2JPR0|A0A0G2JPR0_HUMAN;tr|A0A140TA49|A0A140TA49_HUMAN	sp|P0C0L5|CO4B_HUMAN	no	2;3;4;5	4.2454e-142	320.35	80324000000	1797800000	3452600000	7166200000	3700600000	4787900000	5200600000	7080600000	5978200000	3996200000	4600200000	3813000000	7497800000	3469300000	5547800000	5227200000	3388900000	3619500000
NPDNDPQGPWCYTTDPEKR	19	1	2288.98	sp|P00747|PLMN_HUMAN;tr|B2R7F8|B2R7F8_HUMAN	sp|P00747|PLMN_HUMAN	yes	2;3	2.9311e-225	400.07	26526000000	1335200000	1668700000	1607300000	1329200000	2597600000	2102300000	1531600000	515740000	1654900000	1058900000	1400700000	2740800000	1254300000	1124900000	1752100000	1659700000	1192400000
LDAHKVLSALQAVQGLLVAQGR	22	1	2286.32	tr|B0ZBE2|B0ZBE2_HUMAN;sp|P01019|ANGT_HUMAN;tr|B4E1B3|B4E1B3_HUMAN;tr|Q86U78|Q86U78_HUMAN;tr|Q53YY1|Q53YY1_HUMAN;tr|Q53GY3|Q53GY3_HUMAN;tr|Q59EP2|Q59EP2_HUMAN	tr|Q86U78|Q86U78_HUMAN	no	4	6.1454e-05	66.536	79413000	0	0	0	0	0	0	8886200	0	0	0	22132000	8541300	0	4975000	0	0	34878000
EHGDPLIEELNPGDALEPEGR	21	0	2286.08	tr|A0A0C4DFP6|A0A0C4DFP6_HUMAN;sp|Q9NQ79|CRAC1_HUMAN;tr|Q5T4F6|Q5T4F6_HUMAN	tr|A0A0C4DFP6|A0A0C4DFP6_HUMAN	yes	3	3.7128e-12	124.08	273460000	0	0	0	0	0	49819000	0	50189000	36188000	0	0	0	61273000	0	0	31805000	44190000
RATTVTGTPCQDWAAQEPHR	20	1	2281.07	sp|P00747|PLMN_HUMAN;tr|B2R7F8|B2R7F8_HUMAN;tr|B4DPH4|B4DPH4_HUMAN	sp|P00747|PLMN_HUMAN	yes	2;3;4	9.9543e-10	120.23	8163400000	169720000	591500000	522220000	711540000	678580000	497760000	727380000	121630000	263920000	359940000	771480000	493590000	592670000	285040000	481590000	476010000	418800000
KYTYNYEAESSSGVPGTADSR	21	1	2281.01	tr|C0JYY2|C0JYY2_HUMAN;sp|P04114|APOB_HUMAN;tr|E1A689|E1A689_HUMAN;tr|A8K479|A8K479_HUMAN;tr|A8MUN2|A8MUN2_HUMAN;tr|Q7Z7Q0|Q7Z7Q0_HUMAN	tr|C0JYY2|C0JYY2_HUMAN	no	2;3;4	5.6716e-199	415.67	71042000000	4165000000	4095700000	3328300000	4502800000	3846400000	4758500000	4624000000	5069100000	5176600000	5399700000	3692900000	1266000000	3644800000	2938500000	5776900000	5543400000	3214100000
AILQSGSFNAPWAVTSLYEAR	21	0	2280.15	sp|P06276|CHLE_HUMAN;tr|D3DNN4|D3DNN4_HUMAN;tr|A0A024CIM4|A0A024CIM4_HUMAN;tr|F8WF14|F8WF14_HUMAN;tr|F8WEX7|F8WEX7_HUMAN	sp|P06276|CHLE_HUMAN	yes	2;3	3.5616e-88	279.24	5310400000	523710000	343590000	329860000	367220000	300390000	256500000	272010000	171720000	340230000	329490000	315140000	328660000	332420000	86179000	425140000	327560000	260590000
AIHCPRPHDFENGEYWPR	18	0	2280.03	tr|B4E1Z4|B4E1Z4_HUMAN;tr|A0A1U9X7I0|A0A1U9X7I0_HUMAN;tr|A0A1U9X7H8|A0A1U9X7H8_HUMAN;tr|A0A1U9X7H6|A0A1U9X7H6_HUMAN;tr|A0A1U9X7H5|A0A1U9X7H5_HUMAN;tr|A0A1U9X7H4|A0A1U9X7H4_HUMAN;tr|A0A1U9X7H2|A0A1U9X7H2_HUMAN;sp|P00751|CFAB_HUMAN;tr|A0A1U9X7H7|A0A1U9X7H7_HUMAN;tr|A0A0G2JH38|A0A0G2JH38_HUMAN;tr|D2KT85|D2KT85_HUMAN;tr|D2KT84|D2KT84_HUMAN;tr|C9JRT3|C9JRT3_HUMAN	tr|B4E1Z4|B4E1Z4_HUMAN	yes	2;3;4;5	3.7352e-19	144.73	1553800000	15553000	263320000	46033000	383510000	26497000	17447000	6591100	0	0	8831000	197880000	172050000	159100000	11645000	214230000	31130000	0
DSFHLDEQFTVPVEMMQAR	19	0	2279.04	sp|P08697|A2AP_HUMAN;tr|A0A0G2JPA8|A0A0G2JPA8_HUMAN;tr|C9JPV4|C9JPV4_HUMAN;tr|A0A0J9YWQ3|A0A0J9YWQ3_HUMAN	sp|P08697|A2AP_HUMAN	no	2;3;4	6.5137e-100	344.71	28317000000	2499500000	2200300000	2355600000	1769100000	3175100000	2664300000	2211000000	143740000	586090000	1637300000	80622000	2276600000	1102700000	1504000000	955940000	2154700000	1000400000
WGTVCDDNFNIDHASVICR	19	0	2277.99	tr|F5GZZ9|F5GZZ9_HUMAN;sp|Q86VB7|C163A_HUMAN;tr|C9JHR8|C9JHR8_HUMAN;tr|D3DUU0|D3DUU0_HUMAN;tr|D3DUU2|D3DUU2_HUMAN	tr|F5GZZ9|F5GZZ9_HUMAN	no	3	0.00089714	55.094	223800000	0	45128000	23506000	74755000	0	0	40757000	0	39655000	0	0	0	0	0	0	0	0
KCCYDGACVNNDETCEQR	18	1	2277.85	sp|P01031|CO5_HUMAN;tr|Q59GS8|Q59GS8_HUMAN	sp|P01031|CO5_HUMAN	yes	2;3	3.3951e-47	235.93	1792900000	61760000	70854000	137620000	82502000	122570000	131630000	210410000	15737000	116330000	157890000	123170000	96626000	88513000	80137000	82829000	102670000	111690000
NVLVTLYERDEDNNLLTEK	19	1	2277.15	sp|P09486|SPRC_HUMAN;tr|D3DQH8|D3DQH8_HUMAN;tr|B2RDL6|B2RDL6_HUMAN;tr|B4DRV4|B4DRV4_HUMAN;tr|F5GY03|F5GY03_HUMAN;tr|E5RK62|E5RK62_HUMAN;tr|Q6QE20|Q6QE20_HUMAN	sp|P09486|SPRC_HUMAN	yes	3	0.057954	22.902	1089200000	0	69015000	105900000	100680000	130540000	0	93084000	0	0	0	104840000	134120000	102030000	0	104670000	0	144360000
ALGSAIEYTIENVFESAPNPR	21	0	2277.13	tr|E7ENL6|E7ENL6_HUMAN;tr|B7ZW00|B7ZW00_HUMAN;tr|D9ZGF2|D9ZGF2_HUMAN;sp|P12111|CO6A3_HUMAN;tr|Q59F25|Q59F25_HUMAN;tr|Q6MZG6|Q6MZG6_HUMAN;tr|Q8N4Z1|Q8N4Z1_HUMAN	tr|E7ENL6|E7ENL6_HUMAN	yes	3	0.053002	20.814	107910000	9681600	9298100	10863000	12771000	12182000	6032700	6128900	8407300	0	9026000	0	8160500	0	0	0	15356000	0
QGYDLSPLTPLSELSVQCNR	20	0	2276.11	sp|P05160|F13B_HUMAN	sp|P05160|F13B_HUMAN	yes	2;3	5.9559e-64	248.68	4950900000	166300000	248150000	176090000	186600000	230140000	390180000	263900000	224910000	198360000	357370000	274790000	419070000	326460000	421520000	275370000	466660000	325070000
VHSPSGALEECYVTEIDQDK	20	0	2276.03	tr|Q5HY54|Q5HY54_HUMAN;sp|P21333|FLNA_HUMAN;tr|A6NDY9|A6NDY9_HUMAN;tr|A0A087WWY3|A0A087WWY3_HUMAN;tr|Q60FE6|Q60FE6_HUMAN;tr|Q60FE5|Q60FE5_HUMAN;tr|Q8TES4|Q8TES4_HUMAN;tr|B4E2F9|B4E2F9_HUMAN;tr|Q96C61|Q96C61_HUMAN;tr|Q6NXF2|Q6NXF2_HUMAN;tr|B4DTD5|B4DTD5_HUMAN	tr|Q5HY54|Q5HY54_HUMAN	yes	3	0.0051196	38.377	26771000	0	0	0	9621700	0	0	0	0	0	0	0	0	17149000	0	0	0	0
DITDTLVAVTISEGAHHLDLR	21	0	2275.18	tr|B7Z7Q6|B7Z7Q6_HUMAN;tr|A0A024R5L0|A0A024R5L0_HUMAN;sp|P42785|PCP_HUMAN;tr|B3KR26|B3KR26_HUMAN	tr|B7Z7Q6|B7Z7Q6_HUMAN	yes	4	6.8237e-05	67.251	83764000	0	0	0	16091000	0	0	0	8084000	0	8391100	6237100	12193000	0	0	0	22712000	10056000
QECSIPVCGQDQVTVAMTPR	20	0	2275.04	sp|P00734|THRB_HUMAN;tr|B4DDT3|B4DDT3_HUMAN;tr|E9PIT3|E9PIT3_HUMAN;tr|C9JV37|C9JV37_HUMAN	sp|P00734|THRB_HUMAN	yes	2;3	8.1681e-21	181.75	7741100000	264850000	523670000	609250000	643270000	572380000	478620000	609820000	265850000	544610000	442210000	502870000	609950000	265770000	188120000	396410000	408820000	414660000
GVVPLAGTDGETTTQGLDGLSER	23	0	2272.12	tr|B7Z1N6|B7Z1N6_HUMAN;tr|B7Z1Y2|B7Z1Y2_HUMAN;tr|A0A024QZ64|A0A024QZ64_HUMAN;sp|P09972|ALDOC_HUMAN;tr|B7Z3K9|B7Z3K9_HUMAN;tr|K7EKH5|K7EKH5_HUMAN;tr|C9J8F3|C9J8F3_HUMAN;tr|J3KSV6|J3KSV6_HUMAN;tr|J3QKP5|J3QKP5_HUMAN;tr|A8MVZ9|A8MVZ9_HUMAN	tr|B7Z1N6|B7Z1N6_HUMAN	yes	2;3	0.00035105	84.508	101840000	0	0	0	0	0	0	35342000	0	0	0	0	37607000	19329000	9562300	0	0	0
TECFITGWGETQGTFGAGLLK	21	0	2272.08	sp|P00747|PLMN_HUMAN;tr|B2R7F8|B2R7F8_HUMAN;tr|B4DPH4|B4DPH4_HUMAN;tr|Q68DS2|Q68DS2_HUMAN	sp|P00747|PLMN_HUMAN	yes	2;3	4.5108e-144	294.31	33519000000	3093000000	1946700000	2820900000	2733500000	2913000000	1480800000	2835800000	596760000	1096900000	1400000000	1120500000	2332500000	1306500000	2511800000	1479500000	2369600000	1480900000
AACAQLNDFLQEYGTQGCQV	20	0	2271.99	sp|P0C0L4|CO4A_HUMAN;tr|Q9UM89|Q9UM89_HUMAN;sp|P0C0L5|CO4B_HUMAN;tr|F5GXS0|F5GXS0_HUMAN;tr|A0A0G2JL54|A0A0G2JL54_HUMAN;tr|B4E344|B4E344_HUMAN;tr|B4DDH0|B4DDH0_HUMAN;tr|A0A0G2JPR0|A0A0G2JPR0_HUMAN;tr|A0A140TA49|A0A140TA49_HUMAN	sp|P0C0L5|CO4B_HUMAN	no	2;3	1.881e-89	257.95	103550000000	5209800000	6206800000	4722400000	7155400000	5915200000	7028400000	7954500000	10407000000	3462500000	8649200000	5212400000	5462800000	4079300000	4897200000	7149700000	4756000000	5278300000
AQPVQVAEGSEPDGFWEALGGK	22	0	2271.08	sp|P06396|GELS_HUMAN;tr|A0A0A0MS51|A0A0A0MS51_HUMAN;tr|A0A0A0MT01|A0A0A0MT01_HUMAN;tr|B7Z6N2|B7Z6N2_HUMAN;tr|B7Z4U6|B7Z4U6_HUMAN;tr|B3KS49|B3KS49_HUMAN;tr|B7Z992|B7Z992_HUMAN;tr|B7Z9A0|B7Z9A0_HUMAN	sp|P06396|GELS_HUMAN	no	2;3	6.3956e-83	280.62	43506000000	1486700000	2319600000	2546100000	2692500000	2905300000	2571100000	2756200000	2208300000	2331600000	2888600000	2194100000	4360600000	2577700000	2133800000	2152400000	3471900000	1909500000
GGTLSTPQTGSENDALYEYLR	21	0	2271.07	tr|B2R582|B2R582_HUMAN;tr|Q68DS3|Q68DS3_HUMAN	tr|B2R582|B2R582_HUMAN	yes	2;3	3.9165e-83	226.23	20427000000	1114600000	1015900000	937620000	1190100000	1476100000	1072300000	1004800000	1002800000	1276000000	1449300000	1121200000	923540000	1247400000	1108000000	1565700000	2301800000	619870000
DGHVILQLNSIPSSDFLCVR	20	0	2269.15	sp|P01031|CO5_HUMAN	sp|P01031|CO5_HUMAN	yes	2;3;4	8.8785e-113	350.18	10983000000	498650000	269390000	1219600000	721030000	831470000	453220000	1096400000	970740000	116070000	736830000	291100000	876110000	677520000	390950000	295350000	656980000	881360000
AVGNLRKCSTSSLLEACTFR	20	2	2269.13	tr|B4E1B2|B4E1B2_HUMAN;tr|Q53H26|Q53H26_HUMAN;tr|B4DI57|B4DI57_HUMAN;tr|B4DHZ6|B4DHZ6_HUMAN	tr|B4E1B2|B4E1B2_HUMAN	no	3	0.0014647	59.372	7010600	0	0	0	0	0	0	0	0	7010600	0	0	0	0	0	0	0	0
NVVVACENGLPVHLDQSIFR	20	0	2266.15	tr|W0UV28|W0UV28_HUMAN;sp|P03950|ANGI_HUMAN	tr|W0UV28|W0UV28_HUMAN	yes	3	0.0052722	38.017	310180000	0	19213000	10856000	0	35507000	15814000	0	23517000	22178000	0	18987000	28497000	29469000	48335000	17748000	0	40058000
LIPEMDQIFTEVEMTTLEK	19	0	2266.11	tr|B7Z602|B7Z602_HUMAN;tr|B7Z766|B7Z766_HUMAN;tr|A0A087X054|A0A087X054_HUMAN;tr|B7Z2N4|B7Z2N4_HUMAN;tr|B3KXH0|B3KXH0_HUMAN;sp|Q9Y4L1|HYOU1_HUMAN;tr|Q68D25|Q68D25_HUMAN	tr|B7Z602|B7Z602_HUMAN	yes	3	0.026224	40.432	69496000	0	0	10473000	0	0	0	0	0	0	37917000	0	21107000	0	0	0	0	0
LLPVYELSGEHHDEEWSVK	19	0	2266.09	tr|B4DHM2|B4DHM2_HUMAN;tr|A0A087X0I3|A0A087X0I3_HUMAN;tr|B4E3Q4|B4E3Q4_HUMAN;tr|B2RAS2|B2RAS2_HUMAN;sp|Q9NZK5|ADA2_HUMAN	tr|B4DHM2|B4DHM2_HUMAN	yes	4	0.0001579	75.239	353270000	8649900	25569000	22283000	21797000	21208000	23129000	12678000	30077000	12051000	36108000	11816000	0	27292000	22338000	18148000	38558000	21565000
IVEGSDAEIGMSPWQVMLFR	20	0	2264.1	sp|P00734|THRB_HUMAN;tr|B4DDT3|B4DDT3_HUMAN;tr|E9PIT3|E9PIT3_HUMAN;tr|Q69EZ8|Q69EZ8_HUMAN	sp|P00734|THRB_HUMAN	yes	2;3;4	2.1666e-51	228.38	26419000000	1935200000	1613000000	1036100000	2562100000	1236400000	93745000	2348400000	543290000	465600000	2393800000	776990000	1973000000	2492300000	2221500000	998480000	2222000000	1507300000
SSIDIENGFISESQYTYALK	20	0	2264.08	sp|P08603|CFAH_HUMAN;tr|A0A024R962|A0A024R962_HUMAN;tr|A0A024R984|A0A024R984_HUMAN;tr|A8K5T0|A8K5T0_HUMAN	sp|P08603|CFAH_HUMAN	no	2	1.4301e-05	92.939	2695900000	0	0	961380000	0	0	329280000	0	0	280970000	0	0	0	0	0	0	0	1124300000
TFPGFFSPMLGEFVSETESR	20	0	2264.05	sp|P02671|FIBA_HUMAN	sp|P02671|FIBA_HUMAN	yes	2;3	9.2488e-30	148.57	4217500000	47457000	57740000	41742000	49455000	14712000	4502400	107300000	114730000	16828000	274780000	7885900	118030000	885340000	654780000	29169000	1349000000	444110000
FWGFHDCTHQEDVAVICSG	19	0	2263.94	sp|O43866|CD5L_HUMAN	sp|O43866|CD5L_HUMAN	yes	2;3	6.2656e-10	114.76	3704700000	215150000	273550000	241790000	313520000	163270000	112870000	158170000	182540000	89525000	161290000	90057000	96545000	575890000	290350000	258340000	194710000	287150000
SCESNSPFPVHPGTAECCTK	20	0	2263.93	tr|V9HWI6|V9HWI6_HUMAN;sp|P02774|VTDB_HUMAN;tr|D6RBJ7|D6RBJ7_HUMAN;tr|D6RF20|D6RF20_HUMAN;tr|D6RF35|D6RF35_HUMAN	tr|V9HWI6|V9HWI6_HUMAN	no	2;3	8.1858e-251	365.25	194930000000	6507000000	9597900000	8636100000	13619000000	11715000000	11474000000	16247000000	14979000000	14558000000	16726000000	9287500000	11852000000	10182000000	9708200000	12942000000	8012300000	8887500000
LSCAASGFTFDDYTMHWVR	19	0	2262.98	sp|A0A0B4J1X8|HV343_HUMAN	sp|A0A0B4J1X8|HV343_HUMAN	yes	3	0.0012171	52.298	74887000	17095000	13331000	0	0	0	20896000	0	0	0	14047000	0	0	0	9518700	0	0	0
IQCVDGEWTTLPTCVEQVK	19	0	2262.07	tr|B2RA39|B2RA39_HUMAN;sp|Q9BXR6|FHR5_HUMAN;tr|Q05CF5|Q05CF5_HUMAN	tr|B2RA39|B2RA39_HUMAN	yes	2;3	0.032351	48.112	202350000	0	9563400	0	0	16936000	18007000	27101000	11701000	18533000	13325000	16418000	0	13090000	15092000	17579000	12417000	12590000
LPYTIITTPPLKDFSLWEK	19	1	2261.23	tr|C0JYY2|C0JYY2_HUMAN;sp|P04114|APOB_HUMAN;tr|E1A689|E1A689_HUMAN;tr|Q59HB3|Q59HB3_HUMAN	tr|C0JYY2|C0JYY2_HUMAN	no	2;3;4	2.3912e-66	275.42	26628000000	841260000	2481600000	2641800000	1252800000	1218200000	1811000000	2040500000	1698400000	1355700000	1969000000	1439900000	887060000	1050000000	1006200000	1391500000	2326600000	1216700000
EFPEVHLGQWYFIAGAAPTK	20	0	2260.13	sp|O95445|APOM_HUMAN	sp|O95445|APOM_HUMAN	yes	2;3	1.1478e-05	87.647	1221400000	91312000	114740000	57884000	103840000	57067000	25896000	40589000	54528000	51832000	121270000	74415000	41130000	124100000	92968000	103680000	37252000	28924000
VEPLYELVTATDFAYSSTVR	20	0	2260.13	tr|B7Z550|B7Z550_HUMAN;tr|B7Z555|B7Z555_HUMAN;sp|P07358|CO8B_HUMAN;tr|B7ZA94|B7ZA94_HUMAN;tr|F5GY80|F5GY80_HUMAN;tr|F5H7G1|F5H7G1_HUMAN;tr|A8K9M5|A8K9M5_HUMAN	tr|B7Z550|B7Z550_HUMAN	yes	2;3	8.4194e-39	228.03	24602000000	1377900000	1247900000	1378600000	1434900000	1584800000	991260000	1802700000	1050600000	620020000	2337000000	809580000	1466600000	1697600000	1840400000	1062300000	1959400000	1940700000
QSSSYSFFKEEIIYECDK	18	1	2259	sp|P04003|C4BPA_HUMAN;tr|B4E1E1|B4E1E1_HUMAN;tr|B4E1D8|B4E1D8_HUMAN	sp|P04003|C4BPA_HUMAN	no	2;3	1.3848e-74	322.23	9317700000	742950000	596720000	700740000	585990000	556160000	441750000	650600000	276030000	355870000	543580000	183870000	633220000	754480000	814300000	467590000	462730000	551160000
TKEEYGHSEVVEYYCNPR	18	1	2258.99	sp|P08603|CFAH_HUMAN;tr|A0A024R962|A0A024R962_HUMAN;tr|A0A024R984|A0A024R984_HUMAN;tr|Q14006|Q14006_HUMAN;tr|A8K5T0|A8K5T0_HUMAN	sp|P08603|CFAH_HUMAN	no	2;3;4;5	0	437.01	66324000000	3050500000	3249500000	2645200000	1867400000	3447500000	6417200000	2151100000	3380800000	6968500000	2920900000	4576200000	6217800000	4650000000	3236100000	3628500000	4544800000	3371900000
GTEAAGAMFLEAIPMSIPPEVK	22	0	2258.13	tr|E9KL23|E9KL23_HUMAN;sp|P01009|A1AT_HUMAN;tr|A0A024R6I7|A0A024R6I7_HUMAN;tr|Q9P173|Q9P173_HUMAN;tr|C5J0G2|C5J0G2_HUMAN	tr|E9KL23|E9KL23_HUMAN	yes	3	0.023515	27.081	180760000	0	0	0	0	0	46418000	0	71444000	0	0	0	18631000	0	0	0	0	44271000
TECIKPVVQEVLTITPFQR	19	0	2257.21	sp|P13671|CO6_HUMAN	sp|P13671|CO6_HUMAN	yes	2;3;4	1.9365e-14	109.87	2047000000	82425000	82452000	173170000	88302000	119930000	194370000	211730000	85539000	69520000	88677000	61924000	281590000	108930000	147550000	47980000	111290000	91639000
WVMVPMMSLHHLTIPYFR	18	0	2257.14	tr|A0A024R6P0|A0A024R6P0_HUMAN;sp|P01011|AACT_HUMAN;tr|B3KS79|B3KS79_HUMAN;tr|G3V595|G3V595_HUMAN;tr|G3V3A0|G3V3A0_HUMAN	tr|A0A024R6P0|A0A024R6P0_HUMAN	no	2;3;4	2.6569e-06	102.78	676680000	80404000	0	14153000	33297000	0	6197300	0	14117000	5447800	12915000	66405000	38978000	21191000	0	68675000	0	314900000
VQLSNDFDEYIMAIEQTIK	19	0	2256.1	tr|V9HWA9|V9HWA9_HUMAN;sp|P01024|CO3_HUMAN;tr|B4E216|B4E216_HUMAN;tr|M0QXZ3|M0QXZ3_HUMAN	tr|V9HWA9|V9HWA9_HUMAN	yes	2;3	1.0429e-19	185.27	1328000000	44971000	53691000	62014000	109690000	119980000	49689000	148700000	34190000	20114000	73415000	35329000	36336000	169210000	162310000	26158000	101890000	80328000
LIDQYGTHYLQSGSLGGEYR	20	0	2256.08	sp|P10643|CO7_HUMAN;tr|A8K2T4|A8K2T4_HUMAN;tr|Q05CI3|Q05CI3_HUMAN;tr|B2R6W1|B2R6W1_HUMAN	sp|P10643|CO7_HUMAN	no	2;3;4	3.2339e-161	375.89	32580000000	1222700000	1887200000	1665200000	1180900000	1962200000	2411500000	1642100000	2267500000	1011400000	1723300000	786570000	2338800000	2502500000	2457600000	1412700000	4004500000	2103700000
GGETSEMYLIQPDSSVKPYR	20	0	2256.07	tr|V9HVY1|V9HVY1_HUMAN;sp|P02675|FIBB_HUMAN;tr|B4E1D3|B4E1D3_HUMAN;tr|D3DP13|D3DP13_HUMAN;tr|D6REL8|D6REL8_HUMAN	tr|V9HVY1|V9HVY1_HUMAN	yes	2;3	8.2154e-10	167.32	1078500000	0	0	0	0	0	0	0	365760000	32969000	396560000	0	0	31331000	30125000	13756000	167390000	40644000
KAEEEHLGILGPQLHADVGDK	21	1	2255.15	tr|A5PL27|A5PL27_HUMAN;sp|P00450|CERU_HUMAN;tr|Q1L857|Q1L857_HUMAN;tr|A8K5A4|A8K5A4_HUMAN;tr|B7Z5Q2|B7Z5Q2_HUMAN;tr|E9PFZ2|E9PFZ2_HUMAN;tr|H7C5R1|H7C5R1_HUMAN;tr|B3KTA8|B3KTA8_HUMAN	tr|A5PL27|A5PL27_HUMAN	yes	2;3;4;5	5.3216e-144	355.97	251900000000	15475000000	14156000000	8910300000	16035000000	9438700000	18855000000	17544000000	10774000000	8621600000	17029000000	14186000000	13703000000	15254000000	18635000000	15882000000	19172000000	18225000000
FYEGPELVADSNVVLDTTMR	20	0	2255.08	tr|G3XAP6|G3XAP6_HUMAN;tr|B4DN90|B4DN90_HUMAN;tr|A8K3I0|A8K3I0_HUMAN;sp|P49747|COMP_HUMAN;tr|Q53FR6|Q53FR6_HUMAN;tr|B4DN75|B4DN75_HUMAN	tr|G3XAP6|G3XAP6_HUMAN	yes	2;3	8.7773e-12	90.367	343020000	25974000	0	15301000	27576000	8135000	6931300	21866000	18104000	11484000	34952000	14771000	16132000	32493000	43372000	0	65925000	0
EIINVGHSFHVNFEDNDNR	19	0	2255.04	tr|V9HWE3|V9HWE3_HUMAN;sp|P00915|CAH1_HUMAN;tr|E5RHP7|E5RHP7_HUMAN;tr|E5RH81|E5RH81_HUMAN;tr|E5RIF9|E5RIF9_HUMAN;tr|E5RG43|E5RG43_HUMAN;tr|E5RGU8|E5RGU8_HUMAN;tr|E5RFL2|E5RFL2_HUMAN;tr|E5RII2|E5RII2_HUMAN	tr|V9HWE3|V9HWE3_HUMAN	yes	2;3;4	1.0633e-225	439.03	4531600000	327180000	490680000	838270000	185060000	131890000	127840000	349170000	370970000	73285000	39894000	49882000	307350000	227200000	555700000	18402000	371660000	67187000
LKKPVAFSDYIHPVCLPDR	19	1	2254.19	sp|P00734|THRB_HUMAN;tr|B4DDT3|B4DDT3_HUMAN;tr|Q69EZ8|Q69EZ8_HUMAN	sp|P00734|THRB_HUMAN	yes	2;3;4;5	2.6606e-10	153.23	9603000000	728630000	413660000	373200000	671680000	480220000	496850000	434460000	233080000	541420000	502680000	544970000	1038200000	528050000	458460000	900010000	753720000	503710000
LQHENSSLLLTKDRMNVEK	19	2	2254.17	tr|G4V503|G4V503_HUMAN	tr|G4V503|G4V503_HUMAN	yes	3	0.0030425	44.998	1093500000	0	0	78845000	9355800	9362800	302180000	112850000	0	0	8356700	140090000	12023000	133530000	139470000	139560000	0	7854100
TLDEFTIIQNLQPQYQFR	18	0	2253.14	tr|A8K5J8|A8K5J8_HUMAN;sp|P00736|C1R_HUMAN;tr|B4DPQ0|B4DPQ0_HUMAN;tr|F5H2D0|F5H2D0_HUMAN;tr|D3DUT5|D3DUT5_HUMAN;tr|Q53HU9|Q53HU9_HUMAN;tr|Q53HT9|Q53HT9_HUMAN;tr|B4E1B0|B4E1B0_HUMAN	tr|Q53HU9|Q53HU9_HUMAN	no	2;3;4	5.1582e-145	400.21	42036000000	2300600000	2311900000	2268000000	2583100000	2446900000	1878900000	2835100000	1244500000	1123600000	4100900000	1923800000	2531600000	2255600000	3352200000	2065000000	3322000000	3491700000
SQPPEKTEESPSAPDAPTCPK	21	1	2252.03	sp|Q15113|PCOC1_HUMAN;tr|A4D2D2|A4D2D2_HUMAN	sp|Q15113|PCOC1_HUMAN	yes	3	0.003077	35.973	69349000	0	0	0	0	7162500	4741500	22340000	0	0	0	19725000	0	0	0	0	0	15381000
VTMTEDTSTDTAYMELSSLR	20	0	2250	sp|A0A0C4DH33|HV124_HUMAN;tr|A0A109PT03|A0A109PT03_HUMAN	sp|A0A0C4DH33|HV124_HUMAN	yes	2	4.858e-07	63.894	0	0	0	0	0	0	0	0	0	0	0	0	0	0	0	0	0	0
YYPLGQTFYPGPGCDSLCR	19	0	2249.99	sp|Q9Y6R7|FCGBP_HUMAN;tr|A0A087WXI2|A0A087WXI2_HUMAN;tr|A0A087WUZ2|A0A087WUZ2_HUMAN	sp|Q9Y6R7|FCGBP_HUMAN	yes	2;3	0.0025183	65.472	504790000	42888000	55126000	40000000	24037000	30078000	67822000	13309000	16288000	25388000	30991000	27382000	25380000	37783000	20638000	0	30656000	17028000
SLFWENSHLLVNSFADNTR	19	0	2249.09	sp|Q10588|BST1_HUMAN;tr|A6NC48|A6NC48_HUMAN	sp|Q10588|BST1_HUMAN	yes	3	0.045849	26.237	23960000	0	11724000	0	0	0	0	0	0	0	0	0	12235000	0	0	0	0	0
LSCAASGFTFSDHYMDWVR	19	0	2248.97	tr|Q0ZCG4|Q0ZCG4_HUMAN;tr|A0A0F7TAG7|A0A0F7TAG7_HUMAN;sp|A0A0B4J1Y9|HV372_HUMAN	tr|Q0ZCG4|Q0ZCG4_HUMAN	no	2;3	5.6997e-05	74.678	233400000	20034000	24720000	51311000	18409000	0	7534600	0	12419000	11648000	11918000	0	0	0	9414300	34406000	11537000	20053000
GTEAVAGILSEITAYSMPPVIK	22	0	2246.19	tr|A0A024R6I6|A0A024R6I6_HUMAN;sp|Q9UK55|ZPI_HUMAN;tr|G3V2W1|G3V2W1_HUMAN;tr|B2RBZ5|B2RBZ5_HUMAN	tr|A0A024R6I6|A0A024R6I6_HUMAN	no	3	0.00088724	50.916	67887000	0	0	0	0	9455000	0	9536700	0	7651200	8339900	0	23636000	0	0	0	9268200	0
MSAVEGICTSESPVIDHQGTK	21	0	2245.04	sp|P01031|CO5_HUMAN;tr|Q59GS8|Q59GS8_HUMAN	sp|P01031|CO5_HUMAN	yes	2;3;4	8.1916e-106	317.17	44008000000	1613200000	1771800000	1490900000	2646000000	3140500000	2421800000	2482800000	2279400000	2437900000	2654000000	4431900000	3334600000	2173600000	2249800000	2414400000	2460000000	4004900000
VPSYTLILPSLELPVLHVPR	20	0	2242.31	tr|C0JYY2|C0JYY2_HUMAN;sp|P04114|APOB_HUMAN;tr|E1A689|E1A689_HUMAN;tr|Q59HB3|Q59HB3_HUMAN	tr|C0JYY2|C0JYY2_HUMAN	no	2;3;4;5	2.7295e-64	253.97	90969000000	6097900000	5999500000	5401500000	6177600000	3972300000	2761800000	4044000000	3654500000	9149800000	6158200000	3968500000	2705900000	3850400000	6061300000	8627200000	7034100000	5304000000
NAEPGLFPWQALIVVEDTSR	20	0	2241.14	tr|Q5HYM1|Q5HYM1_HUMAN;tr|Q6MZL2|Q6MZL2_HUMAN	tr|Q5HYM1|Q5HYM1_HUMAN	no	2	0.021994	42.257	183820000	0	17502000	25794000	0	25460000	4349200	19834000	8442700	0	0	0	16688000	22059000	20802000	0	22891000	0
GGTLGTPQTGSENDALYEYLR	21	0	2241.05	tr|E9PHK0|E9PHK0_HUMAN;tr|A0A024R2Q7|A0A024R2Q7_HUMAN;sp|P05452|TETN_HUMAN;CON__Q2KIS7	tr|E9PHK0|E9PHK0_HUMAN	yes	2;3	1.0657e-78	256.57	2558700000	191050000	106160000	158700000	0	0	640720000	181930000	0	0	0	0	827770000	0	0	0	0	452390000
KFSEWGNNAFFYYFEHR	17	1	2241.01	sp|P06276|CHLE_HUMAN;tr|D3DNN4|D3DNN4_HUMAN;tr|A0A024CIM4|A0A024CIM4_HUMAN;tr|F8WF14|F8WF14_HUMAN;tr|F8WEX7|F8WEX7_HUMAN	sp|P06276|CHLE_HUMAN	yes	3;4	0.0017557	47.568	117750000	31685000	0	11616000	36920000	0	0	0	0	0	0	0	24724000	12805000	0	0	0	0
NADLQVLKPEPELVYEDLR	19	0	2240.17	sp|P01833|PIGR_HUMAN	sp|P01833|PIGR_HUMAN	yes	2;3	9.8571e-05	67.928	540170000	28801000	25796000	34945000	18148000	59371000	49951000	0	35434000	25131000	55052000	23991000	0	39631000	34278000	49867000	23084000	36688000
FLHVPDTFEGHFDGVPVISK	20	0	2240.13	tr|A2RTY6|A2RTY6_HUMAN;sp|P19823|ITIH2_HUMAN;tr|D3DRR6|D3DRR6_HUMAN;tr|Q5T985|Q5T985_HUMAN;tr|Q5T987|Q5T987_HUMAN	tr|A2RTY6|A2RTY6_HUMAN	yes	2;3;4;5	1.9288e-38	182.52	221370000000	14371000000	19784000000	10910000000	11158000000	13142000000	12366000000	14210000000	11481000000	8980300000	15350000000	10766000000	11550000000	10487000000	11942000000	24839000000	9689000000	10344000000
AALTELSLGSAYQAMILGVDSK	22	0	2237.16	tr|C0JYY2|C0JYY2_HUMAN;sp|P04114|APOB_HUMAN;tr|E1A689|E1A689_HUMAN	tr|C0JYY2|C0JYY2_HUMAN	yes	2;3	2.9595e-79	288.06	27602000000	1566500000	2642300000	1749900000	2036600000	1479900000	1143100000	2166600000	1436500000	1345900000	1608000000	1170200000	634270000	1833300000	1499400000	1729600000	1922400000	1637500000
LSCTGSGFSFETYAMHWVR	19	0	2234.99	tr|Q6N097|Q6N097_HUMAN	tr|Q6N097|Q6N097_HUMAN	yes	2	6.4053e-05	61.435	0	0	0	0	0	0	0	0	0	0	0	0	0	0	0	0	0	0
LASEAKPAAVAAENEEIGSHIK	22	0	2234.15	sp|Q9Y490|TLN1_HUMAN;tr|A0A1S5UZ07|A0A1S5UZ07_HUMAN	sp|Q9Y490|TLN1_HUMAN	yes	3	0.055154	10.684	594780000	35578000	32865000	50025000	35461000	36976000	78154000	31750000	28555000	0	15131000	25469000	43900000	39784000	50582000	23769000	43342000	23437000
KLGQSLDCNAEVYVVPWEK	19	1	2234.1	tr|B4E1C2|B4E1C2_HUMAN;sp|P01042|KNG1_HUMAN;tr|B4DPP8|B4DPP8_HUMAN;tr|D3DNU8|D3DNU8_HUMAN;tr|Q05CF8|Q05CF8_HUMAN	tr|B4E1C2|B4E1C2_HUMAN	no	2;3;4	6.1436e-80	302.64	86337000000	4498000000	4392500000	4278300000	4489500000	4814300000	4939900000	5253900000	4315600000	5193400000	5239700000	4245100000	9745800000	5393700000	5056900000	5833900000	4695800000	3951000000
VPMMLQDQEHHWYLHDR	17	0	2234.01	tr|B2R815|B2R815_HUMAN;tr|A0A024R6I9|A0A024R6I9_HUMAN;sp|P29622|KAIN_HUMAN	tr|B2R815|B2R815_HUMAN	yes	2;3;4;5	1.5299e-65	263.56	35252000000	1878300000	1701700000	533950000	1343900000	2570900000	2366400000	1492900000	1940100000	2294200000	2615600000	2879100000	3450900000	1502400000	1358600000	3386000000	2904800000	1031900000
KEDSCQLGYSAGPCMGMTSR	20	1	2233.92	sp|P02760|AMBP_HUMAN;tr|B7Z8R6|B7Z8R6_HUMAN;tr|S4R471|S4R471_HUMAN	sp|P02760|AMBP_HUMAN	yes	2;3;4	0	492.92	96192000000	5843400000	4974200000	3836900000	4930500000	7054200000	6362500000	6468200000	4050600000	6839800000	6057200000	5678600000	5410400000	5725300000	4357800000	7668000000	4263900000	6670300000
VTLQPYNVAQLQSSVDLSGSK	21	0	2233.16	sp|Q9Y6R7|FCGBP_HUMAN;tr|A0A087WXI2|A0A087WXI2_HUMAN	sp|Q9Y6R7|FCGBP_HUMAN	yes	2;3	1.3622e-07	105.46	374670000	19318000	0	11887000	13285000	31472000	49591000	29078000	31229000	27811000	34959000	18402000	16176000	43114000	5835500	0	23603000	18907000
IVASTLSNPELFEEWTGNVK	20	0	2233.13	tr|Q2TU84|Q2TU84_HUMAN;tr|A0A140VK69|A0A140VK69_HUMAN;sp|P17174|AATC_HUMAN;tr|B7Z1I2|B7Z1I2_HUMAN	tr|Q2TU84|Q2TU84_HUMAN	yes	3	0.068463	26.237	0	0	0	0	0	0	0	0	0	0	0	0	0	0	0	0	0	0
DKDQEVLLQTFLDDASPGDK	20	1	2233.07	tr|C0JYY2|C0JYY2_HUMAN;sp|P04114|APOB_HUMAN;tr|E1A689|E1A689_HUMAN;tr|A8K479|A8K479_HUMAN;tr|A8MUN2|A8MUN2_HUMAN;tr|Q7Z7Q0|Q7Z7Q0_HUMAN	tr|C0JYY2|C0JYY2_HUMAN	no	2;3;4	0	475.79	17440000000	626430000	1343700000	1017400000	1153600000	944650000	880900000	1064900000	949210000	941570000	1230200000	1141300000	566510000	802210000	698180000	1372900000	1669700000	1036200000
LSCAASGFTFDDYAMHWVR	19	0	2232.97	tr|Q6N089|Q6N089_HUMAN;sp|P0DP04|HV43D_HUMAN;sp|P01782|HV309_HUMAN;tr|A0N5G2|A0N5G2_HUMAN;tr|A2J1N4|A2J1N4_HUMAN	tr|Q6N089|Q6N089_HUMAN	no	2;3	2.771e-17	138.87	1540100000	126640000	63905000	184320000	138880000	32426000	36057000	65467000	79506000	0	221750000	36842000	22970000	183130000	42520000	160270000	29282000	116180000
KYSDASDCHGEDSQAFCEK	19	1	2232.87	sp|P01023|A2MG_HUMAN	sp|P01023|A2MG_HUMAN	yes	2;3;4	3.3015e-250	421.18	125740000000	7222300000	8594400000	10077000000	7386500000	6007600000	10199000000	7687100000	8940500000	5643200000	8287300000	3219200000	9908300000	6363000000	8421800000	4406100000	6247000000	7131400000
STAAMSTYTGIFTDQVLSVLK	21	0	2232.13	tr|K7ER74|K7ER74_HUMAN;tr|A0A024R0T9|A0A024R0T9_HUMAN;sp|P02655|APOC2_HUMAN;tr|A0A0S2Z3C2|A0A0S2Z3C2_HUMAN;tr|V9GYJ8|V9GYJ8_HUMAN	tr|K7ER74|K7ER74_HUMAN	yes	2;3	1.2636e-88	236.4	28307000000	5329900000	3852100000	1735900000	1181700000	1549600000	856740000	1516100000	83146000	305890000	2663700000	827170000	109790000	690620000	2686300000	3235100000	1202400000	480980000
AFITNFSMNIDGMTYPGIIK	20	0	2232.1	tr|B2RMS9|B2RMS9_HUMAN;tr|Q68DH2|Q68DH2_HUMAN	tr|B2RMS9|B2RMS9_HUMAN	yes	2;3	4.3551e-20	146.47	461210000	70085000	0	22696000	0	35971000	0	14575000	18723000	12559000	110070000	0	0	0	109260000	0	67275000	0
ELNQAGQETLVTGWGYHSSR	20	0	2232.06	tr|B4E1C4|B4E1C4_HUMAN;sp|P04070|PROC_HUMAN;tr|E7END6|E7END6_HUMAN;tr|B4DPQ3|B4DPQ3_HUMAN;tr|B4DPC8|B4DPC8_HUMAN;tr|H7BYX9|H7BYX9_HUMAN;tr|Q8J006|Q8J006_HUMAN;tr|A0A0S3LTK9|A0A0S3LTK9_HUMAN;tr|Q6V7X9|Q6V7X9_HUMAN;tr|Q8IXB4|Q8IXB4_HUMAN;tr|Q6SPC0|Q6SPC0_HUMAN;tr|Q8J009|Q8J009_HUMAN;tr|Q6V7X8|Q6V7X8_HUMAN	tr|B4E1C4|B4E1C4_HUMAN	yes	2;3	5.4734e-63	189.32	5255900000	185800000	179890000	232290000	197860000	353940000	316030000	227730000	260000000	370470000	373770000	295270000	596670000	224810000	221210000	664460000	244030000	311640000
GQPSVLQVVNLPIVERPVCK	20	0	2231.25	sp|P00734|THRB_HUMAN;tr|B4DDT3|B4DDT3_HUMAN;tr|E9PIT3|E9PIT3_HUMAN;tr|Q69EZ8|Q69EZ8_HUMAN	sp|P00734|THRB_HUMAN	yes	2;3;4	1.4836e-181	335.23	71925000000	2675600000	4828100000	3020400000	3979800000	4314300000	4607600000	3495700000	1852200000	4532900000	2983000000	5529500000	5374800000	4344900000	7768000000	5350100000	3688200000	3580200000
CHPGYKPTTDEPTTVICQK	19	0	2231.04	sp|P04003|C4BPA_HUMAN;tr|B4E1E1|B4E1E1_HUMAN;tr|B4E1D8|B4E1D8_HUMAN	sp|P04003|C4BPA_HUMAN	no	2;3;4	5.2085e-82	252.66	60217000000	3754900000	4413800000	3741600000	3512300000	4415400000	3304600000	4087800000	2368700000	3970100000	2930900000	2497800000	4860300000	4287600000	4516500000	3021800000	1236100000	3296900000
IDPLEVEEGDPIVLPCNPPK	20	0	2230.12	tr|B3KX75|B3KX75_HUMAN	tr|B3KX75|B3KX75_HUMAN	no	3	0.051846	29.172	26282000	0	0	0	0	0	0	0	0	0	13549000	0	4164600	8568700	0	0	0	0
CDCICPVGSQGLACEVSYR	19	0	2229.93	tr|B7Z550|B7Z550_HUMAN;tr|B7Z555|B7Z555_HUMAN;sp|P07358|CO8B_HUMAN;tr|B7ZA94|B7ZA94_HUMAN;tr|F5GY80|F5GY80_HUMAN;tr|F5H7G1|F5H7G1_HUMAN;tr|A8K9M5|A8K9M5_HUMAN	tr|B7Z550|B7Z550_HUMAN	yes	2;3	1.2065e-63	210.14	8858700000	217270000	497740000	454680000	382510000	584670000	599660000	586550000	375450000	569730000	903380000	354890000	585150000	496770000	446670000	624090000	529150000	650310000
GEVLPLPEANFPSFPLPHHK	20	0	2225.16	sp|P04196|HRG_HUMAN;tr|B2R8I2|B2R8I2_HUMAN;tr|Q68DR3|Q68DR3_HUMAN	tr|B2R8I2|B2R8I2_HUMAN	no	2;3;4	4.8311e-50	187.57	18422000000	383210000	1095400000	748770000	921320000	1283400000	1143600000	1051100000	1312500000	1047000000	940900000	848470000	1850500000	1191600000	759950000	522870000	2299700000	1022000000
GTHVDLGLASANVDFAFSLYK	21	0	2224.12	tr|A0A024R6P0|A0A024R6P0_HUMAN;sp|P01011|AACT_HUMAN;tr|B3KS79|B3KS79_HUMAN;tr|G3V595|G3V595_HUMAN	tr|A0A024R6P0|A0A024R6P0_HUMAN	yes	2;3	1.683e-116	336.79	9873400000	488870000	718120000	887760000	1112200000	451780000	62313000	304650000	157320000	47886000	3446700000	26650000	494280000	308840000	71091000	113900000	193750000	987240000
ALEILQEEDLIDEDDIPVR	19	0	2224.11	sp|P0C0L4|CO4A_HUMAN;sp|P0C0L5|CO4B_HUMAN;tr|F5GXS0|F5GXS0_HUMAN;tr|A0A0G2JL54|A0A0G2JL54_HUMAN;tr|A0A0G2JPR0|A0A0G2JPR0_HUMAN;tr|A0A140TA49|A0A140TA49_HUMAN	sp|P0C0L5|CO4B_HUMAN	no	2;3;4	7.336e-161	317.55	83639000000	3161400000	5217600000	3844000000	6178700000	6268300000	3652500000	8731200000	4994600000	2024400000	6250300000	3720700000	4372500000	3661300000	9253900000	5369000000	2244900000	4693300000
KPDVSHGEMVSGFGPIYNYK	20	0	2224.06	sp|P04003|C4BPA_HUMAN;tr|B4E1E1|B4E1E1_HUMAN;tr|B4E1D8|B4E1D8_HUMAN	sp|P04003|C4BPA_HUMAN	no	2;3;4	0	427.94	62086000000	3237900000	4373100000	2944700000	2554800000	4016100000	3702000000	3471200000	1489900000	4163600000	3024400000	3047500000	5090000000	5541600000	1941600000	4407600000	3806000000	5274000000
GETFSCMVGHEALPLAFTQK	20	0	2222.05	sp|P01877|IGHA2_HUMAN;tr|Q6N041|Q6N041_HUMAN;sp|P0DOX2|IGA2_HUMAN	sp|P0DOX2|IGA2_HUMAN	no	2;3	9.1083e-10	145.43	3930700000	93388000	125920000	531590000	183360000	129050000	157000000	42416000	648960000	275110000	488410000	56332000	0	0	471170000	353910000	0	374110000
LHQPVVLTDHVVPLCLPER	19	0	2221.2	tr|A3RKG7|A3RKG7_HUMAN;tr|F5H8B0|F5H8B0_HUMAN;sp|P08709|FA7_HUMAN;tr|B4DPM2|B4DPM2_HUMAN	tr|A3RKG7|A3RKG7_HUMAN	yes	3;4	0.00016742	66.201	1085100000	56744000	95666000	109590000	98711000	89316000	34532000	70423000	84560000	29429000	44597000	28411000	24055000	64794000	124250000	71210000	58830000	0
LETTVNYTDSQRPICLPSK	19	0	2221.1	sp|P03951|FA11_HUMAN	sp|P03951|FA11_HUMAN	yes	3	0.00073841	66.893	146770000	0	0	10578000	17650000	12679000	8764400	0	0	18331000	27148000	19360000	14475000	0	0	17781000	0	0
LSCAASGFTFSSYDMHWVR	19	0	2220.97	sp|P01766|HV313_HUMAN	sp|P01766|HV313_HUMAN	yes	3	0.055079	26.474	49419000	0	0	14939000	0	0	13445000	0	0	0	0	0	0	0	12996000	0	8039000	0
LSCAASGFSFDDYAMHWVR	19	0	2218.96	tr|A0A120HF66|A0A120HF66_HUMAN	tr|A0A120HF66|A0A120HF66_HUMAN	yes	3	1.4264e-05	53.779	77240000	0	0	18602000	0	0	0	0	23815000	0	13129000	0	0	0	0	8271400	0	13422000
KITEVALMGHLSCDTKEER	19	2	2216.09	tr|C0JYY2|C0JYY2_HUMAN;sp|P04114|APOB_HUMAN;tr|E1A689|E1A689_HUMAN	tr|C0JYY2|C0JYY2_HUMAN	yes	2;3;4	1.4092e-05	104.06	2163500000	81485000	121690000	171590000	103880000	153380000	238680000	204340000	227510000	143950000	65834000	35225000	16736000	115940000	54686000	124350000	228970000	75257000
DLYANTVLSGGTTMYPGIADR	21	0	2214.06	tr|Q8WVW5|Q8WVW5_HUMAN;tr|Q53GK6|Q53GK6_HUMAN;tr|Q53G99|Q53G99_HUMAN;tr|Q53G76|Q53G76_HUMAN;tr|Q1KLZ0|Q1KLZ0_HUMAN;sp|P63261|ACTG_HUMAN;sp|P60709|ACTB_HUMAN;tr|B4E335|B4E335_HUMAN;tr|B4E3A4|B4E3A4_HUMAN;tr|B4DVQ0|B4DVQ0_HUMAN;tr|B4DW52|B4DW52_HUMAN;tr|B3KWQ3|B3KWQ3_HUMAN;tr|Q6PJ43|Q6PJ43_HUMAN;tr|B7ZAP6|B7ZAP6_HUMAN;tr|Q96FU6|Q96FU6_HUMAN;tr|A4UCT3|A4UCT3_HUMAN;tr|A5GZ75|A5GZ75_HUMAN;tr|Q96DE1|Q9…	tr|Q8WVW5|Q8WVW5_HUMAN	no	2;3	1.9282e-41	170.49	460630000	6805900	17706000	33606000	17428000	0	7506500	40920000	34866000	0	20212000	7656500	38447000	100860000	40740000	5995900	87881000	0
KCSYTEDAQCIDGTIEVPK	19	1	2213	tr|D9IWP9|D9IWP9_HUMAN;sp|P02749|APOH_HUMAN;tr|B4DPN0|B4DPN0_HUMAN	tr|D9IWP9|D9IWP9_HUMAN	yes	2;3;4	1.6884e-126	333.77	66816000000	2320800000	3492200000	2966700000	4480200000	5380700000	4843800000	3503300000	3150500000	3531400000	3897700000	4393700000	5427000000	4024300000	2936700000	5121200000	3774700000	3571400000
EDIPPADLSDQVPDTESETR	20	0	2213	tr|V9HWA9|V9HWA9_HUMAN;sp|P01024|CO3_HUMAN;tr|B4E216|B4E216_HUMAN	tr|V9HWA9|V9HWA9_HUMAN	yes	2;3	2.9175e-28	192.54	4734600000	19072000	37313000	16681000	310510000	267500000	460600000	264570000	87197000	232170000	145950000	255940000	481990000	564480000	247630000	343850000	295140000	704030000
TLNQSSDELQLSMGNAMFVK	20	0	2212.05	tr|A0A024R6P0|A0A024R6P0_HUMAN;sp|P01011|AACT_HUMAN;tr|B3KS79|B3KS79_HUMAN;tr|G3V595|G3V595_HUMAN	tr|A0A024R6P0|A0A024R6P0_HUMAN	yes	2;3	2.0188e-09	152.89	939400000	13556000	28257000	30641000	38049000	95960000	98919000	59830000	46804000	60780000	235870000	24266000	30479000	0	10023000	58657000	18595000	88715000
LLCNGDNDCGDQSDEANCR	19	0	2211.82	tr|B7Z550|B7Z550_HUMAN;tr|B7Z555|B7Z555_HUMAN;sp|P07358|CO8B_HUMAN;tr|B7ZA94|B7ZA94_HUMAN;tr|F5GY80|F5GY80_HUMAN;tr|F5H7G1|F5H7G1_HUMAN;tr|A8K9M5|A8K9M5_HUMAN;tr|Q05CV3|Q05CV3_HUMAN	tr|B7Z550|B7Z550_HUMAN	yes	2;3	3.3399e-38	227.56	1523300000	44449000	106130000	58609000	94516000	120220000	76196000	84820000	49618000	100290000	117290000	100730000	104550000	79600000	111260000	76740000	100100000	98143000
YGFCEAADQFHVLDEVRR	18	1	2211.02	sp|P07360|CO8G_HUMAN	sp|P07360|CO8G_HUMAN	yes	3;4	1.2182e-05	73.464	302570000	0	9556900	16571000	0	24538000	57474000	42331000	0	2184300	17375000	26566000	33524000	19891000	24526000	0	12449000	15581000
DKLAACLEGNCAEGLGTNYR	20	1	2211	sp|P00734|THRB_HUMAN;tr|E9PIT3|E9PIT3_HUMAN;tr|C9JV37|C9JV37_HUMAN	sp|P00734|THRB_HUMAN	yes	2;3	1.9454e-99	331.34	14587000000	86790000	852110000	871890000	572570000	991230000	1395000000	947480000	915720000	873980000	968500000	842350000	1614200000	706180000	576260000	854210000	1362400000	156520000
FSEEACAVLTSPTFEACHR	19	0	2210.97	sp|P04275|VWF_HUMAN;tr|L8E853|L8E853_HUMAN;tr|B4DNX0|B4DNX0_HUMAN;tr|A8K7V7|A8K7V7_HUMAN	tr|L8E853|L8E853_HUMAN	no	2;3	8.3238e-28	157.5	1369600000	0	0	0	0	55653000	62860000	42613000	189740000	0	367560000	67708000	75775000	220450000	51730000	60426000	43851000	131190000
SLALGTFAHTPALASLGLSNNR	22	0	2210.18	tr|Q8TAY0|Q8TAY0_HUMAN;tr|B0AZL7|B0AZL7_HUMAN;sp|P35858|ALS_HUMAN	tr|Q8TAY0|Q8TAY0_HUMAN	yes	2;3;4	1.2365e-129	369.51	3926400000	411170000	260570000	324930000	160410000	257630000	131570000	143430000	52040000	169720000	155520000	142050000	396950000	169880000	217660000	515820000	114410000	302610000
ATLVCLISDFYPGAVTVAWK	20	0	2210.14	tr|Q6DHW4|Q6DHW4_HUMAN;tr|Q6GMW4|Q6GMW4_HUMAN;tr|Q6P5S3|Q6P5S3_HUMAN;tr|Q6PIK1|Q6PIK1_HUMAN;sp|P0DOX8|IGL1_HUMAN;sp|B9A064|IGLL5_HUMAN;tr|A0A0B4J231|A0A0B4J231_HUMAN;tr|Q6GMW6|Q6GMW6_HUMAN;tr|Q96E61|Q96E61_HUMAN;tr|Q6GMV7|Q6GMV7_HUMAN;tr|A0M8Q9|A0M8Q9_HUMAN;sp|P0CG04|IGLC1_HUMAN;tr|Q6P2J1|Q6P2J1_HUMAN;tr|Q6PIQ7|Q6PIQ7_HUMAN;tr|Q6GMW3|Q6GMW3_HUMAN;tr|Q6PJG0|Q6PJG0_HUMAN;tr|Q8TCJ5|Q8TCJ5_HUMAN;sp|P…	tr|Q5FWF9|Q5FWF9_HUMAN	no	2;3	3.138e-28	219.97	5605900000	1125000000	180880000	960430000	517690000	212200000	5094000	161570000	59628000	12745000	186770000	38168000	96781000	405730000	1027000000	97471000	73365000	445290000
QVFLYPEKDEPTYILNIK	18	1	2209.17	tr|C0JYY2|C0JYY2_HUMAN;sp|P04114|APOB_HUMAN;tr|E1A689|E1A689_HUMAN;tr|A8K479|A8K479_HUMAN;tr|A8MUN2|A8MUN2_HUMAN;tr|Q7Z7Q0|Q7Z7Q0_HUMAN	tr|C0JYY2|C0JYY2_HUMAN	no	2;3	3.4035e-48	240.75	70144000000	2764600000	5281200000	3765500000	3912500000	3747100000	4509900000	4410800000	4518100000	5510700000	4460800000	3946600000	2133800000	3535800000	3028100000	4887800000	6144200000	3586700000
GDTFSCMVGHEALPLAFTQK	20	0	2208.03	tr|Q6N092|Q6N092_HUMAN;tr|Q96DK0|Q96DK0_HUMAN;tr|Q6ZW64|Q6ZW64_HUMAN;tr|Q6P089|Q6P089_HUMAN;tr|Q6ZVX0|Q6ZVX0_HUMAN;tr|Q6MZX9|Q6MZX9_HUMAN;tr|Q7Z374|Q7Z374_HUMAN;tr|Q8NCL6|Q8NCL6_HUMAN;sp|P01876|IGHA1_HUMAN;tr|Q9UP60|Q9UP60_HUMAN;tr|Q6MZW0|Q6MZW0_HUMAN;tr|Q8WY24|Q8WY24_HUMAN;tr|Q6N090|Q6N090_HUMAN;tr|Q96K68|Q96K68_HUMAN;tr|Q9NPP6|Q9NPP6_HUMAN	tr|Q96K68|Q96K68_HUMAN	no	2;3;4	3.2391e-113	285.81	60429000000	4224700000	5147400000	6322300000	2460600000	1833900000	5787400000	1292700000	6672000000	385560000	4362700000	1789900000	1761300000	6122700000	6458900000	399630000	1243100000	4163700000
EGFGHLSPTGTTEFWLGNEK	20	0	2206.03	tr|A0A140VJJ6|A0A140VJJ6_HUMAN;sp|P02679|FIBG_HUMAN;tr|C9JEU5|C9JEU5_HUMAN;tr|C9JC84|C9JC84_HUMAN;tr|D3DP16|D3DP16_HUMAN;tr|Q7Z664|Q7Z664_HUMAN	tr|A0A140VJJ6|A0A140VJJ6_HUMAN	yes	2;3	2.9718e-127	370.26	5448700000	0	0	0	0	116560000	0	163910000	1190900000	137150000	2043800000	13513000	17570000	303400000	189050000	120970000	911590000	240260000
NPDAEIRPWCYTMDPSVR	18	0	2205.99	tr|Q1HP67|Q1HP67_HUMAN;sp|P08519|APOA_HUMAN;tr|Q9UIR7|Q9UIR7_HUMAN;tr|Q9UKJ7|Q9UKJ7_HUMAN	tr|Q1HP67|Q1HP67_HUMAN	yes	2;3	0.0029645	45.608	534150000	18867000	125920000	22708000	31213000	21101000	34623000	29164000	0	33594000	0	21877000	0	12321000	12207000	107430000	48863000	14274000
TYGLCGICDENGANDFMLR	19	0	2204.93	sp|P04275|VWF_HUMAN;tr|B4DMS3|B4DMS3_HUMAN;tr|L8E853|L8E853_HUMAN	tr|L8E853|L8E853_HUMAN	no	2	2.0666e-06	115.12	33167000	0	0	0	0	0	0	0	11892000	0	21275000	0	0	0	0	0	0	0
ELKEQQDSPGNKDFLQSLK	19	2	2203.11	sp|P08697|A2AP_HUMAN;tr|A0A0G2JPA8|A0A0G2JPA8_HUMAN	sp|P08697|A2AP_HUMAN	yes	2;3;4	2.6704e-61	205.3	3546000000	142750000	239690000	315530000	198110000	200590000	322700000	392180000	88193000	166400000	80018000	194340000	295830000	165160000	113290000	116860000	414960000	99412000
VSYQLADGGEPQSVQVDGQAR	21	0	2203.05	tr|A0A087X0I0|A0A087X0I0_HUMAN;tr|A0A140T9L7|A0A140T9L7_HUMAN;tr|A0A140T8Z8|A0A140T8Z8_HUMAN;tr|A0A140T9C0|A0A140T9C0_HUMAN;tr|A0A140T8Y3|A0A140T8Y3_HUMAN;tr|A0A140TA52|A0A140TA52_HUMAN;tr|A0A140TA41|A0A140TA41_HUMAN;sp|P22105|TENX_HUMAN;tr|A0A140T902|A0A140T902_HUMAN;tr|A0A140TA33|A0A140TA33_HUMAN;tr|Q6IPK3|Q6IPK3_HUMAN;tr|B6RHJ5|B6RHJ5_HUMAN	tr|A0A087X0I0|A0A087X0I0_HUMAN	yes	2;3	5.2959e-05	80.387	383950000	7821700	20658000	37742000	11507000	18846000	20375000	28998000	17626000	20099000	43691000	37875000	46172000	9372100	0	13863000	49305000	0
ELGCGAASGTPSGILYEPPAEK	22	0	2203.05	sp|O43866|CD5L_HUMAN	sp|O43866|CD5L_HUMAN	yes	2;3	1.6404e-68	276.75	14429000000	477200000	963340000	848610000	1192100000	653540000	814090000	790240000	671650000	883190000	712890000	541940000	647030000	1283200000	726940000	898280000	1140800000	1184200000
MHSMNGFMYGNQPGLTMCK	19	0	2202.91	tr|A5PL27|A5PL27_HUMAN;sp|P00450|CERU_HUMAN;tr|Q1L857|Q1L857_HUMAN;tr|A8K5A4|A8K5A4_HUMAN;tr|H7C5R1|H7C5R1_HUMAN;tr|B3KTA8|B3KTA8_HUMAN	tr|A5PL27|A5PL27_HUMAN	yes	2;3	1.8004e-09	88.574	1287400000	47958000	0	0	87441000	110030000	94080000	138540000	99096000	7829800	134280000	0	205740000	7780300	161130000	0	20437000	173050000
LMISDSHISAVAPGTFSDLIK	21	0	2201.14	sp|P40197|GPV_HUMAN	sp|P40197|GPV_HUMAN	yes	2;3	4.6212e-07	139.77	283390000	82939000	112780000	0	0	0	14265000	0	0	55981000	0	0	0	0	0	17419000	0	0
LPGIVAEGRDDLYVSDAFHK	20	1	2201.11	tr|A0A024R944|A0A024R944_HUMAN;sp|P01008|ANT3_HUMAN;tr|A0A0K0Q2Z1|A0A0K0Q2Z1_HUMAN	tr|A0A024R944|A0A024R944_HUMAN	yes	2;3;4	1.0157e-38	130.73	8723100000	339260000	318530000	487080000	453240000	509620000	616860000	1023200000	480880000	360960000	581250000	384980000	783770000	484130000	538220000	381340000	404850000	574980000
LREQLGPVTQEFWDNLEK	18	1	2201.11	tr|A0A024R3E3|A0A024R3E3_HUMAN;sp|P02647|APOA1_HUMAN;tr|F8W696|F8W696_HUMAN	tr|A0A024R3E3|A0A024R3E3_HUMAN	yes	2;3	3.6437e-28	159.22	2092300000	18009000	79803000	32423000	0	189030000	198880000	22024000	112300000	269310000	174920000	114990000	0	170070000	165860000	145960000	188990000	209740000
SPVGVQPILNEHTFCVGMSK	20	0	2199.08	sp|P00739|HPTR_HUMAN;tr|A0A0A0MRD9|A0A0A0MRD9_HUMAN;tr|Q14552|Q14552_HUMAN	sp|P00739|HPTR_HUMAN	yes	2;3	2.5924e-50	154.6	4177900000	255400000	130680000	195020000	231670000	278290000	130230000	165860000	121340000	379070000	225200000	241570000	260920000	414160000	242940000	227610000	184570000	493400000
GSWVNKFPVEMTHNHNFR	18	1	2199.04	sp|P05546|HEP2_HUMAN;tr|Q8IVC0|Q8IVC0_HUMAN;CON__ENSEMBL:ENSBTAP00000018574	sp|P05546|HEP2_HUMAN	yes	3;4;5	2.12e-09	129.05	3056700000	107050000	143310000	170810000	134530000	191000000	338920000	346420000	178870000	246300000	152290000	198160000	310310000	76757000	114420000	161230000	53165000	133160000
YNPVVIDFEMQPIHEVLR	18	0	2198.12	sp|P07357|CO8A_HUMAN	sp|P07357|CO8A_HUMAN	yes	2;3	3.4041e-185	341.5	28509000000	1147700000	2655300000	1786300000	1593500000	1955400000	1507700000	2943100000	1024300000	718370000	2894500000	922530000	1662400000	1530500000	1974700000	794100000	1523200000	1875700000
MSAQTHGLLGQFFQPFDFK	19	0	2198.06	sp|Q06033|ITIH3_HUMAN;tr|E7ET33|E7ET33_HUMAN;tr|B4DPQ4|B4DPQ4_HUMAN	sp|Q06033|ITIH3_HUMAN	yes	3	3.0447e-06	77.391	250940000	22830000	0	0	29744000	23111000	14349000	0	16917000	0	0	12896000	25455000	16933000	31134000	0	20358000	37213000
VELEDWAGNEAYAEYHFR	18	0	2197.97	sp|P02671|FIBA_HUMAN	sp|P02671|FIBA_HUMAN	yes	3	1.3197e-05	100.35	579340000	30541000	35570000	41448000	32733000	46552000	25638000	33714000	16433000	22421000	0	23382000	38549000	49086000	50326000	41620000	73649000	17684000
VPVAVQGEDTVQSLTQGDGVAK	22	0	2197.12	tr|V9HWA9|V9HWA9_HUMAN;sp|P01024|CO3_HUMAN;tr|B4E216|B4E216_HUMAN	tr|V9HWA9|V9HWA9_HUMAN	yes	2;3	7.8107e-83	264.52	3860800000	102730000	114940000	109970000	202580000	242180000	325580000	327580000	121260000	249860000	112460000	297780000	322060000	231310000	350690000	302530000	173640000	273670000
STDTSCVNPPTVQNAHILSR	20	0	2196.06	sp|Q03591|FHR1_HUMAN	sp|Q03591|FHR1_HUMAN	yes	3	1.1563e-05	73.21	359260000	0	27684000	23821000	21247000	42433000	36822000	67832000	0	29425000	40250000	0	44225000	0	25521000	0	0	0
QDGHLWCSTTSNYEQDQK	18	0	2195.92	sp|P02751|FINC_HUMAN;tr|Q6MZF4|Q6MZF4_HUMAN;tr|A0A024R462|A0A024R462_HUMAN;tr|B7ZLE5|B7ZLE5_HUMAN;tr|Q6MZM7|Q6MZM7_HUMAN	tr|A0A024R462|A0A024R462_HUMAN	no	2;3	8.4837e-54	286.65	10825000000	357280000	1526900000	695690000	1002900000	285230000	214900000	336130000	788230000	592360000	703520000	281890000	616930000	1638500000	209490000	415120000	768830000	391230000
RFEQLELRPVLYNYLDK	17	1	2195.17	sp|P0C0L4|CO4A_HUMAN;sp|P0C0L5|CO4B_HUMAN;tr|F5GXS0|F5GXS0_HUMAN;tr|A0A0G2JL54|A0A0G2JL54_HUMAN;tr|A0A0G2JPR0|A0A0G2JPR0_HUMAN;tr|A0A140TA49|A0A140TA49_HUMAN	sp|P0C0L5|CO4B_HUMAN	no	3;4	1.0271e-12	133.93	1092300000	354330000	26925000	45692000	87366000	27339000	18241000	0	26691000	75991000	0	21478000	23550000	17162000	32196000	288710000	0	46626000
SNTVTITFVTDESGDHTGWK	20	0	2194.02	sp|O00187|MASP2_HUMAN	sp|O00187|MASP2_HUMAN	yes	3	0.03242	27.924	52414000	0	0	0	0	23154000	0	0	0	12247000	8824900	0	0	0	0	8187700	0	0
CQFFTYSLLPEDCKEEK	17	1	2192.98	sp|P03952|KLKB1_HUMAN;tr|H0YAC1|H0YAC1_HUMAN;tr|A8K9A9|A8K9A9_HUMAN;tr|E9PBC5|E9PBC5_HUMAN;tr|B4DMX2|B4DMX2_HUMAN	sp|P03952|KLKB1_HUMAN	no	2;3	9.0164e-08	164.64	5853200000	99374000	459560000	343470000	320300000	442580000	439710000	299670000	116210000	684210000	271180000	447210000	640800000	234170000	168710000	406030000	244060000	235950000
FIIEGMEEAGSVALEELVEK	20	0	2192.09	tr|A8K1K1|A8K1K1_HUMAN;tr|J3KRP0|J3KRP0_HUMAN;sp|Q96KN2|CNDP1_HUMAN;tr|B4E180|B4E180_HUMAN	tr|A8K1K1|A8K1K1_HUMAN	yes	2;3	9.5886e-21	146.67	1068000000	63144000	77243000	79940000	82881000	78418000	9868500	53720000	11822000	34101000	116690000	4134300	38430000	109420000	77215000	27324000	61161000	142490000
FKDTYFVTGIVSWGEGCAR	19	1	2192.04	tr|Q5JVE7|Q5JVE7_HUMAN;sp|P00742|FA10_HUMAN	tr|Q5JVE7|Q5JVE7_HUMAN	yes	3	0.0040197	49.188	214440000	35081000	34189000	58818000	11334000	11933000	0	0	0	9307200	0	0	0	0	0	36027000	6040200	11714000
IVSSAMEPDREYHFGQAVR	19	1	2191.05	sp|P08603|CFAH_HUMAN;tr|A0A024R962|A0A024R962_HUMAN;tr|A0A024R984|A0A024R984_HUMAN;tr|A0A0D9SG88|A0A0D9SG88_HUMAN;tr|A8K5T0|A8K5T0_HUMAN	sp|P08603|CFAH_HUMAN	no	2;3;4	1.0221e-111	301.57	101110000000	6906400000	4783300000	3327400000	5323200000	5754600000	5731100000	5897100000	3962600000	7629100000	4556500000	6850900000	5983300000	9369600000	4617700000	6536600000	7176800000	6699400000
KTICESSGIWSNPSPICQK	19	1	2191.04	tr|B4DQA0|B4DQA0_HUMAN;sp|P14151|LYAM1_HUMAN;tr|Q8WW79|Q8WW79_HUMAN;tr|A0A024R8Z0|A0A024R8Z0_HUMAN;tr|Q6ULR8|Q6ULR8_HUMAN	tr|B4DQA0|B4DQA0_HUMAN	yes	3	0.0063309	40.432	456730000	13370000	30447000	31514000	28600000	0	29359000	29185000	27515000	26820000	29381000	22828000	43602000	31353000	27123000	12780000	41336000	31514000
KSDLEANVEALTQEIDFLR	19	1	2190.12	sp|A6NCN2|KR87P_HUMAN	sp|A6NCN2|KR87P_HUMAN	yes	2;3;4	1.2456e-63	261.39	3471900000	0	0	3310100000	0	0	0	0	693360	0	0	0	0	0	0	0	0	161100000
RQEEAALLSQEFAEAWGQK	19	1	2190.07	tr|I3UJJ7|I3UJJ7_HUMAN;tr|A0A0A0MSN4|A0A0A0MSN4_HUMAN;sp|P12821|ACE_HUMAN;tr|B4DKH4|B4DKH4_HUMAN;tr|B4DU66|B4DU66_HUMAN;tr|J3KTH9|J3KTH9_HUMAN	tr|I3UJJ7|I3UJJ7_HUMAN	yes	3	0.048561	26.956	30654000	0	0	0	0	0	0	0	0	13188000	0	0	17467000	0	0	0	0	0
TRHTASAWLMSAPNSGPHNR	20	1	2190.05	sp|Q96PD5|PGRP2_HUMAN;tr|M0R2W8|M0R2W8_HUMAN;tr|M0QYW3|M0QYW3_HUMAN	sp|Q96PD5|PGRP2_HUMAN	yes	3;4	0.0012897	48.824	422170000	30089000	0	39599000	50829000	25779000	14195000	22980000	32239000	23757000	11091000	55519000	19202000	0	22766000	0	0	74130000
DSYYMTSSQLSTPLQQWR	18	0	2190.01	sp|P0DOX3|IGD_HUMAN;sp|P01880|IGHD_HUMAN;tr|A0A0A0MS09|A0A0A0MS09_HUMAN;tr|Q8NF20|Q8NF20_HUMAN	sp|P0DOX3|IGD_HUMAN	no	2;3	3.9516e-85	336.8	3257200000	65124000	173990000	176100000	78353000	209240000	142680000	0	1762600000	103010000	27220000	0	0	186400000	280240000	27703000	24517000	0
GPLLVQDVVFTDEMAHFDR	19	0	2188.06	sp|P04040|CATA_HUMAN	sp|P04040|CATA_HUMAN	yes	3	4.4278e-07	115.34	1175900000	80114000	150170000	111340000	34476000	39263000	32427000	59573000	111010000	16628000	69481000	26979000	83438000	115280000	89275000	20183000	100360000	35941000
VPANLENVGFEVQTAEDDLK	20	0	2187.07	sp|P13671|CO6_HUMAN;tr|A8K8Z4|A8K8Z4_HUMAN	sp|P13671|CO6_HUMAN	no	3	3.3316e-29	164.02	9254400000	690300000	375670000	369770000	359740000	571610000	742140000	599770000	332830000	275680000	495150000	294840000	799340000	419610000	1303200000	688910000	336480000	599390000
LSCVASQFTFSSSGMHWVR	19	0	2186	tr|S6C4S4|S6C4S4_HUMAN	tr|S6C4S4|S6C4S4_HUMAN	yes	6	0.054925	15.592	284840000	36921000	24465000	0	21425000	21756000	17151000	0	14277000	0	30934000	0	42699000	30232000	6176000	38805000	0	0
SSNNPHSPIVEEFQVPYNK	19	0	2185.04	sp|P09871|C1S_HUMAN;tr|B3KNX0|B3KNX0_HUMAN;tr|A8K2N0|A8K2N0_HUMAN;tr|A0A087X232|A0A087X232_HUMAN;tr|H0Y5D1|H0Y5D1_HUMAN;tr|B5MCV4|B5MCV4_HUMAN	sp|P09871|C1S_HUMAN	yes	2;3;4	4.0933e-100	338.69	19809000000	743940000	1045100000	960220000	1058700000	1135300000	1399100000	1093300000	916680000	1227900000	1181300000	1245000000	1879500000	1400500000	847590000	1226900000	1200100000	1247900000
LYHSEAFTVNFGDTEEAKK	19	1	2185.03	tr|E9KL23|E9KL23_HUMAN;sp|P01009|A1AT_HUMAN;tr|A0A024R6I7|A0A024R6I7_HUMAN;tr|A0A0G2JRN3|A0A0G2JRN3_HUMAN;tr|Q13747|Q13747_HUMAN;tr|G3V2B9|G3V2B9_HUMAN	tr|E9KL23|E9KL23_HUMAN	yes	3;4	2.0452e-06	101.05	304790000	0	0	6261000	0	22750000	107200000	13896000	65329000	0	0	0	0	15261000	0	0	0	74096000
QLGLPGPPDVPDHAAYHPFR	20	0	2183.09	tr|B2RMS9|B2RMS9_HUMAN;sp|Q14624|ITIH4_HUMAN;tr|B7Z544|B7Z544_HUMAN;tr|H7C0L5|H7C0L5_HUMAN;tr|Q59FS1|Q59FS1_HUMAN;tr|B7ZKJ8|B7ZKJ8_HUMAN	tr|B2RMS9|B2RMS9_HUMAN	no	2;3;4;5	5.1844e-73	304.37	45784000000	2590900000	4146000000	2263700000	2960200000	3449600000	4889800000	2744100000	746110000	3629000000	41121000	2604300000	8359600000	265910000	134350000	4550600000	2340700000	68229000
DVQNVAAAPELAMGALELESR	21	0	2183.09	sp|O00391|QSOX1_HUMAN;tr|A0A140VKE5|A0A140VKE5_HUMAN;tr|A8K477|A8K477_HUMAN;tr|A8K4C2|A8K4C2_HUMAN	sp|O00391|QSOX1_HUMAN	yes	3	4.7338e-05	69.088	297240000	15127000	17823000	21875000	14104000	20412000	29293000	25158000	17600000	7023100	0	20593000	0	21911000	16580000	18295000	34969000	16478000
NFTEVHPDYGSHIQALLDK	19	0	2183.06	sp|P04040|CATA_HUMAN;tr|B4DWK8|B4DWK8_HUMAN;tr|Q8TAK2|Q8TAK2_HUMAN	sp|P04040|CATA_HUMAN	yes	2;3;4	1.712e-09	121.44	1133200000	96725000	101880000	89159000	58146000	50241000	47992000	43464000	145810000	16890000	24771000	51562000	118880000	86038000	99714000	0	55000000	46967000
FFGLPQTGDLDQNTIETMR	19	0	2182.04	tr|A0A024R6R4|A0A024R6R4_HUMAN;sp|P08253|MMP2_HUMAN;tr|H3BR66|H3BR66_HUMAN;tr|H3BV48|H3BV48_HUMAN	tr|A0A024R6R4|A0A024R6R4_HUMAN	yes	2	0.0051687	58.487	32416000	0	0	0	0	0	0	0	0	0	0	0	0	7144300	0	0	25272000	0
GQELCADYSENTFTEYKK	18	1	2181.95	tr|V9HWI6|V9HWI6_HUMAN;sp|P02774|VTDB_HUMAN;CON__Q3MHN5;CON__ENSEMBL:ENSBTAP00000018229;tr|D6RF35|D6RF35_HUMAN	tr|V9HWI6|V9HWI6_HUMAN	no	2;3	6.2067e-85	266.35	30245000000	1093100000	2953900000	2722800000	2071600000	1506700000	1576600000	1838500000	1231400000	1696200000	1356400000	2684900000	2017400000	1198200000	1131200000	1135900000	2623300000	1406800000
KNPAVQAGSIVVLQGGEETQR	21	1	2180.15	tr|J3K000|J3K000_HUMAN;tr|A0A140VJR2|A0A140VJR2_HUMAN;sp|P12955|PEPD_HUMAN	tr|J3K000|J3K000_HUMAN	yes	3	0.01648	18.699	361440000	0	0	0	22606000	35573000	0	28606000	35103000	43826000	43371000	0	43985000	0	29435000	43023000	0	35911000
GDTSTIYTNCWVTGWGFSK	19	0	2178.97	sp|P03952|KLKB1_HUMAN;tr|H0YAC1|H0YAC1_HUMAN;tr|A8K9A9|A8K9A9_HUMAN;tr|E9PBC5|E9PBC5_HUMAN;tr|B4DMX2|B4DMX2_HUMAN	sp|P03952|KLKB1_HUMAN	no	2;3	6.7953e-09	152.99	2144800000	232490000	145780000	260770000	144110000	121060000	88533000	134570000	0	113810000	178310000	64019000	79560000	94903000	105460000	134450000	138020000	108930000
GDGTFVDAAASAGVDDPHQHGR	22	0	2178.97	tr|A0A0C4DFP6|A0A0C4DFP6_HUMAN;sp|Q9NQ79|CRAC1_HUMAN;tr|Q5T4F6|Q5T4F6_HUMAN	tr|A0A0C4DFP6|A0A0C4DFP6_HUMAN	yes	2;3;4	6.0433e-09	133.47	1582900000	72145000	69581000	56449000	78474000	101670000	103090000	81497000	105530000	65516000	74346000	69652000	83783000	125380000	86878000	186810000	127740000	94395000
GQIHLDPQQDYQLLQVQR	18	0	2178.12	sp|P09172|DOPO_HUMAN	sp|P09172|DOPO_HUMAN	yes	2;3	1.2996e-48	157.37	971150000	43969000	115750000	87984000	48921000	71351000	24165000	0	0	52418000	0	27227000	72494000	141820000	34385000	73985000	121120000	55563000
TCNHPVPQHGGPFCAGDATR	20	0	2177.95	tr|A0A0S2Z4I5|A0A0S2Z4I5_HUMAN;sp|P27918|PROP_HUMAN;tr|E9PAQ1|E9PAQ1_HUMAN;tr|B3KVK6|B3KVK6_HUMAN;tr|C9J7V5|C9J7V5_HUMAN	tr|A0A0S2Z4I5|A0A0S2Z4I5_HUMAN	yes	2;3;4	8.2984e-21	159.26	13896000000	498250000	571460000	462460000	1095400000	509680000	953200000	911250000	1110600000	936160000	470460000	1073300000	938240000	949470000	778180000	892980000	770680000	973940000
LDYQEGPPGVEISCWSVEL	19	0	2177	tr|B2RMS9|B2RMS9_HUMAN;sp|Q14624|ITIH4_HUMAN;tr|B7Z544|B7Z544_HUMAN;tr|H7C0L5|H7C0L5_HUMAN;tr|B7ZKJ8|B7ZKJ8_HUMAN	tr|B2RMS9|B2RMS9_HUMAN	no	2	1.4162e-06	164.22	1582800000	44742000	50135000	68414000	70315000	99117000	0	304870000	48156000	4369800	179790000	16512000	57129000	120480000	210390000	18755000	145350000	144300000
FFGHGAEDSLADQAANEWGR	20	0	2176.96	tr|D3DQX7|D3DQX7_HUMAN;tr|E9PQD6|E9PQD6_HUMAN;sp|P0DJI8|SAA1_HUMAN	sp|P0DJI8|SAA1_HUMAN	no	2;3;4	1.9618e-80	246.5	3237900000	0	0	7614300	86133000	150900000	120160000	71029000	24103000	0	0	426230000	544990000	377170000	0	18567000	0	1411000000
GDAVCTESGWRPLPSCEEK	19	0	2176.95	sp|P08603|CFAH_HUMAN;tr|A0A024R962|A0A024R962_HUMAN;tr|A0A024R984|A0A024R984_HUMAN;tr|A0A0D9SG88|A0A0D9SG88_HUMAN;tr|Q5TFM2|Q5TFM2_HUMAN;tr|A8K5T0|A8K5T0_HUMAN	sp|P08603|CFAH_HUMAN	no	2;3	7.1995e-91	319.91	112850000000	6091500000	7426800000	5008800000	6526100000	5984000000	6459600000	6863200000	5630800000	6081300000	5911500000	6136700000	8249200000	8671600000	5722300000	6127200000	7965700000	7990700000
TVLSPVEPSCEGMQCAAGQR	20	0	2175.97	sp|Q9Y6R7|FCGBP_HUMAN;tr|A0A087WXI2|A0A087WXI2_HUMAN	sp|Q9Y6R7|FCGBP_HUMAN	yes	2;3	1.875e-28	162.93	738020000	21024000	49076000	29292000	47165000	36861000	72116000	37572000	50020000	46408000	60702000	32313000	46848000	58321000	40407000	17820000	43088000	48986000
LEIQSQVDSQHVGHSVLTAK	20	0	2175.13	tr|C0JYY2|C0JYY2_HUMAN;sp|P04114|APOB_HUMAN;tr|E1A689|E1A689_HUMAN;tr|Q59HB3|Q59HB3_HUMAN	tr|C0JYY2|C0JYY2_HUMAN	no	2;3;4	4.7621e-226	394.38	113180000000	5494300000	6319200000	6344700000	5934900000	10770000000	7330700000	4829000000	12998000000	13073000000	6348600000	2251600000	3379800000	3635400000	5642100000	8532200000	8241400000	2054400000
EQAPNLVYMVTGNPASDEIK	20	0	2175.05	sp|P04275|VWF_HUMAN;tr|H2DLA2|H2DLA2_HUMAN;tr|L8E853|L8E853_HUMAN	tr|L8E853|L8E853_HUMAN	no	2	7.565e-06	102.29	230080000	0	0	0	0	0	0	0	46259000	0	112540000	14525000	10684000	25310000	0	0	0	20762000
EKAPDVFDWGSSGPLCVSPK	20	1	2175.03	tr|B4DSX2|B4DSX2_HUMAN;tr|Q8IXK1|Q8IXK1_HUMAN;sp|Q9NPY3|C1QR1_HUMAN;tr|Q59EB6|Q59EB6_HUMAN	tr|B4DSX2|B4DSX2_HUMAN	yes	2;3	0.0038028	42.568	240900000	0	0	11725000	28483000	13121000	26940000	0	16538000	13294000	20118000	15507000	14702000	18861000	13941000	6644700	26261000	14770000
MHEGDEGPGHHHKPGLGEGTP	21	0	2174.96	sp|P06702|S10A9_HUMAN	sp|P06702|S10A9_HUMAN	yes	2;3;4	1.3342e-41	227.63	2488900000	129020000	52792000	148610000	47728000	43285000	16603000	562540000	27775000	47172000	231600000	121770000	78240000	775920000	61476000	21888000	104990000	17503000
LKGEMMDLQHGSLFLQTPK	19	1	2172.11	tr|Q5U077|Q5U077_HUMAN;sp|P07195|LDHB_HUMAN;tr|A8MW50|A8MW50_HUMAN;tr|C9J7H8|C9J7H8_HUMAN;tr|F5H793|F5H793_HUMAN	tr|Q5U077|Q5U077_HUMAN	yes	4	0.00040517	60.334	75403000	0	16104000	0	0	0	3035900	30526000	0	0	7359100	0	0	18379000	0	0	0	0
TAFISDFAVTADGNAFIGDIK	21	0	2172.07	sp|P19827|ITIH1_HUMAN;tr|B7Z549|B7Z549_HUMAN;tr|F8WAS2|F8WAS2_HUMAN;tr|B7Z539|B7Z539_HUMAN	sp|P19827|ITIH1_HUMAN	no	2;3	2.5211e-88	232.17	15484000000	1039800000	1281700000	1042400000	1089300000	1210300000	349370000	1424700000	539760000	119050000	1093000000	184050000	721620000	1341100000	1270900000	274260000	1055300000	1447700000
DTCLGDSGGAFVIFDDLSQR	20	0	2171.98	tr|Q6MZL2|Q6MZL2_HUMAN;tr|Q9NSY8|Q9NSY8_HUMAN	tr|Q6MZL2|Q6MZL2_HUMAN	yes	2	3.3297e-05	77.222	173510000	0	14579000	0	25894000	0	17630000	0	0	5601100	23290000	11988000	21247000	17559000	21879000	0	0	13844000
VVGGCVAHPHSWPWQVSLR	19	0	2171.08	sp|P00747|PLMN_HUMAN;tr|B2R7F8|B2R7F8_HUMAN;tr|B4DPH4|B4DPH4_HUMAN	sp|P00747|PLMN_HUMAN	yes	2;3;4	6.8754e-25	129.11	9871200000	1003000000	406990000	438700000	671450000	391860000	577860000	221920000	136550000	397830000	347550000	362340000	2036100000	497710000	503290000	867350000	607730000	403060000
SPVGVQPILNEHTFCAGMSK	20	0	2171.05	sp|P00738|HPT_HUMAN;tr|J3QR68|J3QR68_HUMAN;tr|H0Y300|H0Y300_HUMAN;tr|A0A0C4DGL8|A0A0C4DGL8_HUMAN;tr|J3QLC9|J3QLC9_HUMAN;tr|Q6NSB4|Q6NSB4_HUMAN;tr|A0A087WU08|A0A087WU08_HUMAN;tr|Q6PEJ8|Q6PEJ8_HUMAN;tr|B3KP77|B3KP77_HUMAN	sp|P00738|HPT_HUMAN	yes	2;3	1.8835e-80	295.22	155220000000	5975100000	15622000000	12557000000	12251000000	16140000000	28197000000	6510300000	3803900000	4251100000	607170000	5932800000	4168900000	9908700000	6052100000	5646100000	74455000	17522000000
SAGWNIPIGLLYCDLPEPR	19	0	2170.09	tr|Q53H26|Q53H26_HUMAN;tr|B4DI57|B4DI57_HUMAN	tr|Q53H26|Q53H26_HUMAN	no	2;3	1.0747e-13	138.73	5285600000	284240000	365610000	791670000	512680000	742040000	253890000	45890000	264460000	414980000	111390000	336560000	46916000	27934000	250580000	444350000	204720000	187690000
LISVDTEHSNIYLQNGPDR	19	0	2170.07	tr|A5PL27|A5PL27_HUMAN;sp|P00450|CERU_HUMAN;tr|Q1L857|Q1L857_HUMAN;tr|A8K5A4|A8K5A4_HUMAN;tr|B7Z5Q2|B7Z5Q2_HUMAN;tr|E9PFZ2|E9PFZ2_HUMAN;tr|Q6NSB2|Q6NSB2_HUMAN	tr|A5PL27|A5PL27_HUMAN	yes	2;3;4	6.0133e-80	295.3	36372000000	1836900000	1462600000	1290700000	2489400000	2670100000	2386200000	2471300000	1521200000	1704800000	2532600000	1885100000	2808800000	1375100000	3600500000	1483300000	1998700000	2855200000
LSDAGQYLCQAGDDSNSNKK	20	1	2169.96	sp|P01833|PIGR_HUMAN	sp|P01833|PIGR_HUMAN	yes	3	5.0888e-06	82.586	386790000	20076000	25573000	16430000	25163000	28217000	29948000	22457000	26021000	26741000	38567000	9856900	0	17807000	15134000	50511000	12439000	21854000
YQIWTTVVDWIHPDLKR	17	1	2169.14	tr|G3XAM2|G3XAM2_HUMAN;sp|P05156|CFAI_HUMAN;tr|E7ETH0|E7ETH0_HUMAN;tr|A8K3L0|A8K3L0_HUMAN;tr|B4DRF2|B4DRF2_HUMAN;tr|Q6LAM0|Q6LAM0_HUMAN	tr|G3XAM2|G3XAM2_HUMAN	yes	3;4	2.8489e-06	114.59	276020000	61347000	16887000	0	49718000	9304300	5154700	0	0	12749000	7963000	7608600	0	19754000	0	74712000	0	10822000
EDTSFFGVQEIIIHDQYK	18	0	2168.04	sp|P03951|FA11_HUMAN;tr|X6R3B1|X6R3B1_HUMAN	sp|P03951|FA11_HUMAN	yes	2;3	5.4265e-19	180.09	1294500000	76532000	62515000	59286000	85829000	77332000	23866000	103360000	27083000	84511000	120880000	62895000	52192000	73400000	100690000	125900000	58276000	99911000
ITYGETGGNSPVQEFTVPGSK	21	0	2167.04	sp|P02751|FINC_HUMAN;tr|H0Y7Z1|H0Y7Z1_HUMAN;tr|Q5CZ99|Q5CZ99_HUMAN;tr|A0A024R462|A0A024R462_HUMAN;tr|B7ZLE5|B7ZLE5_HUMAN;tr|Q6MZM7|Q6MZM7_HUMAN;tr|Q59G22|Q59G22_HUMAN;tr|Q6N084|Q6N084_HUMAN;tr|Q68CX6|Q68CX6_HUMAN;tr|B4DU16|B4DU16_HUMAN	tr|A0A024R462|A0A024R462_HUMAN	no	2;3	5.0378e-67	266.35	12501000000	440740000	1277400000	656670000	975740000	371480000	224670000	588810000	762690000	635540000	817470000	468490000	987600000	1920000000	269840000	703670000	688290000	712070000
EILVGDVGQTVDDPYATFVK	20	0	2165.09	tr|E9PLJ3|E9PLJ3_HUMAN;tr|B4E112|B4E112_HUMAN;tr|E9PQB7|E9PQB7_HUMAN;tr|G3V1A4|G3V1A4_HUMAN;tr|E9PP50|E9PP50_HUMAN;tr|V9HWI5|V9HWI5_HUMAN;sp|P23528|COF1_HUMAN;tr|E9PK25|E9PK25_HUMAN;tr|E9PS23|E9PS23_HUMAN	tr|E9PLJ3|E9PLJ3_HUMAN	yes	2	7.1252e-06	105.19	42815000	0	0	9793900	0	0	0	0	0	0	0	0	0	13124000	0	0	19897000	0
AYYENSPQQVFSTEFEVK	18	0	2165	tr|V9HWA9|V9HWA9_HUMAN;sp|P01024|CO3_HUMAN;tr|B4E216|B4E216_HUMAN;tr|B4DR57|B4DR57_HUMAN	tr|V9HWA9|V9HWA9_HUMAN	yes	2;3	6.1385e-54	222.94	1187300000	51691000	48085000	44101000	77473000	92924000	84590000	80102000	41891000	34412000	38990000	57070000	91856000	103130000	62887000	77488000	108480000	92164000
TYTCQVTYQGHTFEDSTK	18	0	2164.94	sp|P01854|IGHE_HUMAN	sp|P01854|IGHE_HUMAN	yes	3	1.1585e-05	75.548	230450000	0	28574000	0	13334000	26614000	0	0	25574000	0	57907000	0	0	0	8668100	69775000	0	0
DVAPGTLCDVAGWGIVNHAGR	21	0	2164.05	tr|Q6FHW3|Q6FHW3_HUMAN;sp|P00746|CFAD_HUMAN;tr|K7ERG9|K7ERG9_HUMAN;tr|A6XNE2|A6XNE2_HUMAN	tr|Q6FHW3|Q6FHW3_HUMAN	yes	2;3	2.489e-09	116.51	1116800000	63500000	66804000	56249000	68455000	73063000	56610000	72519000	74937000	57026000	54326000	43978000	36453000	56430000	63403000	155220000	82591000	35244000
IEIESFYEGEDFSETLTR	18	0	2163.98	tr|V9HWB4|V9HWB4_HUMAN;sp|P11021|GRP78_HUMAN	tr|V9HWB4|V9HWB4_HUMAN	yes	2	0.0079365	47.915	85912000	12606000	4502600	7644400	0	23071000	0	13188000	0	0	10974000	0	0	4813900	0	0	0	9111500
NPDAEISPWCYTMDPNVR	18	0	2163.94	tr|Q1HP67|Q1HP67_HUMAN;sp|P08519|APOA_HUMAN;tr|Q9UIR8|Q9UIR8_HUMAN	tr|Q1HP67|Q1HP67_HUMAN	yes	2	0.016019	44.616	8840100	0	8840100	0	0	0	0	0	0	0	0	0	0	0	0	0	0	0
TQFNNNEYSQDLDAYNTK	18	0	2163.93	tr|C0JYY2|C0JYY2_HUMAN;sp|P04114|APOB_HUMAN;tr|E1A689|E1A689_HUMAN	tr|C0JYY2|C0JYY2_HUMAN	yes	2;3	2.0887e-185	344.55	47583000000	2043600000	3819800000	2321600000	3064600000	2725500000	2818400000	2649500000	2696500000	3322000000	3078700000	2247500000	1490900000	1894700000	1289400000	3835000000	5412100000	2873300000
ITVVAGEHNIEETEHTEQK	19	0	2163.04	tr|F2RM37|F2RM37_HUMAN;sp|P00740|FA9_HUMAN;tr|F2RM35|F2RM35_HUMAN	tr|F2RM37|F2RM37_HUMAN	yes	2;3;4	4.8989e-100	305.14	9284700000	445300000	519140000	340610000	634500000	768210000	348850000	527680000	227790000	904060000	968000000	459020000	626160000	724090000	185390000	1061400000	164670000	379890000
VSNQTLSLFFTVLQDVPVR	19	0	2162.17	sp|P01023|A2MG_HUMAN	sp|P01023|A2MG_HUMAN	yes	2;3;4	1.5203e-50	238.88	5406300000	915400000	310560000	613480000	622160000	455650000	76246000	134510000	124600000	23214000	240500000	45729000	222850000	276840000	284790000	130430000	288210000	641120000
NVHLFATPLAASLEEVAPGAR	21	0	2162.15	tr|E9PD35|E9PD35_HUMAN;sp|P35916|VGFR3_HUMAN;tr|Q59F24|Q59F24_HUMAN	tr|E9PD35|E9PD35_HUMAN	yes	3	0.02319	36.454	183230000	14033000	12051000	0	13250000	18785000	0	18076000	10822000	0	22749000	10154000	16140000	11575000	12166000	10777000	0	12654000
AVYTCNEGYQLLGEINYR	18	0	2162.01	sp|P08603|CFAH_HUMAN;tr|A0A024R962|A0A024R962_HUMAN;tr|A0A024R984|A0A024R984_HUMAN;tr|A0A0D9SG88|A0A0D9SG88_HUMAN;tr|Q5TFM2|Q5TFM2_HUMAN;tr|A8K5T0|A8K5T0_HUMAN	sp|P08603|CFAH_HUMAN	no	2;3	1.0536e-127	383.15	43725000000	2256400000	2987300000	2882500000	2404200000	2630200000	2993300000	3115300000	2774500000	1397900000	2691000000	1579500000	2588100000	3825500000	3318100000	1029700000	3288800000	1962600000
FCEIGSDDCYVGDGYSYR	18	0	2161.84	sp|Q14520|HABP2_HUMAN;tr|B7Z8Q5|B7Z8Q5_HUMAN	sp|Q14520|HABP2_HUMAN	yes	2;3	6.1385e-54	222.94	7013700000	80959000	265950000	159200000	180820000	577640000	521040000	296690000	351610000	601710000	431420000	418640000	462480000	586930000	299900000	609270000	609850000	559590000
ILEDGSIYTTHDLILSSER	19	0	2161.09	tr|Q9HB00|Q9HB00_HUMAN;sp|Q08554|DSC1_HUMAN	tr|Q9HB00|Q9HB00_HUMAN	yes	3	5.1539e-05	53.779	42750000	0	12513000	0	12880000	0	0	0	0	8729600	0	0	0	0	8626300	0	0	0
IYTSPTWSAFVTDSSWSAR	19	0	2161.01	tr|B4DVE1|B4DVE1_HUMAN;tr|A0A0S2Z3Y1|A0A0S2Z3Y1_HUMAN;sp|Q08380|LG3BP_HUMAN;tr|B3KP88|B3KP88_HUMAN;tr|B4DDG4|B4DDG4_HUMAN;tr|B4DI70|B4DI70_HUMAN;tr|B4DWA8|B4DWA8_HUMAN	tr|B4DVE1|B4DVE1_HUMAN	yes	2;3	0.0030233	55.314	163950000	0	0	0	0	21006000	15727000	0	0	25490000	0	0	0	27442000	11970000	0	39159000	23161000
AEATTLHVAPQGTAMAVSTFR	21	0	2158.08	sp|P07360|CO8G_HUMAN;tr|Q5SQ08|Q5SQ08_HUMAN	sp|P07360|CO8G_HUMAN	yes	2;3;4	4.255e-96	295.12	35133000000	1688300000	1928700000	2939300000	1833200000	2294400000	2738900000	1669100000	931080000	2523400000	1844200000	2090900000	3116900000	1018300000	677610000	2947400000	1858400000	3033400000
SFTLASSETGVGAPISGPGIPGR	23	0	2157.11	tr|A0A024R969|A0A024R969_HUMAN;sp|P36222|CH3L1_HUMAN	tr|A0A024R969|A0A024R969_HUMAN	yes	2;3	0.00026881	86.497	122380000	0	0	16635000	21497000	0	37635000	0	0	0	0	0	0	0	14398000	0	0	32215000
TFVLSALQPSPTHSSSNTQR	20	0	2157.08	sp|P19827|ITIH1_HUMAN;tr|B7Z549|B7Z549_HUMAN;tr|H7C0N0|H7C0N0_HUMAN;tr|Q9P1C5|Q9P1C5_HUMAN	sp|P19827|ITIH1_HUMAN	no	2;3	3.2307e-07	110.41	708700000	33342000	28280000	0	50377000	55387000	79362000	73115000	20693000	0	37615000	42956000	0	52143000	117720000	74787000	0	42917000
AVVILVTDVSVDSVDAAADAAR	22	0	2156.13	sp|P04275|VWF_HUMAN;tr|B4DMS3|B4DMS3_HUMAN;tr|L8E853|L8E853_HUMAN	tr|L8E853|L8E853_HUMAN	no	3	0.0016801	47.814	14508000	0	0	0	0	0	0	0	0	0	14508000	0	0	0	0	0	0	0
HSITNPLAVLCEFISQSIK	19	0	2156.13	tr|C0JYY2|C0JYY2_HUMAN;sp|P04114|APOB_HUMAN;tr|E1A689|E1A689_HUMAN;tr|Q59HB3|Q59HB3_HUMAN	tr|C0JYY2|C0JYY2_HUMAN	no	2;3	6.3719e-57	213.71	11206000000	1645100000	873600000	632100000	935930000	376030000	371290000	294350000	530100000	471180000	666420000	563400000	252450000	574910000	304720000	1858400000	299230000	557150000
ILLQGTPVAQMTEDAVDAER	20	0	2156.08	tr|V9HWA9|V9HWA9_HUMAN;sp|P01024|CO3_HUMAN;tr|B4E216|B4E216_HUMAN	tr|V9HWA9|V9HWA9_HUMAN	yes	2;3	4.1619e-100	266.35	31179000000	171570000	555430000	410640000	2444400000	2097300000	2482500000	1869500000	1072900000	1651700000	1029800000	1692000000	2427300000	2916400000	2227500000	2637500000	2702000000	2791000000
ILGDMQPGDYFDLVLFGTR	19	0	2156.06	sp|P19827|ITIH1_HUMAN;tr|B7Z549|B7Z549_HUMAN;tr|B7Z539|B7Z539_HUMAN	sp|P19827|ITIH1_HUMAN	no	2;3	1.8334e-18	145.43	11563000000	556410000	162150000	1038200000	1315700000	1369000000	95695000	962750000	166700000	71870000	1017400000	123420000	854730000	1133000000	785520000	228260000	460920000	1221300000
VYCDMNTENGGWTVIQNR	18	0	2155.94	tr|V9HVY1|V9HVY1_HUMAN;sp|P02675|FIBB_HUMAN;tr|B4E1D3|B4E1D3_HUMAN;tr|D3DP13|D3DP13_HUMAN;tr|D6REL8|D6REL8_HUMAN	tr|V9HVY1|V9HVY1_HUMAN	yes	2;3	1.0719e-48	250.67	163640000	0	0	0	0	0	0	0	55887000	0	86864000	0	0	0	0	0	20884000	0
NENTFLDLTVQQIEHLNK	18	0	2155.09	tr|A0A140VKE1|A0A140VKE1_HUMAN;tr|B2RAN1|B2RAN1_HUMAN;tr|A0A087WYS1|A0A087WYS1_HUMAN;sp|Q16851|UGPA_HUMAN;tr|E7EUC7|E7EUC7_HUMAN;tr|B4DUP2|B4DUP2_HUMAN;tr|Q53QE9|Q53QE9_HUMAN;tr|C9JWG0|C9JWG0_HUMAN;tr|C9JVG3|C9JVG3_HUMAN;tr|C9JQU9|C9JQU9_HUMAN;tr|C9JNZ1|C9JNZ1_HUMAN	tr|A0A140VKE1|A0A140VKE1_HUMAN	yes	3	0.050884	25.995	42873000	0	0	0	0	0	0	29929000	0	0	0	0	0	0	12944000	0	0	0
NLASRPYTFHSHGITYYK	18	0	2154.06	tr|A5PL27|A5PL27_HUMAN;sp|P00450|CERU_HUMAN;tr|Q1L857|Q1L857_HUMAN;tr|A8K5A4|A8K5A4_HUMAN;tr|B7Z5Q2|B7Z5Q2_HUMAN;tr|E9PFZ2|E9PFZ2_HUMAN;tr|Q6NSB2|Q6NSB2_HUMAN;tr|D6RE86|D6RE86_HUMAN	tr|A5PL27|A5PL27_HUMAN	no	2;3;4;5	5.6711e-48	216.54	23283000000	152930000	852500000	726390000	829890000	952210000	3494800000	1344700000	2117900000	1524400000	1957600000	1076100000	2450000000	930080000	1687600000	740620000	1293500000	1151600000
NPDSSTTGPWCYTTDPTVR	19	0	2153.93	sp|P00734|THRB_HUMAN;tr|E9PIT3|E9PIT3_HUMAN;tr|C9JV37|C9JV37_HUMAN	sp|P00734|THRB_HUMAN	yes	2;3	7.7407e-90	310.57	24133000000	1330800000	1139400000	1332500000	1312400000	1098000000	1816700000	840130000	1156700000	0	2927900000	1842000000	2562900000	9789900	0	1936500000	1815600000	3011200000
TTLTAFGFASADLIEIGLEGK	21	0	2153.13	tr|C0JYY2|C0JYY2_HUMAN;sp|P04114|APOB_HUMAN;tr|E1A689|E1A689_HUMAN;tr|A8K479|A8K479_HUMAN;tr|A8MUN2|A8MUN2_HUMAN;tr|Q7Z7Q0|Q7Z7Q0_HUMAN	tr|C0JYY2|C0JYY2_HUMAN	no	2;3	1.3612e-41	173.36	2472200000	135770000	109620000	128850000	133400000	216350000	49595000	491250000	57380000	4732700	329080000	0	23041000	184150000	0	31071000	450520000	127450000
YTYNYEAESSSGVPGTADSR	20	0	2152.92	tr|C0JYY2|C0JYY2_HUMAN;sp|P04114|APOB_HUMAN;tr|E1A689|E1A689_HUMAN;tr|A8K479|A8K479_HUMAN;tr|A8MUN2|A8MUN2_HUMAN;tr|Q7Z7Q0|Q7Z7Q0_HUMAN	tr|C0JYY2|C0JYY2_HUMAN	no	2;3	1.0556e-89	260.96	11520000000	529190000	752380000	457890000	628460000	595280000	722790000	650530000	657160000	1018000000	890090000	664540000	281370000	554890000	487640000	1019600000	977580000	632280000
SLEDKTERELLESYIDGR	18	2	2152.06	sp|P00734|THRB_HUMAN;tr|B4DDT3|B4DDT3_HUMAN;tr|E9PIT3|E9PIT3_HUMAN;tr|Q69EZ8|Q69EZ8_HUMAN	sp|P00734|THRB_HUMAN	yes	3	0.066725	33.308	11693000	0	0	0	0	0	11693000	0	0	0	0	0	0	0	0	0	0	0
VPVASCAQHLDCASCLAHR	19	0	2150.98	sp|O43157|PLXB1_HUMAN	sp|O43157|PLXB1_HUMAN	yes	3	0.0014157	37.624	175370000	0	0	11122000	0	0	34374000	13188000	24123000	0	11810000	0	26218000	0	12320000	20450000	21764000	0
QLYNVEATSYALLALLQLK	19	0	2150.2	tr|V9HWA9|V9HWA9_HUMAN;sp|P01024|CO3_HUMAN	tr|V9HWA9|V9HWA9_HUMAN	yes	2;3	9.7057e-10	136.99	2074000000	91854000	21151000	38145000	421760000	185120000	26124000	51544000	17389000	10594000	35734000	19845000	90904000	303710000	238360000	123100000	84109000	314590000
SLPAPWLSMAPVSWITPGLK	20	0	2150.16	tr|V9HWD8|V9HWD8_HUMAN;sp|P04217|A1BG_HUMAN;tr|M0R009|M0R009_HUMAN	tr|V9HWD8|V9HWD8_HUMAN	yes	2;3;4	2.1695e-63	204.28	44095000000	6258300000	2319300000	2013200000	3842400000	1851400000	1853800000	1755000000	1537900000	890600000	2286200000	1395000000	2374300000	2884100000	3061200000	4490000000	2061800000	3220300000
CPAPELLGGPSVFLFPPKPK	20	0	2150.16	sp|P01860|IGHG3_HUMAN;tr|Q6N030|Q6N030_HUMAN;tr|Q5EBM2|Q5EBM2_HUMAN;tr|Q8NF17|Q8NF17_HUMAN;tr|Q86TT2|Q86TT2_HUMAN	sp|P01860|IGHG3_HUMAN	yes	2;3;4	1.8343e-67	217.57	40787000000	2652300000	797380000	1407200000	2161300000	1677500000	1446100000	823980000	4629100000	3433700000	2708800000	1925400000	3630600000	2565200000	5989500000	2485800000	1047400000	1405700000
GGGAGFISGLTYLELDNPAGNK	22	0	2150.06	tr|B2R6W1|B2R6W1_HUMAN	tr|B2R6W1|B2R6W1_HUMAN	no	2;3	5.4988e-199	328.29	4419700000	156070000	182130000	185810000	301790000	373060000	80903000	186550000	250380000	277260000	5538100	114730000	216440000	247420000	717370000	143590000	485920000	494710000
RGTGGVDTAAVGSVFDVSNADR	22	1	2150.04	sp|P06732|KCRM_HUMAN;tr|B2R892|B2R892_HUMAN;tr|B4DUP1|B4DUP1_HUMAN;tr|B4DNF8|B4DNF8_HUMAN	sp|P06732|KCRM_HUMAN	yes	3	0.0002825	58.952	149390000	0	0	0	0	26024000	0	123360000	0	0	0	0	0	0	0	0	0	0
ECDTDGWTNDIPICEVVK	18	0	2149.93	sp|P08603|CFAH_HUMAN;tr|A0A024R962|A0A024R962_HUMAN;tr|A0A024R984|A0A024R984_HUMAN;tr|A0A0D9SG88|A0A0D9SG88_HUMAN;tr|A8K5T0|A8K5T0_HUMAN	sp|P08603|CFAH_HUMAN	no	2;3	1.1121e-53	283.05	40286000000	1825600000	2969700000	2238500000	2137700000	2782000000	3430600000	2517000000	1870200000	2037200000	1762600000	2776400000	2872400000	3069600000	2143100000	1647400000	2400400000	1805800000
CCYDGACVNNDETCEQR	17	0	2149.76	sp|P01031|CO5_HUMAN;tr|Q59GS8|Q59GS8_HUMAN	sp|P01031|CO5_HUMAN	yes	2;3	1.443e-46	238.13	0	0	0	0	0	0	0	0	0	0	0	0	0	0	0	0	0	0
SETEIHQGFQHLHQLFAK	18	0	2149.07	sp|P08185|CBG_HUMAN;tr|B2R9F2|B2R9F2_HUMAN;tr|G3V350|G3V350_HUMAN;tr|G3V4V7|G3V4V7_HUMAN	sp|P08185|CBG_HUMAN	yes	2;3;4;5	1.629e-74	294.83	34686000000	2309500000	1933100000	1556400000	3214000000	2150700000	2055000000	1519600000	1187500000	1779800000	1786300000	1556700000	1976100000	1978300000	1679600000	2848800000	2419700000	2734500000
ALASYVAACQAAGVVIEDWR	20	0	2149.06	sp|Q9Y6R7|FCGBP_HUMAN;tr|A0A087WXI2|A0A087WXI2_HUMAN;tr|A0A087WUZ2|A0A087WUZ2_HUMAN	sp|Q9Y6R7|FCGBP_HUMAN	yes	3	0.00026674	60.621	382020000	24641000	38645000	33939000	21794000	20904000	22037000	21475000	21960000	23053000	29888000	28028000	0	40446000	20434000	0	28082000	6691700
EMDPVTQLYTMTSTLEYK	18	0	2149	tr|F5GXJ9|F5GXJ9_HUMAN;sp|Q13740|CD166_HUMAN;tr|B3KNN9|B3KNN9_HUMAN;tr|B4DX43|B4DX43_HUMAN;tr|H7C543|H7C543_HUMAN	tr|F5GXJ9|F5GXJ9_HUMAN	yes	2;3	6.8751e-07	89.231	223320000	0	0	8524000	17307000	19726000	27147000	10157000	25913000	5422100	13047000	0	13714000	6980400	29371000	0	46008000	0
KGNVATEISTERDLGQCDR	19	2	2148.02	tr|C0JYY2|C0JYY2_HUMAN;sp|P04114|APOB_HUMAN;tr|E1A689|E1A689_HUMAN;tr|A8K479|A8K479_HUMAN;tr|A8MUN2|A8MUN2_HUMAN;tr|Q7Z7Q0|Q7Z7Q0_HUMAN	tr|C0JYY2|C0JYY2_HUMAN	no	3	0.046113	45.257	178250000	0	0	0	0	0	18855000	14992000	0	23161000	12403000	35608000	0	10432000	0	26028000	22975000	13792000
RAPYPNYDRDILTIDIGR	18	2	2147.11	tr|A0A140VJI7|A0A140VJI7_HUMAN;sp|Q16610|ECM1_HUMAN	tr|A0A140VJI7|A0A140VJI7_HUMAN	yes	4	0.068756	27.7	14478000	0	0	14478000	0	0	0	0	0	0	0	0	0	0	0	0	0	0
IFFHLNAVALGDGGHYTCR	19	0	2147.04	tr|V9HWD8|V9HWD8_HUMAN;sp|P04217|A1BG_HUMAN;tr|M0R009|M0R009_HUMAN;tr|B3KP79|B3KP79_HUMAN;tr|B3KWB5|B3KWB5_HUMAN	tr|V9HWD8|V9HWD8_HUMAN	yes	2;3;4	1.1043e-180	330.24	47970000000	2750900000	2208500000	2433900000	2838400000	2381900000	2243500000	2489000000	3373000000	1097000000	2069900000	1634000000	5065700000	2496000000	6258400000	3616500000	2141500000	2871800000
DGCPKPPEIAHGYVEHSVR	19	0	2147.02	tr|A0A0U4EXB4|A0A0U4EXB4_HUMAN;tr|A0A0U4DJF7|A0A0U4DJF7_HUMAN;tr|A0A0U4ERW6|A0A0U4ERW6_HUMAN;tr|A0A0U4DKQ8|A0A0U4DKQ8_HUMAN	tr|A0A0U4EXB4|A0A0U4EXB4_HUMAN	yes	3;4;5	1.2254e-05	74.029	941240000	28408000	0	9518900	34120000	0	104340000	242720000	0	138620000	0	103680000	11483000	13877000	0	226230000	0	28240000
DAPDHQELNLDVSLQLPSR	19	0	2146.07	tr|V9HWA9|V9HWA9_HUMAN;sp|P01024|CO3_HUMAN	tr|V9HWA9|V9HWA9_HUMAN	yes	2;3	1.8142e-89	261.78	1764600000	45359000	52148000	23446000	209250000	212600000	0	176100000	126500000	0	0	0	73117000	11524000	256880000	156930000	215770000	204950000
DQEVLLQTFLDDASPGDKR	19	1	2146.05	tr|C0JYY2|C0JYY2_HUMAN;sp|P04114|APOB_HUMAN;tr|E1A689|E1A689_HUMAN;tr|A8K479|A8K479_HUMAN;tr|A8MUN2|A8MUN2_HUMAN;tr|Q7Z7Q0|Q7Z7Q0_HUMAN	tr|C0JYY2|C0JYY2_HUMAN	no	3	1.7952e-07	118.24	367330000	20263000	27667000	16792000	16774000	25576000	22294000	26708000	16451000	15794000	24970000	24114000	0	15853000	27605000	30051000	39772000	16650000
TLTLPSLPLNSADEIYELR	19	0	2144.14	sp|Q6YHK3|CD109_HUMAN	sp|Q6YHK3|CD109_HUMAN	yes	2;3	2.3368e-14	142.85	351670000	0	7650400	14653000	37002000	22447000	8788200	20838000	23968000	0	18738000	26642000	19219000	16616000	49734000	14161000	49295000	21913000
MRPSTDTITVMVENSHGLR	19	0	2143.05	sp|P0C0L4|CO4A_HUMAN;tr|B4DIE5|B4DIE5_HUMAN;sp|P0C0L5|CO4B_HUMAN;tr|F5GXS0|F5GXS0_HUMAN;tr|A0A0G2JL54|A0A0G2JL54_HUMAN;tr|A0A0G2JPR0|A0A0G2JPR0_HUMAN;tr|A0A140TA49|A0A140TA49_HUMAN;tr|B7Z1F8|B7Z1F8_HUMAN	sp|P0C0L5|CO4B_HUMAN	no	2;3;4;5	1.4582e-67	257.54	79039000000	2448100000	4351100000	3116700000	3977900000	4971300000	5131200000	4627800000	3838400000	3498200000	7552300000	4071500000	10038000000	3883500000	2414400000	6032800000	2925100000	6160600000
WYQMGIVSWGEGCDRDGK	18	1	2142.93	sp|P00734|THRB_HUMAN;tr|B4DDT3|B4DDT3_HUMAN;tr|E9PIT3|E9PIT3_HUMAN;CON__P00735;tr|Q86WA1|Q86WA1_HUMAN;tr|Q8TD58|Q8TD58_HUMAN	sp|P00734|THRB_HUMAN	yes	2;3	5.4934e-12	138.42	1742100000	100380000	114280000	157350000	170070000	93132000	66299000	151830000	38207000	50534000	180460000	39104000	111310000	136530000	104160000	123320000	53403000	51732000
SYTIHYSEQGVEWKPYR	17	0	2142.02	sp|P12259|FA5_HUMAN;tr|A0A0A0MRJ7|A0A0A0MRJ7_HUMAN	sp|P12259|FA5_HUMAN	yes	2;3;4	5.814e-33	133.79	1937500000	55704000	144970000	74080000	151310000	90967000	75404000	49647000	51149000	279350000	180180000	80348000	0	202360000	60015000	183190000	121710000	137090000
GEACDIPHCTDNCGFPHR	18	0	2141.85	sp|O75882|ATRN_HUMAN;tr|B4DZ36|B4DZ36_HUMAN	sp|O75882|ATRN_HUMAN	yes	2;3;4	2.852e-49	157.74	5191600000	66509000	183520000	103930000	178370000	200200000	570060000	149740000	269920000	674580000	340640000	418550000	554190000	168760000	53470000	513820000	565160000	180150000
CCDLPFPEQACCAEEEK	17	0	2141.82	tr|A0A140VJI7|A0A140VJI7_HUMAN;sp|Q16610|ECM1_HUMAN	tr|A0A140VJI7|A0A140VJI7_HUMAN	yes	2	0.0011013	60.49	206900000	0	34027000	26323000	0	26541000	12173000	0	0	18770000	0	6027300	32260000	24519000	5836800	0	20420000	0
SPYLYPLYGLGELPQGFAR	19	0	2140.1	tr|Q6IAT1|Q6IAT1_HUMAN;sp|P50395|GDIB_HUMAN;tr|B4DLV7|B4DLV7_HUMAN;tr|Q5SX87|Q5SX87_HUMAN;tr|B4DHX4|B4DHX4_HUMAN;tr|A0A0S2Z3X8|A0A0S2Z3X8_HUMAN;sp|P31150|GDIA_HUMAN;tr|Q5SX91|Q5SX91_HUMAN	tr|Q6IAT1|Q6IAT1_HUMAN	yes	2	6.7545e-05	72.705	8983500	0	0	0	0	0	0	0	8983500	0	0	0	0	0	0	0	0	0
GFQHLLHTLNLPGHGLETR	19	0	2139.13	tr|B2R815|B2R815_HUMAN;tr|A0A024R6I9|A0A024R6I9_HUMAN;sp|P29622|KAIN_HUMAN	tr|B2R815|B2R815_HUMAN	yes	2;3;4;5	3.8006e-100	320.57	21470000000	1194500000	1128200000	1122200000	1297200000	974990000	871910000	732220000	1986100000	808260000	1159800000	944270000	1984700000	1199100000	3358800000	1427300000	648050000	632270000
VVAPTISSPVCQEQLVEAGR	20	0	2139.1	sp|Q9Y490|TLN1_HUMAN;tr|A0A1S5UZ07|A0A1S5UZ07_HUMAN	sp|Q9Y490|TLN1_HUMAN	yes	2	0.0023946	73.887	20265000	0	0	0	0	0	0	0	0	0	0	0	0	20265000	0	0	0	0
RGHLFLQTDQPIYNPGQR	18	1	2139.1	sp|P0C0L4|CO4A_HUMAN;tr|B4DIE5|B4DIE5_HUMAN;sp|P0C0L5|CO4B_HUMAN;tr|F5GXS0|F5GXS0_HUMAN;tr|A0A0G2JL54|A0A0G2JL54_HUMAN;tr|A0A0G2JPR0|A0A0G2JPR0_HUMAN;tr|A0A140TA49|A0A140TA49_HUMAN	sp|P0C0L5|CO4B_HUMAN	no	2;3;4	3.2661e-111	348.51	79049000000	4467900000	3256200000	3343900000	5161000000	6242800000	5090200000	4846500000	3700600000	5946400000	7238100000	0	5665000000	4618300000	4558600000	5146700000	6699300000	3067500000
YDPSLKPLSVSYDQATSLR	19	0	2139.08	tr|V9HW21|V9HW21_HUMAN;tr|A0A0K0K1L1|A0A0K0K1L1_HUMAN;sp|P00918|CAH2_HUMAN;tr|E5RID5|E5RID5_HUMAN;tr|E5RK37|E5RK37_HUMAN	tr|V9HW21|V9HW21_HUMAN	yes	2;3	7.3945e-15	109.72	2098900000	208460000	203650000	203790000	75154000	46494000	98932000	177780000	321100000	46812000	25022000	61479000	144210000	99053000	113140000	0	255180000	18682000
ATTVTGTPCQEWAAQEPHR	19	0	2138.98	tr|Q1HP67|Q1HP67_HUMAN;sp|P08519|APOA_HUMAN;tr|Q8N696|Q8N696_HUMAN	tr|Q1HP67|Q1HP67_HUMAN	yes	3	0.0071346	37.624	118530000	0	26831000	0	0	0	0	0	0	0	0	0	0	0	0	66105000	25599000	0
DIPTNSPELEETLTHTITK	19	0	2138.07	tr|B4E1C2|B4E1C2_HUMAN;sp|P01042|KNG1_HUMAN;tr|B4DPP8|B4DPP8_HUMAN;tr|D3DNU8|D3DNU8_HUMAN;tr|Q05CF8|Q05CF8_HUMAN	tr|B4E1C2|B4E1C2_HUMAN	no	2;3;4	1.4566e-63	270.91	215280000000	8030100000	8161600000	9571400000	10409000000	11597000000	17023000000	11980000000	15917000000	17187000000	14399000000	11386000000	14630000000	12285000000	12581000000	17085000000	10622000000	12416000000
TPEVTCVVVDVSHEDPEVK	19	0	2138.02	tr|Q6N095|Q6N095_HUMAN;tr|S6AWD9|S6AWD9_HUMAN;tr|S6BGE5|S6BGE5_HUMAN;tr|S6BAN1|S6BAN1_HUMAN;tr|Q6GMX6|Q6GMX6_HUMAN;sp|P01857|IGHG1_HUMAN;tr|A0A0A0MS08|A0A0A0MS08_HUMAN;tr|A0A0A0MS07|A0A0A0MS07_HUMAN;tr|S6BGE0|S6BGE0_HUMAN;sp|P0DOX5|IGG1_HUMAN;tr|A8K008|A8K008_HUMAN;tr|Q6MZQ6|Q6MZQ6_HUMAN;tr|Q6MZV7|Q6MZV7_HUMAN;tr|Q6PYX1|Q6PYX1_HUMAN;tr|Q6N096|Q6N096_HUMAN;tr|Q6N089|Q6N089_HUMAN;tr|Q6N094|Q6N094_H…	tr|Q6MZV7|Q6MZV7_HUMAN	no	2;3	1.3881e-11	132.97	532600000	178950000	24552000	17658000	21882000	33943000	35419000	0	8314600	0	0	0	39643000	0	70044000	25776000	30211000	46206000
ITGTMPPLPLEATGLALSSLR	21	0	2137.18	tr|B2R888|B2R888_HUMAN;sp|P08571|CD14_HUMAN;tr|F1C4A7|F1C4A7_HUMAN;tr|D6RFL4|D6RFL4_HUMAN	tr|B2R888|B2R888_HUMAN	yes	2;3	4.2213e-79	150.13	5673500000	129730000	104090000	134940000	493460000	419710000	667730000	428870000	211160000	174020000	765630000	251290000	330330000	0	0	266190000	656100000	640220000
GGGAGFISGLSYLELDNPAGNK	22	0	2136.05	sp|P10643|CO7_HUMAN;tr|A8K2T4|A8K2T4_HUMAN	sp|P10643|CO7_HUMAN	yes	2;3	5.7828e-199	327.82	4420600000	324310000	308520000	267870000	77307000	94676000	643400000	427660000	513970000	0	551110000	31496000	306340000	256470000	0	274280000	343190000	0
HNVYINGITYTPVSSTNEK	19	0	2136.05	sp|P01023|A2MG_HUMAN	sp|P01023|A2MG_HUMAN	yes	2;3	2.4621e-73	238.65	409310000	0	0	0	0	26857000	0	0	16452000	0	0	0	0	0	29757000	0	38556000	297680000
FSEFWDLDPEVRPTSAVAA	19	0	2136.02	tr|A3KPE2|A3KPE2_HUMAN;sp|P02656|APOC3_HUMAN;tr|B0YIW2|B0YIW2_HUMAN	tr|A3KPE2|A3KPE2_HUMAN	yes	2	1.0893e-17	112.44	65097000	44087000	0	0	0	0	0	0	0	0	0	0	0	0	21010000	0	0	0
VDNALQSGNSQESVTEQDSK	20	0	2134.96	tr|Q0KKI6|Q0KKI6_HUMAN;tr|Q8TCD0|Q8TCD0_HUMAN;sp|P01834|IGKC_HUMAN;tr|Q7Z3Y4|Q7Z3Y4_HUMAN;tr|Q6P5S8|Q6P5S8_HUMAN;tr|Q6PIL8|Q6PIL8_HUMAN;tr|Q6PJF2|Q6PJF2_HUMAN;tr|V9HW34|V9HW34_HUMAN;sp|P0DOX7|IGK_HUMAN;tr|Q5EFE6|Q5EFE6_HUMAN;tr|Q6GMX0|Q6GMX0_HUMAN	tr|Q6P5S8|Q6P5S8_HUMAN	no	2;3	0	410.07	130580000000	8872900000	7483300000	9107800000	6563900000	6182500000	7638000000	4123900000	10602000000	10491000000	5312200000	5088300000	5250000000	10749000000	13517000000	6458200000	4063400000	9077900000
DIPQPHAEPWAFSLDLGLK	19	0	2133.09	tr|I3L145|I3L145_HUMAN;sp|P04278|SHBG_HUMAN;tr|B4DYU0|B4DYU0_HUMAN;tr|I3L2X4|I3L2X4_HUMAN;tr|I3L2F1|I3L2F1_HUMAN;tr|B0FWH5|B0FWH5_HUMAN	tr|I3L145|I3L145_HUMAN	yes	2;3	5.1161e-06	133.25	1423800000	93952000	60006000	92176000	63342000	121510000	54527000	179570000	214580000	9438100	60745000	11318000	55236000	36746000	51749000	12777000	179240000	126860000
NPDNDPQGPWCYTTDPEK	18	0	2132.87	sp|P00747|PLMN_HUMAN;tr|B2R7F8|B2R7F8_HUMAN	sp|P00747|PLMN_HUMAN	yes	2;3	1.5425e-111	294.26	7922500000	526520000	530360000	420360000	434170000	569640000	489920000	548270000	142660000	506290000	448850000	520890000	750690000	467950000	433100000	517090000	312930000	302820000
ITTVAHTEVGPGPESSPVVVR	21	0	2131.13	tr|D6W633|D6W633_HUMAN;sp|Q13332|PTPRS_HUMAN	tr|D6W633|D6W633_HUMAN	yes	3	0.0024745	42.172	53005000	0	0	8966800	14438000	0	0	0	0	0	16997000	0	12602000	0	0	0	0	0
TAFDEAIAELDTLSEESYK	19	0	2130.98	tr|D0PNI1|D0PNI1_HUMAN;sp|P63104|1433Z_HUMAN;tr|E7EX29|E7EX29_HUMAN;tr|B7Z2E6|B7Z2E6_HUMAN;tr|H0YB80|H0YB80_HUMAN;tr|B0AZS6|B0AZS6_HUMAN;tr|Q2F831|Q2F831_HUMAN	tr|D0PNI1|D0PNI1_HUMAN	yes	3	1.0629e-64	160.64	212060000	0	9905500	13974000	9612900	0	4320400	24414000	7444500	0	10274000	2167200	17645000	60524000	21411000	0	30366000	0
WFLLEQPEIQVAHFPFK	17	0	2128.11	sp|P08697|A2AP_HUMAN;tr|A0A0G2JPA8|A0A0G2JPA8_HUMAN;tr|C9JPV4|C9JPV4_HUMAN;tr|A0A0J9YWQ3|A0A0J9YWQ3_HUMAN	sp|P08697|A2AP_HUMAN	no	2;3;4	2.9528e-27	204.49	22932000000	3539700000	1525000000	860720000	2934600000	1611100000	540930000	631470000	415360000	713410000	834350000	728020000	1612400000	1064100000	1352100000	2284700000	964740000	1319000000
VGLSGMAIADVTLLSGFHALR	21	0	2127.15	sp|P0C0L4|CO4A_HUMAN;sp|P0C0L5|CO4B_HUMAN;tr|B4E344|B4E344_HUMAN;tr|B4DDH0|B4DDH0_HUMAN;tr|A0A0G2JPR0|A0A0G2JPR0_HUMAN	sp|P0C0L5|CO4B_HUMAN	no	2;3;4	3.2819e-88	258.09	61633000000	7090700000	4956800000	5270200000	8204500000	4656300000	1342800000	2438400000	2826600000	1347000000	2894600000	1990100000	2861400000	2749600000	2090900000	5194500000	2171300000	3547300000
AEEEHLGILGPQLHADVGDK	20	0	2127.06	tr|A5PL27|A5PL27_HUMAN;sp|P00450|CERU_HUMAN;tr|Q1L857|Q1L857_HUMAN;tr|A8K5A4|A8K5A4_HUMAN;tr|B7Z5Q2|B7Z5Q2_HUMAN;tr|E9PFZ2|E9PFZ2_HUMAN;tr|H7C5R1|H7C5R1_HUMAN;tr|B3KTA8|B3KTA8_HUMAN	tr|A5PL27|A5PL27_HUMAN	yes	2;3;4	1.0678e-59	214.41	26642000000	863860000	1909100000	1042800000	1631600000	1148000000	2303000000	1854400000	1713400000	1182700000	839630000	1785800000	2477600000	1008400000	1116200000	1876900000	1888600000	2000500000
YEDGTLSLTSTSDLQSGIIK	20	0	2127.06	tr|C0JYY2|C0JYY2_HUMAN;sp|P04114|APOB_HUMAN;tr|E1A689|E1A689_HUMAN	tr|C0JYY2|C0JYY2_HUMAN	yes	2;3	2.2015e-62	255.85	22218000000	1383600000	1309700000	774200000	1098100000	1031000000	1099200000	1529900000	1820000000	1365200000	1389900000	936740000	457200000	966530000	1417900000	2223400000	2236300000	1179000000
EEIIYECDKGYILVGQAK	18	1	2127.06	sp|P04003|C4BPA_HUMAN;tr|B4E1E1|B4E1E1_HUMAN;tr|B4E1D8|B4E1D8_HUMAN	sp|P04003|C4BPA_HUMAN	no	3	3.3551e-05	74.141	356090000	7073800	22319000	22311000	13270000	23233000	22942000	33922000	0	38819000	0	24417000	0	48474000	55345000	0	0	43969000
WQPAIATVDSYVISYTGEK	19	0	2127.05	tr|F5H7V9|F5H7V9_HUMAN;tr|D3YHM4|D3YHM4_HUMAN;tr|A7MBN2|A7MBN2_HUMAN;tr|E9PC84|E9PC84_HUMAN;tr|J3QSU6|J3QSU6_HUMAN;sp|P24821|TENA_HUMAN;tr|A0A024R884|A0A024R884_HUMAN;tr|Q4LE33|Q4LE33_HUMAN;tr|H0YGZ3|H0YGZ3_HUMAN	tr|F5H7V9|F5H7V9_HUMAN	yes	2;3	0.0054162	68.034	313600000	30927000	10358000	0	15239000	15910000	12078000	14123000	34129000	6919500	48170000	16180000	8588600	10899000	19354000	20893000	21640000	28194000
HQLYIDETVNSNIPTNLR	18	0	2126.08	tr|V9HVY1|V9HVY1_HUMAN;sp|P02675|FIBB_HUMAN;tr|B4E1D3|B4E1D3_HUMAN;tr|D3DP13|D3DP13_HUMAN	tr|V9HVY1|V9HVY1_HUMAN	yes	2;3	1.824e-66	309.23	2951200000	22597000	0	10863000	0	79858000	0	53767000	865120000	18195000	928110000	0	0	176640000	208520000	88531000	384080000	114940000
ENLTAPGSDSAVFFEQGTTR	20	0	2125.99	tr|A5PL27|A5PL27_HUMAN;sp|P00450|CERU_HUMAN;tr|Q1L857|Q1L857_HUMAN;tr|A8K5A4|A8K5A4_HUMAN;tr|B7Z5Q2|B7Z5Q2_HUMAN;tr|E9PFZ2|E9PFZ2_HUMAN;tr|H7C5R1|H7C5R1_HUMAN;tr|B3KTA8|B3KTA8_HUMAN	tr|A5PL27|A5PL27_HUMAN	yes	2;3	0.0057593	47.532	54190000	0	0	0	0	0	0	0	0	0	54190000	0	0	0	0	0	0	0
RGHVFLQTDQPIYNPGQR	18	1	2125.08	tr|B7Z1F8|B7Z1F8_HUMAN	tr|B7Z1F8|B7Z1F8_HUMAN	yes	2;4	1.7603e-18	185.95	11249000000	649740000	1356500000	321860000	942610000	1059600000	333630000	365900000	883110000	0	0	2548400000	559820000	0	0	1435200000	0	792240000
NVVYTCNEGYSLIGNPVAR	19	0	2125.03	sp|P10643|CO7_HUMAN;tr|A8K2T4|A8K2T4_HUMAN;tr|B2R6W1|B2R6W1_HUMAN	sp|P10643|CO7_HUMAN	no	2;3	2.7047e-89	319.58	17271000000	860260000	832700000	808200000	927270000	1029500000	969670000	1155600000	1488800000	690980000	982850000	430560000	1273700000	1077000000	1110000000	710630000	1761600000	1161600000
ATTVTGTPCQDWAAQEPHR	19	0	2124.96	sp|P00747|PLMN_HUMAN;tr|B2R7F8|B2R7F8_HUMAN;tr|B4DPH4|B4DPH4_HUMAN	sp|P00747|PLMN_HUMAN	yes	2;3;4	3.3111e-89	259.27	94076000000	5606000000	5615700000	4586700000	6011200000	8300900000	6059400000	5818800000	1991600000	7649200000	4597700000	4565000000	9928100000	5431500000	4115100000	7358600000	3109400000	3331000000
LCHCPVGYTGPFCDVDTK	18	0	2124.91	tr|Q8IZZ5|Q8IZZ5_HUMAN;tr|A0A0R7FJH5|A0A0R7FJH5_HUMAN	tr|Q8IZZ5|Q8IZZ5_HUMAN	yes	2;3	7.5291e-54	221.66	12360000000	318280000	872500000	702160000	83325000	647260000	506530000	847840000	800490000	727200000	1059800000	1353500000	808490000	648700000	855630000	713370000	805520000	609300000
YAASSYLSLTPEQWESHR	18	0	2123.99	tr|S6C4Q9|S6C4Q9_HUMAN	tr|S6C4Q9|S6C4Q9_HUMAN	yes	3	0.0059909	34.586	34679000	28358000	0	0	0	0	0	0	6321100	0	0	0	0	0	0	0	0	0
NLIDVSLLSPEHLQYLNR	18	0	2123.14	tr|B7ZLM6|B7ZLM6_HUMAN;sp|O43895|XPP2_HUMAN	tr|B7ZLM6|B7ZLM6_HUMAN	yes	3	0.059591	24.041	66636000	0	0	0	0	0	3545400	0	0	0	17402000	3825000	15330000	0	11608000	7791100	0	7134400
ECSQALSLILDIDHGKPVK	19	0	2122.11	tr|A8K2W6|A8K2W6_HUMAN;tr|A0A024RD39|A0A024RD39_HUMAN;sp|Q13093|PAFA_HUMAN;tr|B4DLM5|B4DLM5_HUMAN;tr|B4DG88|B4DG88_HUMAN	tr|A8K2W6|A8K2W6_HUMAN	yes	4	0.0043317	41.86	109230000	11530000	0	0	20652000	0	17403000	0	6818800	0	0	0	0	9881800	0	20975000	21972000	0
VFQYIDLHQDEFVQTLK	17	0	2122.07	tr|A8K1K1|A8K1K1_HUMAN;sp|Q96KN2|CNDP1_HUMAN;tr|B4E180|B4E180_HUMAN	tr|A8K1K1|A8K1K1_HUMAN	yes	2;3	4.3496e-47	216.54	10333000000	518610000	737490000	611220000	670950000	582590000	572480000	526040000	304250000	920580000	988920000	264100000	555770000	717170000	443360000	758320000	494600000	666620000
GDSFTHTPPLDPQELDILK	19	0	2122.06	tr|Q68GS6|Q68GS6_HUMAN;tr|Q504U8|Q504U8_HUMAN;tr|E7BSV0|E7BSV0_HUMAN;tr|E9PFD7|E9PFD7_HUMAN;tr|F2YGG7|F2YGG7_HUMAN;tr|Q2TTR7|Q2TTR7_HUMAN;tr|A9CB80|A9CB80_HUMAN;tr|A8K2T7|A8K2T7_HUMAN;sp|P00533|EGFR_HUMAN;tr|B6RC66|B6RC66_HUMAN;tr|F1JTL6|F1JTL6_HUMAN;tr|B6RC65|B6RC65_HUMAN;tr|A2VCQ7|A2VCQ7_HUMAN;tr|Q147T7|Q147T7_HUMAN;tr|A0A1W2PRR9|A0A1W2PRR9_HUMAN;tr|Q59FL8|Q59FL8_HUMAN;tr|B7Z2I3|B7Z2I3_HUMAN	tr|Q68GS6|Q68GS6_HUMAN	yes	3	0.039938	17.577	56798000	5903400	7570500	6641700	0	0	7603000	0	0	7163200	0	9796900	12120000	0	0	0	0	0
YGQTIRPICLPCTEGTTR	18	0	2122.03	tr|B4E1Z4|B4E1Z4_HUMAN;tr|E7ETN3|E7ETN3_HUMAN;tr|A0A1U9X7I0|A0A1U9X7I0_HUMAN;tr|A0A1U9X7H8|A0A1U9X7H8_HUMAN;tr|A0A1U9X7H6|A0A1U9X7H6_HUMAN;tr|A0A1U9X7H5|A0A1U9X7H5_HUMAN;tr|A0A1U9X7H4|A0A1U9X7H4_HUMAN;tr|A0A1U9X7H2|A0A1U9X7H2_HUMAN;sp|P00751|CFAB_HUMAN;tr|A0A1U9X7H7|A0A1U9X7H7_HUMAN;tr|H7C5H1|H7C5H1_HUMAN	tr|B4E1Z4|B4E1Z4_HUMAN	yes	2;3;4	1.0449e-50	235.88	113380000000	5216900000	7019800000	6537600000	7015900000	7032700000	5217000000	6114600000	5839400000	5719900000	7233700000	6466000000	9928100000	4917600000	5125000000	7313500000	8143700000	8534400000
TLYETEVFSTDFSNISAAK	19	0	2122.01	sp|P05543|THBG_HUMAN	sp|P05543|THBG_HUMAN	yes	2	0.072462	51.939	28806000	0	0	0	0	0	0	0	0	0	21504000	0	7301500	0	0	0	0	0
LLAALLEDEGGSGRPLLQAAK	21	0	2121.18	sp|Q9Y490|TLN1_HUMAN;tr|A0A1S5UZ07|A0A1S5UZ07_HUMAN	sp|Q9Y490|TLN1_HUMAN	yes	3	9.8544e-08	89.049	32240000	0	0	0	0	0	0	0	0	0	0	0	0	23748000	0	0	8492500	0
VVNNSPQPQNVVFDVQIPK	19	0	2121.12	tr|A2RTY6|A2RTY6_HUMAN;sp|P19823|ITIH2_HUMAN;tr|D3DRR6|D3DRR6_HUMAN;tr|Q5T985|Q5T985_HUMAN;tr|Q5T987|Q5T987_HUMAN	tr|A2RTY6|A2RTY6_HUMAN	yes	2;3;4	1.5218e-61	196.74	90397000000	4907200000	5544900000	4549800000	5216700000	6039500000	4424600000	6909400000	5768700000	3860600000	6422400000	4928800000	4494200000	5309900000	4586400000	7829800000	4683200000	4921300000
TATCWSLDPDLTNILASSR	19	0	2120.02	tr|I3UJJ7|I3UJJ7_HUMAN;tr|A0A0A0MSN4|A0A0A0MSN4_HUMAN;sp|P12821|ACE_HUMAN;tr|B4DKH4|B4DKH4_HUMAN;tr|Q16425|Q16425_HUMAN;tr|J3KS28|J3KS28_HUMAN	tr|I3UJJ7|I3UJJ7_HUMAN	yes	2	0.021739	57.414	40351000	0	0	0	0	0	0	13938000	0	0	9541700	0	0	0	0	0	16872000	0
MGSSLVSIESAAESSFLSYR	20	0	2120.01	tr|Q0Z8D6|Q0Z8D6_HUMAN;tr|B9EJA8|B9EJA8_HUMAN;sp|P22897|MRC1_HUMAN;tr|B4DLK9|B4DLK9_HUMAN	tr|Q0Z8D6|Q0Z8D6_HUMAN	yes	2;3	6.9197e-06	94.551	287680000	7389100	0	8789700	16119000	10019000	14107000	33940000	20880000	9069600	10688000	17516000	0	19330000	37146000	10772000	27150000	44767000
QFGPYCGHGFPGPLNIETK	19	0	2118	sp|P09871|C1S_HUMAN;tr|B3KNX0|B3KNX0_HUMAN;tr|A8K2N0|A8K2N0_HUMAN;tr|F8WCZ6|F8WCZ6_HUMAN;tr|A0A087X232|A0A087X232_HUMAN;tr|H0Y5D1|H0Y5D1_HUMAN;tr|F5H7T4|F5H7T4_HUMAN	sp|P09871|C1S_HUMAN	yes	2;3	2.2778e-80	317.77	18923000000	1462200000	897400000	910250000	1029700000	1112400000	814930000	1533100000	950110000	1028100000	1375400000	1013800000	1385000000	786890000	956430000	1112000000	1505900000	1050000000
VHENENIGTTEPGEHQEAK	19	0	2117.96	tr|A0A024RDE1|A0A024RDE1_HUMAN;sp|Q14515|SPRL1_HUMAN;tr|Q8N4S1|Q8N4S1_HUMAN;tr|B4E397|B4E397_HUMAN;tr|B4DNS6|B4DNS6_HUMAN;tr|B4DV72|B4DV72_HUMAN;tr|B4DFZ4|B4DFZ4_HUMAN;tr|B7ZB68|B7ZB68_HUMAN	tr|A0A024RDE1|A0A024RDE1_HUMAN	yes	4	0.072372	18.296	109640000	0	12424000	0	12898000	14057000	0	9238200	7099400	6616800	0	0	0	0	0	6813300	14962000	25530000
ESVPISDTIIPAVPPPTDLR	20	0	2116.14	sp|P02751|FINC_HUMAN;tr|Q5CZ99|Q5CZ99_HUMAN;tr|A0A024R462|A0A024R462_HUMAN;tr|B7ZLE5|B7ZLE5_HUMAN;tr|Q59G22|Q59G22_HUMAN;tr|Q6N084|Q6N084_HUMAN	tr|A0A024R462|A0A024R462_HUMAN	no	2;3	4.7434e-06	134.9	1003500000	31936000	110690000	55365000	102200000	15826000	0	60783000	86564000	16162000	68508000	44631000	55854000	177380000	17422000	32366000	73962000	53892000
EINLAPDSSSVVVSGLMVATK	21	0	2116.11	sp|P02751|FINC_HUMAN;tr|H0Y7Z1|H0Y7Z1_HUMAN;tr|Q5CZ99|Q5CZ99_HUMAN;tr|A6YID6|A6YID6_HUMAN;tr|A6YID2|A6YID2_HUMAN;tr|A6YID4|A6YID4_HUMAN;tr|A6YID3|A6YID3_HUMAN;tr|O95617|O95617_HUMAN;tr|Q9UQS6|Q9UQS6_HUMAN;tr|A0A024R462|A0A024R462_HUMAN;tr|B7ZLE5|B7ZLE5_HUMAN;tr|Q6MZM7|Q6MZM7_HUMAN;tr|Q59G22|Q59G22_HUMAN;tr|Q6N084|Q6N084_HUMAN;tr|Q68CX6|Q68CX6_HUMAN;tr|B4DU16|B4DU16_HUMAN	tr|A0A024R462|A0A024R462_HUMAN	no	2;3	5.4935e-12	144.08	9148900000	253230000	964360000	556510000	697010000	255710000	113100000	423170000	770300000	177750000	824150000	269550000	613300000	1238700000	621270000	250670000	713850000	406300000
TTEEDAGSYSCWVENAIGK	19	0	2115.91	tr|B3KX75|B3KX75_HUMAN	tr|B3KX75|B3KX75_HUMAN	no	2	2.4219e-07	131.66	271520000	0	19616000	0	21843000	20331000	22114000	17164000	17905000	15320000	21929000	16359000	14114000	12532000	13525000	20418000	20549000	17801000
ACDGINDCGDQSDELCCK	18	0	2115.76	tr|G3XAM2|G3XAM2_HUMAN;sp|P05156|CFAI_HUMAN;tr|E7ETH0|E7ETH0_HUMAN;tr|A8K3L0|A8K3L0_HUMAN;tr|B4DRF2|B4DRF2_HUMAN;tr|A0A0U4BCF5|A0A0U4BCF5_HUMAN;tr|Q8WW88|Q8WW88_HUMAN;tr|A0A087X0I2|A0A087X0I2_HUMAN;tr|Q6LAM1|Q6LAM1_HUMAN	tr|G3XAM2|G3XAM2_HUMAN	no	2;3	4.1984e-233	370.42	5064700000	0	0	0	0	5846900	14394000	433910000	433040000	618440000	375510000	0	49223000	605750000	471230000	657170000	823760000	576440000
YIYPLDSLTWIEYWPR	16	0	2114.05	sp|P01031|CO5_HUMAN	sp|P01031|CO5_HUMAN	yes	2;3	2.9791e-18	150.06	1601600000	162500000	94338000	190070000	260850000	113740000	28373000	95156000	10364000	12359000	58088000	22412000	111270000	89215000	69225000	51318000	50730000	181590000
ETDIEDSDDIPEDTTYKK	18	1	2112.92	sp|P12259|FA5_HUMAN;tr|A0A0A0MRJ7|A0A0A0MRJ7_HUMAN	sp|P12259|FA5_HUMAN	yes	2;3	1.2657e-05	110.92	856540000	39374000	28388000	28195000	53872000	55812000	61649000	51759000	43776000	81860000	39731000	51662000	81120000	47743000	39816000	35678000	76225000	39876000
FSEWGNNAFFYYFEHR	16	0	2112.91	sp|P06276|CHLE_HUMAN;tr|D3DNN4|D3DNN4_HUMAN;tr|A0A024CIM4|A0A024CIM4_HUMAN;tr|F8WF14|F8WF14_HUMAN;tr|F8WEX7|F8WEX7_HUMAN	sp|P06276|CHLE_HUMAN	yes	2;3	4.723e-12	133.32	260200000	73842000	27403000	31041000	43947000	18426000	0	0	0	11248000	0	11344000	17418000	0	0	0	0	25528000
EQLGEFYEALDCLCIPR	17	0	2111.97	sp|P19652|A1AG2_HUMAN	sp|P19652|A1AG2_HUMAN	yes	2;3	9.2168e-49	254.18	2843000000	74474000	96265000	110010000	326740000	123000000	287500000	203770000	8065200	104550000	138260000	246970000	58103000	150050000	43869000	344540000	52811000	474020000
KKGHHEAEIKPLAQSHATK	19	2	2109.14	tr|A0A1K0FU49|A0A1K0FU49_HUMAN;sp|P02144|MYG_HUMAN;tr|B0QYF8|B0QYF8_HUMAN;tr|A0A024R1G3|A0A024R1G3_HUMAN;tr|F2Z2F1|F2Z2F1_HUMAN;tr|B4DUI1|B4DUI1_HUMAN;tr|B2RA67|B2RA67_HUMAN;tr|Q8WVH6|Q8WVH6_HUMAN;tr|B0QYF7|B0QYF7_HUMAN	tr|A0A1K0FU49|A0A1K0FU49_HUMAN	yes	5	0.064402	18.353	33234000	0	0	0	0	17448000	0	0	0	0	0	0	0	15786000	0	0	0	0
LHTEAQIQEEGTVVELTGR	19	0	2109.07	sp|P01023|A2MG_HUMAN	sp|P01023|A2MG_HUMAN	yes	2;3;4	0	430.29	128900000000	9767700000	8320800000	9418200000	9309900000	9870400000	8845100000	7720500000	5598200000	3387200000	5881700000	3482200000	13251000000	3740000000	8065700000	5195500000	8395800000	8652600000
DDPDAPLQPVTPLQLFEGR	19	0	2107.06	sp|P0C0L4|CO4A_HUMAN;sp|P0C0L5|CO4B_HUMAN;tr|F5GXS0|F5GXS0_HUMAN;tr|A0A0G2JL54|A0A0G2JL54_HUMAN;tr|B4E344|B4E344_HUMAN;tr|B4DDH0|B4DDH0_HUMAN;tr|A0A0G2JPR0|A0A0G2JPR0_HUMAN;tr|A0A140TA49|A0A140TA49_HUMAN	sp|P0C0L5|CO4B_HUMAN	no	2	5.8937e-20	150.11	532860000	38499000	44222000	0	22380000	43626000	41780000	51653000	66955000	15753000	19741000	26113000	32908000	0	36914000	24270000	35541000	32506000
IIGYTPDLDPETVDDAFAR	19	0	2107.01	tr|A0A024R6R4|A0A024R6R4_HUMAN;sp|P08253|MMP2_HUMAN;tr|H3BR66|H3BR66_HUMAN;tr|H3BV48|H3BV48_HUMAN	tr|A0A024R6R4|A0A024R6R4_HUMAN	yes	2;3	0.00056634	68.034	412790000	17052000	19568000	26179000	19606000	15889000	25010000	23096000	30574000	12312000	18551000	11696000	35108000	34841000	36449000	24870000	55113000	6879300
REEAPSLRPAPPPISGGGYR	20	1	2106.1	tr|V9HVY1|V9HVY1_HUMAN;sp|P02675|FIBB_HUMAN	tr|V9HVY1|V9HVY1_HUMAN	yes	4	0.074447	20.921	283670000	0	0	0	0	0	0	0	46066000	14898000	89599000	0	0	28219000	0	14815000	90076000	0
IGEHTPSALAIMENANVLAR	20	0	2106.09	tr|V9HWN7|V9HWN7_HUMAN;sp|P04075|ALDOA_HUMAN;tr|J3KPS3|J3KPS3_HUMAN;tr|H3BQN4|H3BQN4_HUMAN;tr|H3BPS8|H3BPS8_HUMAN;tr|H3BR04|H3BR04_HUMAN;tr|A0A0M4FNU3|A0A0M4FNU3_HUMAN;tr|H3BU78|H3BU78_HUMAN;tr|A4UCS9|A4UCS9_HUMAN;tr|A4UCT0|A4UCT0_HUMAN	tr|V9HWN7|V9HWN7_HUMAN	yes	2;3	7.8854e-06	76.826	428760000	21724000	30064000	29608000	22169000	9569400	0	137760000	29432000	14124000	23467000	0	0	25638000	17860000	15030000	31051000	21268000
SVVLIPLGAVDDGEHSQNEK	20	0	2106.06	tr|A8K1K1|A8K1K1_HUMAN;tr|J3KRP0|J3KRP0_HUMAN;sp|Q96KN2|CNDP1_HUMAN;tr|B4E180|B4E180_HUMAN	tr|A8K1K1|A8K1K1_HUMAN	yes	2;3	1.3146e-50	165.3	7178800000	370700000	363980000	87553000	363370000	399380000	532200000	373510000	276200000	635790000	725580000	240560000	529870000	478250000	385780000	605470000	252910000	557700000
LGQSLDCNAEVYVVPWEK	18	0	2106.01	tr|B4E1C2|B4E1C2_HUMAN;sp|P01042|KNG1_HUMAN;tr|B4DPP8|B4DPP8_HUMAN;tr|D3DNU8|D3DNU8_HUMAN;tr|Q05CF8|Q05CF8_HUMAN	tr|B4E1C2|B4E1C2_HUMAN	no	2;3	6.9478e-67	251.87	85291000000	3601800000	4306500000	3883800000	4829300000	4963800000	5155200000	5608300000	4772500000	4216900000	8333200000	4493100000	5178100000	5349600000	4817700000	6537400000	5198100000	4045500000
EDSCQLGYSAGPCMGMTSR	19	0	2105.83	sp|P02760|AMBP_HUMAN;tr|B7Z8R6|B7Z8R6_HUMAN;tr|S4R471|S4R471_HUMAN	sp|P02760|AMBP_HUMAN	yes	2;3	1.3167e-72	286.65	24604000000	999820000	1347000000	1084800000	2167600000	1791200000	1637000000	1306800000	1191600000	1482600000	1735300000	1367600000	1235200000	1334600000	1051900000	1793200000	1336500000	1741600000
EEFCGLLSSPTGPLSSCHK	19	0	2104.96	sp|Q9Y6R7|FCGBP_HUMAN;tr|A0A087WXI2|A0A087WXI2_HUMAN;tr|A0A087WUZ2|A0A087WUZ2_HUMAN	sp|Q9Y6R7|FCGBP_HUMAN	yes	2;3	1.8189e-13	179.67	1690900000	88272000	101640000	92356000	113210000	138310000	174980000	109080000	68486000	108970000	135140000	76821000	82163000	139160000	97179000	40648000	21832000	102620000
STCQFICDEGYSLSGPER	18	0	2104.88	tr|Q5R349|Q5R349_HUMAN;tr|Q6NUL9|Q6NUL9_HUMAN;tr|A0A0S2Z509|A0A0S2Z509_HUMAN;tr|B2R785|B2R785_HUMAN;tr|A0A024R8Y9|A0A024R8Y9_HUMAN;sp|P16109|LYAM3_HUMAN;tr|F6VVT6|F6VVT6_HUMAN;tr|Q5R341|Q5R341_HUMAN;tr|Q8N1E9|Q8N1E9_HUMAN;tr|Q5R345|Q5R345_HUMAN	tr|Q5R349|Q5R349_HUMAN	yes	2	4.8066e-05	76.262	11962000	0	0	0	0	0	0	0	0	0	0	0	0	0	0	0	11962000	0
YSDASDCHGEDSQAFCEK	18	0	2104.77	sp|P01023|A2MG_HUMAN	sp|P01023|A2MG_HUMAN	yes	2;3	3.801e-164	400.55	52706000000	2004800000	3216500000	2825500000	2538500000	3216500000	3634900000	3411800000	6566200000	2139900000	3250900000	1786900000	3023000000	2304100000	2018600000	1993800000	3846100000	4927900000
RTVAAPSVFIFPPSDEQLK	19	1	2101.12	tr|Q0KKI6|Q0KKI6_HUMAN;tr|Q8TCD0|Q8TCD0_HUMAN;sp|P01834|IGKC_HUMAN;tr|Q7Z3Y4|Q7Z3Y4_HUMAN;tr|S6B2C3|S6B2C3_HUMAN;tr|S6B294|S6B294_HUMAN;tr|S6AWE3|S6AWE3_HUMAN;tr|Q569I7|Q569I7_HUMAN;tr|Q6P5S8|Q6P5S8_HUMAN;tr|Q6PIL8|Q6PIL8_HUMAN;tr|Q6PJF2|Q6PJF2_HUMAN;tr|V9HW34|V9HW34_HUMAN;tr|Q6GMX0|Q6GMX0_HUMAN;tr|S6AWF4|S6AWF4_HUMAN;tr|S6AWD6|S6AWD6_HUMAN	tr|Q6P5S8|Q6P5S8_HUMAN	no	2;3	9.0352e-09	122.33	877510000	40879000	65256000	113350000	8833200	41994000	76320000	6898100	76770000	79679000	27402000	35095000	66793000	63753000	107850000	8087300	0	58552000
VLPLAYSQETVSFYEDLK	18	0	2101.06	tr|B4E394|B4E394_HUMAN	tr|B4E394|B4E394_HUMAN	no	2;3	3.5532e-05	127.02	337600000	17633000	13688000	0	38044000	0	36523000	20888000	15984000	8303300	7141400	18640000	0	33364000	34538000	28051000	64798000	0
VLSNNSDANLELINTWVAK	19	0	2100.09	tr|E9KL26|E9KL26_HUMAN;sp|P05155|IC1_HUMAN;tr|E9PGN7|E9PGN7_HUMAN;tr|Q5UGI6|Q5UGI6_HUMAN;tr|H9KV48|H9KV48_HUMAN	tr|E9KL26|E9KL26_HUMAN	yes	2;3	2.5767e-05	80.522	98204000	0	0	0	0	29753000	16100000	0	0	4071700	48280000	0	0	0	0	0	0	0
YGINTTDIFQTVDLWEGK	18	0	2099.02	tr|X6RJP6|X6RJP6_HUMAN;sp|P37802|TAGL2_HUMAN	tr|X6RJP6|X6RJP6_HUMAN	yes	2	1.4398e-05	134.21	255290000	21324000	13164000	0	0	14771000	4444900	0	0	0	6598500	0	13568000	81170000	30231000	0	70021000	0
LCHCPVGYTGAFCDVDTK	18	0	2098.89	sp|P00748|FA12_HUMAN	sp|P00748|FA12_HUMAN	yes	2;3	2.5207e-13	142.38	496530000	168720000	0	0	76887000	0	68525000	0	0	0	0	0	0	0	0	0	182400000	0
EVSSCHCAPCQGNGVPVLK	19	0	2097.94	tr|B7Z550|B7Z550_HUMAN;tr|B7Z555|B7Z555_HUMAN;sp|P07358|CO8B_HUMAN;tr|B7ZA94|B7ZA94_HUMAN;tr|F5GY80|F5GY80_HUMAN;tr|F5H7G1|F5H7G1_HUMAN;tr|A8K9M5|A8K9M5_HUMAN	tr|B7Z550|B7Z550_HUMAN	yes	3	0.00065329	50.787	138790000	0	0	0	16685000	0	11688000	13966000	0	16118000	18148000	0	0	0	31807000	0	0	30383000
SQASSCSLQSSDSVPVGLCK	20	0	2095.95	sp|Q9UGM5|FETUB_HUMAN;tr|Q5J875|Q5J875_HUMAN;tr|E9PG08|E9PG08_HUMAN;tr|B7Z8T3|B7Z8T3_HUMAN;tr|C9JC68|C9JC68_HUMAN	sp|Q9UGM5|FETUB_HUMAN	yes	2;3	2.9879e-73	235.35	7022500000	327010000	457370000	260410000	512640000	438280000	349410000	305890000	332670000	455950000	391020000	539970000	494640000	331530000	320400000	396980000	548650000	559650000
LHEAFSPVSYQHDLALLR	18	0	2095.09	sp|P00748|FA12_HUMAN;tr|Q96EF3|Q96EF3_HUMAN;tr|Q8IZZ5|Q8IZZ5_HUMAN;tr|A0A0R7FJH5|A0A0R7FJH5_HUMAN	tr|Q8IZZ5|Q8IZZ5_HUMAN	no	2;3;4	1.6603e-98	355.89	38215000000	1681200000	1678200000	1980300000	2274200000	1644700000	1876200000	2111500000	2487600000	1647900000	3214100000	2669400000	2441800000	2877000000	2727000000	1533300000	2880900000	2489600000
NTEQEEGGEAVHEVEVVIK	19	0	2095.01	tr|Q5JVE7|Q5JVE7_HUMAN;sp|P00742|FA10_HUMAN	tr|Q5JVE7|Q5JVE7_HUMAN	yes	2;3	3.937e-80	283.1	9566700000	272790000	711560000	374400000	356860000	770440000	737940000	618900000	184200000	325810000	802040000	428140000	1096300000	402080000	474520000	950840000	522290000	537620000
VSDIRPGSDPTKPDATLVVK	20	0	2094.13	sp|Q06033|ITIH3_HUMAN;tr|E7ET33|E7ET33_HUMAN;tr|B4DPQ4|B4DPQ4_HUMAN	sp|Q06033|ITIH3_HUMAN	yes	2;3;4	5.0286e-06	79.635	2057900000	147440000	130830000	88412000	205890000	131110000	296580000	60290000	135210000	16731000	41439000	33646000	202630000	65427000	147480000	69861000	125310000	159650000
SAFSVGLETYVTIPNMPIR	19	0	2094.08	tr|B2R773|B2R773_HUMAN;tr|A8K660|A8K660_HUMAN;sp|Q15848|ADIPO_HUMAN	tr|B2R773|B2R773_HUMAN	yes	2;3	2.1161e-38	178.15	1087300000	71448000	42944000	20315000	86852000	43798000	0	66276000	133830000	24037000	49493000	33903000	82793000	97190000	66392000	13316000	159960000	94738000
LNLVATPLFLKPGIPYPIK	19	0	2093.27	sp|P01031|CO5_HUMAN;tr|Q59GS8|Q59GS8_HUMAN	sp|P01031|CO5_HUMAN	yes	3	0.0014633	48.547	0	0	0	0	0	0	0	0	0	0	0	0	0	0	0	0	0	0
KIYPTVNCQPLGMISLMK	18	1	2092.09	tr|B4E1C2|B4E1C2_HUMAN;sp|P01042|KNG1_HUMAN;tr|B4DPP8|B4DPP8_HUMAN;tr|D3DNU8|D3DNU8_HUMAN;tr|Q05CF8|Q05CF8_HUMAN	tr|B4E1C2|B4E1C2_HUMAN	no	2;3;4	4.7251e-98	316.86	25344000000	1129400000	2104700000	1761500000	907680000	1667600000	3066400000	1443900000	1359200000	2098800000	221580000	1640400000	2518100000	520340000	832670000	1992000000	1925900000	153920000
AYKSELEEQLTPVAEETR	18	1	2092.03	tr|A0A0S2Z3D5|A0A0S2Z3D5_HUMAN;sp|P02649|APOE_HUMAN;tr|J9ZVQ3|J9ZVQ3_HUMAN;tr|H0Y7L5|H0Y7L5_HUMAN;tr|E9PEV4|E9PEV4_HUMAN;tr|E7ERP7|E7ERP7_HUMAN;tr|Q6LBZ1|Q6LBZ1_HUMAN;tr|A0A0S2Z3V0|A0A0S2Z3V0_HUMAN	tr|A0A0S2Z3D5|A0A0S2Z3D5_HUMAN	no	2;3	1.4412e-06	136.14	821740000	34958000	0	39546000	54821000	35314000	127600000	92344000	64965000	34478000	49575000	55578000	56195000	50941000	49251000	43353000	32818000	0
EANVACLDLGFQQGADTQR	19	0	2091.96	tr|G3XAM2|G3XAM2_HUMAN;sp|P05156|CFAI_HUMAN;tr|E7ETH0|E7ETH0_HUMAN;tr|A8K3L0|A8K3L0_HUMAN;tr|B4DRF2|B4DRF2_HUMAN;tr|A0A0U4BCF5|A0A0U4BCF5_HUMAN;tr|Q8WW88|Q8WW88_HUMAN;tr|A0A087X0I2|A0A087X0I2_HUMAN;tr|Q6LAM1|Q6LAM1_HUMAN	tr|G3XAM2|G3XAM2_HUMAN	no	2;3	2.3602e-112	347.6	8277600000	430270000	517750000	370940000	559420000	419450000	385430000	743590000	385440000	334210000	581950000	284480000	1020400000	511610000	685270000	340040000	365270000	342140000
SLGECCDVEDSTTCFNAK	18	0	2091.82	tr|V9HWI6|V9HWI6_HUMAN;sp|P02774|VTDB_HUMAN;tr|D6RF35|D6RF35_HUMAN	tr|V9HWI6|V9HWI6_HUMAN	no	2;3	4.8474e-145	320.07	128350000000	5684700000	7447900000	5809300000	5234200000	8206400000	7899400000	6969900000	6130800000	8096800000	9795900000	9444400000	10513000000	6609700000	6334000000	6769200000	8457300000	8945700000
ATYFGSIVLLSPAVIDSPLK	20	0	2090.17	sp|P55058|PLTP_HUMAN;tr|B3KUE5|B3KUE5_HUMAN;tr|Q53H91|Q53H91_HUMAN	sp|P55058|PLTP_HUMAN	yes	3	0.0021633	44.238	169160000	0	4559800	0	14238000	17232000	5395400	0	8811800	7723300	14666000	6431200	21718000	0	10169000	19688000	26249000	12282000
SLAAYTAACQAAGVAVKPWR	20	0	2090.07	sp|Q9Y6R7|FCGBP_HUMAN;tr|A0A087WXI2|A0A087WXI2_HUMAN	sp|Q9Y6R7|FCGBP_HUMAN	yes	2;3	4.6494e-25	129.62	425930000	33180000	39729000	26760000	26109000	27811000	31603000	19477000	22322000	34074000	23632000	21304000	15629000	53887000	17042000	13039000	20331000	0
NPDGSEAPWCFTLRPGMR	18	0	2089.95	tr|Q53GN8|Q53GN8_HUMAN;sp|P26927|HGFL_HUMAN;tr|G3XAK1|G3XAK1_HUMAN	tr|Q53GN8|Q53GN8_HUMAN	yes	2;3	0.0093452	35.64	170950000	45235000	0	0	0	0	0	0	0	0	0	0	66774000	7824300	42895000	8218300	0	0
TYYIAAVEVEWDYSPQR	17	0	2088.98	tr|A5PL27|A5PL27_HUMAN;sp|P00450|CERU_HUMAN;tr|Q1L857|Q1L857_HUMAN;tr|A8K5A4|A8K5A4_HUMAN;tr|B7Z5Q2|B7Z5Q2_HUMAN;tr|E9PFZ2|E9PFZ2_HUMAN;tr|H7C5R1|H7C5R1_HUMAN;tr|B3KTA8|B3KTA8_HUMAN	tr|A5PL27|A5PL27_HUMAN	yes	2;3	1.7466e-65	304.51	3204700000	255750000	457400000	225520000	411900000	217480000	99168000	239520000	69289000	12924000	176340000	11431000	174350000	153650000	103860000	50131000	251040000	294970000
ITEVALMGHLSCDTKEER	18	1	2088	tr|C0JYY2|C0JYY2_HUMAN;sp|P04114|APOB_HUMAN;tr|E1A689|E1A689_HUMAN	tr|C0JYY2|C0JYY2_HUMAN	yes	3;4	2.3778e-09	100.97	1203300000	0	99597000	92867000	33705000	119410000	77661000	59631000	65860000	79829000	65760000	92691000	0	0	40121000	44856000	266710000	64625000
VNPCIGGVILFHETLYQK	18	0	2087.09	tr|V9HWN7|V9HWN7_HUMAN;sp|P04075|ALDOA_HUMAN;tr|J3KPS3|J3KPS3_HUMAN;tr|H3BQN4|H3BQN4_HUMAN;tr|H3BPS8|H3BPS8_HUMAN;tr|H3BUH7|H3BUH7_HUMAN;tr|H3BR04|H3BR04_HUMAN;tr|H3BMQ8|H3BMQ8_HUMAN;tr|H3BU78|H3BU78_HUMAN	tr|V9HWN7|V9HWN7_HUMAN	yes	3	1.913e-05	78.021	473720000	0	12026000	16321000	8408000	0	0	42796000	17565000	9467000	0	0	16396000	16217000	307420000	2716900	17377000	7013300
IDSGLYLGSGYFTAIQNLR	19	0	2087.07	tr|E7EQB2|E7EQB2_HUMAN;tr|E7ER44|E7ER44_HUMAN;tr|V9HWI4|V9HWI4_HUMAN;sp|P02788|TRFL_HUMAN;tr|B3VMW0|B3VMW0_HUMAN;tr|A0A161I202|A0A161I202_HUMAN;tr|Q5EK51|Q5EK51_HUMAN;tr|A8K494|A8K494_HUMAN;tr|B7ZAL5|B7ZAL5_HUMAN;tr|Q19KS2|Q19KS2_HUMAN;tr|W8QEY1|W8QEY1_HUMAN;tr|Q2TUW9|Q2TUW9_HUMAN;tr|B2MV14|B2MV14_HUMAN	tr|E7EQB2|E7EQB2_HUMAN	no	2	2.5768e-11	98	143940000	0	0	36778000	0	0	0	0	0	0	0	6482400	0	53683000	19689000	0	27307000	0
DDKHEQDMVNGIMLSVEK	18	1	2086.97	tr|C0JYY2|C0JYY2_HUMAN;sp|P04114|APOB_HUMAN;tr|E1A689|E1A689_HUMAN;tr|A8K479|A8K479_HUMAN;tr|A8MUN2|A8MUN2_HUMAN;tr|Q7Z7Q0|Q7Z7Q0_HUMAN	tr|C0JYY2|C0JYY2_HUMAN	no	2;3;4	1.3056e-53	226.67	4487600000	143040000	203670000	125350000	219650000	302110000	226050000	264710000	216820000	351410000	343090000	322850000	188390000	177490000	304430000	472040000	306470000	320030000
RITEVWGIPSPIDTVFTR	18	1	2086.12	tr|A0A0U1RR20|A0A0U1RR20_HUMAN;tr|A0A024R930|A0A024R930_HUMAN;sp|Q92954|PRG4_HUMAN;tr|B3KQ20|B3KQ20_HUMAN	tr|A0A0U1RR20|A0A0U1RR20_HUMAN	yes	3	0.0051157	31.625	74342000	0	0	0	15746000	0	0	0	9213900	19590000	0	9479900	0	0	0	20312000	0	0
SQCLEDHTWAPPFPICK	17	0	2084.94	sp|P20851|C4BPB_HUMAN;tr|Q5VVQ7|Q5VVQ7_HUMAN;tr|B4DDY0|B4DDY0_HUMAN	sp|P20851|C4BPB_HUMAN	yes	2;3	9.0149e-47	202.25	10263000000	534070000	640970000	552800000	534860000	704280000	553870000	782000000	374330000	652100000	648480000	442350000	792610000	887400000	387790000	566680000	583840000	624090000
CSYTEDAQCIDGTIEVPK	18	0	2084.9	tr|D9IWP9|D9IWP9_HUMAN;sp|P02749|APOH_HUMAN;tr|B4DPN0|B4DPN0_HUMAN	tr|D9IWP9|D9IWP9_HUMAN	yes	2;3;4	4.9036e-145	320.01	73030000000	3171200000	4776000000	3369100000	4540500000	6156200000	5123500000	4339300000	3394500000	2571700000	6522800000	3539300000	5651700000	4603000000	2688100000	4820400000	3723600000	4039100000
ASAGLLGAHAAAITAYALTLTK	22	0	2084.16	sp|P0C0L4|CO4A_HUMAN;tr|Q6U2K2|Q6U2K2_HUMAN;tr|Q6U2H4|Q6U2H4_HUMAN;tr|Q6U2L6|Q6U2L6_HUMAN;sp|P0C0L5|CO4B_HUMAN;tr|F5GXS0|F5GXS0_HUMAN;tr|A0A0G2JL54|A0A0G2JL54_HUMAN;tr|B4E344|B4E344_HUMAN;tr|Q6U2M2|Q6U2M2_HUMAN;tr|A0A0G2JPR0|A0A0G2JPR0_HUMAN;tr|A0A140TA49|A0A140TA49_HUMAN;tr|Q9UNU2|Q9UNU2_HUMAN	sp|P0C0L5|CO4B_HUMAN	no	2;3;4	3.2901e-96	288.41	22401000000	1269600000	1274100000	1294300000	1646500000	705230000	1004500000	749470000	1176700000	775170000	1094500000	1309200000	1339400000	850950000	3738100000	2211400000	398760000	1562800000
ASKPGWWLLNTEVGENQR	18	0	2084.04	sp|P12259|FA5_HUMAN;tr|A0A0A0MRJ7|A0A0A0MRJ7_HUMAN	sp|P12259|FA5_HUMAN	yes	3	1.4422e-05	78.501	512810000	28716000	22875000	24629000	27200000	30264000	39102000	27639000	23677000	60447000	51323000	22313000	41733000	35818000	20585000	0	35488000	21001000
YYYVCQYCPAGNWANR	16	0	2083.87	sp|P54108|CRIS3_HUMAN;tr|J3KPA1|J3KPA1_HUMAN;tr|B4E1S8|B4E1S8_HUMAN	sp|P54108|CRIS3_HUMAN	yes	2;3	8.713e-37	239.39	2722900000	94009000	190670000	151370000	146970000	190690000	172650000	116480000	156300000	117770000	135430000	156390000	209390000	215260000	118110000	149650000	264020000	137690000
SLAELGGHLDQQVEEFRR	18	1	2083.04	sp|P06727|APOA4_HUMAN;tr|Q13784|Q13784_HUMAN	sp|P06727|APOA4_HUMAN	yes	2;3;4	1.5048e-53	276.32	26764000000	501560000	2054000000	2236600000	757510000	1422800000	1835800000	1574400000	2645900000	1285100000	1807900000	841770000	951910000	1010100000	2843000000	1661400000	2726600000	608020000
LQQVLHAGSGPCLPHLLSR	19	0	2082.12	sp|P08697|A2AP_HUMAN;tr|A0A0G2JPA8|A0A0G2JPA8_HUMAN;tr|C9JMH6|C9JMH6_HUMAN;tr|A0A0J9YY65|A0A0J9YY65_HUMAN	sp|P08697|A2AP_HUMAN	yes	2;3;4;5	2.4743e-225	349.61	52421000000	1871000000	2882100000	2440000000	2688600000	1767000000	3883000000	1608900000	1687300000	2996000000	1743400000	2794100000	9174600000	2972000000	7574500000	2431800000	2373000000	1533900000
AGAFCLSEDAGLGISSTASLR	21	0	2082.01	sp|P01023|A2MG_HUMAN;tr|B2R950|B2R950_HUMAN;sp|P20742|PZP_HUMAN	sp|P01023|A2MG_HUMAN	no	2;3	8.0483e-179	318.46	34481000000	3114800000	1902800000	1578900000	2621000000	2979900000	940790000	979650000	1710300000	684090000	2564700000	812570000	2384300000	1974400000	2071700000	952860000	4561600000	2646700000
VLKDNVEMDTFQIECLK	17	1	2081.02	sp|P48740|MASP1_HUMAN;tr|F8W876|F8W876_HUMAN;tr|B4DUI7|B4DUI7_HUMAN;tr|Q5HYM1|Q5HYM1_HUMAN	sp|P48740|MASP1_HUMAN	no	3	0.00015749	69.188	679650000	52209000	55309000	0	52284000	67045000	0	0	54693000	61705000	115910000	61606000	0	0	86292000	66952000	5647800	0
RTMGYQDFADVVCYTQK	17	1	2080.93	tr|G3XAM2|G3XAM2_HUMAN;sp|P05156|CFAI_HUMAN;tr|E7ETH0|E7ETH0_HUMAN;tr|A8K3L0|A8K3L0_HUMAN;tr|B4DRF2|B4DRF2_HUMAN;tr|A0A0U4BCF5|A0A0U4BCF5_HUMAN;tr|Q8WW88|Q8WW88_HUMAN;tr|A0A087X0I2|A0A087X0I2_HUMAN;tr|Q6LAM1|Q6LAM1_HUMAN	tr|G3XAM2|G3XAM2_HUMAN	no	2;3	3.6667e-06	96.143	822290000	59604000	29651000	49229000	0	58182000	83265000	33426000	26027000	0	38967000	56305000	111230000	22308000	39104000	75035000	82898000	57057000
HTFMGVVSLGSPSGEVSHPR	20	0	2080.02	sp|P02765|FETUA_HUMAN;tr|B7Z8Q2|B7Z8Q2_HUMAN;tr|C9JV77|C9JV77_HUMAN	sp|P02765|FETUA_HUMAN	yes	2;3;4;5	0	492.42	361530000000	26672000000	17996000000	17101000000	14459000000	37247000000	18664000000	15367000000	11214000000	22517000000	22840000000	19341000000	31743000000	17169000000	22106000000	22697000000	28112000000	16284000000
IGWPNAPILIQDFETLPR	18	0	2079.12	sp|P04275|VWF_HUMAN;tr|H2DLA2|H2DLA2_HUMAN;tr|L8E853|L8E853_HUMAN	tr|L8E853|L8E853_HUMAN	no	2;3	1.4581e-19	155.08	779330000	0	0	0	0	0	0	0	97427000	4863600	476330000	9036600	27532000	70028000	13841000	0	33114000	47166000
SGEYWIDPNQGCNLDAIK	18	0	2078.94	tr|D3DTX7|D3DTX7_HUMAN;sp|P02452|CO1A1_HUMAN	tr|D3DTX7|D3DTX7_HUMAN	yes	2	0.0050568	53.252	17800000	0	0	0	0	0	0	0	0	0	0	0	0	0	0	0	17800000	0
ASPDWGYDDKNGPEQWSK	18	1	2078.9	tr|V9HWE3|V9HWE3_HUMAN;sp|P00915|CAH1_HUMAN;tr|E5RHP7|E5RHP7_HUMAN;tr|E5RH81|E5RH81_HUMAN;tr|E5RIF9|E5RIF9_HUMAN;tr|E5RG43|E5RG43_HUMAN;tr|E5RGU8|E5RGU8_HUMAN;tr|E5RFL2|E5RFL2_HUMAN;tr|E5RII2|E5RII2_HUMAN;tr|E5RHS7|E5RHS7_HUMAN	tr|V9HWE3|V9HWE3_HUMAN	yes	2	1.5089e-05	113.35	37180000	0	0	21146000	0	0	0	0	16034000	0	0	0	0	0	0	0	0	0
VPEARPNSMVVEHPEFLK	18	0	2078.06	sp|P06396|GELS_HUMAN	sp|P06396|GELS_HUMAN	yes	3;4	0.0017801	47.942	861850000	21895000	0	82543000	25178000	32359000	128170000	50454000	69189000	62842000	29167000	0	88264000	42320000	20759000	15991000	182050000	10671000
RPCLHVPACKDPEEEEL	17	1	2077.96	tr|A0A0S2Z4I5|A0A0S2Z4I5_HUMAN;sp|P27918|PROP_HUMAN	tr|A0A0S2Z4I5|A0A0S2Z4I5_HUMAN	yes	2;3;4	9.6524e-06	92.528	6112100000	271040000	361100000	313270000	515780000	429000000	282190000	334760000	260740000	220360000	257730000	482210000	305490000	821550000	180460000	379510000	428490000	268410000
QLPGGQNPVSYVYLEVVSK	19	0	2076.09	sp|P01031|CO5_HUMAN;tr|Q59GS8|Q59GS8_HUMAN	sp|P01031|CO5_HUMAN	yes	2;3	2.8393e-06	126.48	16252000000	729970000	1058500000	651190000	1098400000	1259400000	1196700000	1330800000	859540000	655270000	1105400000	700670000	1009000000	853100000	1032200000	608070000	1163700000	939510000
GWVTDGFSSLKDYWSTVK	18	1	2075	tr|A3KPE2|A3KPE2_HUMAN;sp|P02656|APOC3_HUMAN;tr|B0YIW2|B0YIW2_HUMAN	tr|A3KPE2|A3KPE2_HUMAN	yes	3	5.4782e-19	149.57	308800000	138120000	0	0	34699000	0	0	0	0	5851900	14623000	0	0	0	17665000	97846000	0	0
NPDGDPGGPWCYTTDPAVR	19	0	2073.89	tr|Q53GN8|Q53GN8_HUMAN;sp|P26927|HGFL_HUMAN;tr|G3XAK1|G3XAK1_HUMAN;tr|B7Z250|B7Z250_HUMAN;tr|B7Z557|B7Z557_HUMAN;tr|B7Z538|B7Z538_HUMAN	tr|Q53GN8|Q53GN8_HUMAN	yes	2	4.1585e-06	120.54	678370000	32530000	47384000	31768000	38581000	32688000	41915000	35671000	33268000	42806000	55427000	29959000	66587000	39478000	27262000	46366000	44262000	32416000
MCPQLQQYEMHGPEGLR	17	0	2072.92	sp|P01023|A2MG_HUMAN	sp|P01023|A2MG_HUMAN	yes	2;3;4	2.4446e-74	258.65	219080000000	12790000000	16800000000	15065000000	10330000000	17228000000	17419000000	11696000000	10975000000	7342200000	11097000000	9426800000	6872300000	14611000000	9807400000	11410000000	19461000000	16748000000
SDGLPWCSTTANYDTDDR	18	0	2072.84	sp|P14780|MMP9_HUMAN;tr|B7Z747|B7Z747_HUMAN	sp|P14780|MMP9_HUMAN	no	2	0.0005565	67.964	19225000	0	0	0	0	0	0	0	0	0	0	0	0	19225000	0	0	0	0
GLQYAAQEGLLALQSELLR	19	0	2072.13	sp|P18428|LBP_HUMAN;tr|Q8TCF0|Q8TCF0_HUMAN	sp|P18428|LBP_HUMAN	yes	2;3	2.1051e-100	274.45	7521000000	220850000	231080000	246070000	363810000	353650000	261720000	415110000	285510000	130710000	285160000	133040000	634880000	572000000	547130000	184320000	721800000	1934100000
ASSQWVVGPSYFVEYLIK	18	0	2072.06	sp|Q9UGM5|FETUB_HUMAN;tr|Q5J875|Q5J875_HUMAN;tr|E9PG08|E9PG08_HUMAN;tr|B7Z8T3|B7Z8T3_HUMAN;tr|C9JC68|C9JC68_HUMAN	sp|Q9UGM5|FETUB_HUMAN	yes	2;3	1.2962e-05	107.99	1840700000	222670000	135200000	159270000	156570000	109640000	62384000	108310000	72719000	23268000	117960000	29987000	142490000	71405000	58430000	55289000	203340000	111810000
ASGSLPYTQTLQDHLNSLK	19	0	2072.05	tr|C0JYY2|C0JYY2_HUMAN;sp|P04114|APOB_HUMAN;tr|E1A689|E1A689_HUMAN	tr|C0JYY2|C0JYY2_HUMAN	yes	2;3	4.3077e-57	244.32	44442000000	5143100000	2521100000	1729000000	2640600000	1652000000	1831500000	1603700000	2513900000	3948400000	3559500000	2279500000	914860000	2075700000	3407100000	3884600000	2732200000	2005000000
NHLQLEGLFFTNGEHTSK	18	0	2071.01	tr|C0JYY2|C0JYY2_HUMAN;sp|P04114|APOB_HUMAN;tr|E1A689|E1A689_HUMAN;tr|E1B4S7|E1B4S7_HUMAN;tr|E1B4S8|E1B4S8_HUMAN;tr|Q59HB3|Q59HB3_HUMAN	tr|C0JYY2|C0JYY2_HUMAN	no	2;3;4	9.2309e-38	132.24	1624900000	89336000	138850000	96980000	160760000	144070000	45297000	151620000	0	87967000	157720000	110560000	0	99290000	162120000	23876000	107380000	49018000
SDNCEDTPEAGYFAVAVVK	19	0	2070.92	tr|B4E1B2|B4E1B2_HUMAN;tr|Q53H26|Q53H26_HUMAN;tr|B4DI57|B4DI57_HUMAN;tr|B4DHZ6|B4DHZ6_HUMAN	tr|B4E1B2|B4E1B2_HUMAN	no	2;3	1.4396e-72	228.93	2785000000	157260000	147330000	252580000	196390000	384560000	155570000	61642000	114860000	267780000	132450000	190200000	79052000	47865000	87093000	227760000	170810000	111760000
SEGSSVNLSPPLEQCVPDR	19	0	2069.97	sp|P00734|THRB_HUMAN;tr|B4DDT3|B4DDT3_HUMAN;tr|E9PIT3|E9PIT3_HUMAN;tr|C9JV37|C9JV37_HUMAN	sp|P00734|THRB_HUMAN	yes	2;3	1.4568e-89	262.37	81570000000	3854700000	5822700000	4896500000	6039100000	5484800000	5046500000	5327300000	3068000000	4831700000	4527900000	4765400000	6259200000	4215800000	2906200000	4956600000	5117300000	4450600000
EDLIWELLNQAQEHFGK	17	0	2069.02	tr|B4E1B2|B4E1B2_HUMAN;tr|Q53H26|Q53H26_HUMAN;tr|B4DI57|B4DI57_HUMAN;tr|B4DHZ6|B4DHZ6_HUMAN	tr|B4E1B2|B4E1B2_HUMAN	no	2;3	1.0664e-126	303.71	1965300000	207850000	214890000	337260000	262820000	331150000	31520000	0	42678000	56008000	59010000	41473000	30930000	30215000	62092000	122080000	64852000	70498000
QAMGELSELSFHYLIMAK	18	0	2067.02	tr|B2R950|B2R950_HUMAN;sp|P20742|PZP_HUMAN	tr|B2R950|B2R950_HUMAN	yes	2;3	0.00046003	65.231	312580000	17325000	10523000	21743000	126800000	0	18813000	22862000	12140000	2234800	0	15991000	0	23874000	0	21328000	5565400	13384000
FDHTNSLNIAGLSLDFSSK	19	0	2065.01	tr|C0JYY2|C0JYY2_HUMAN;sp|P04114|APOB_HUMAN;tr|E1A689|E1A689_HUMAN	tr|C0JYY2|C0JYY2_HUMAN	yes	2;3	0	449.63	31941000000	941150000	1241800000	1073100000	1631400000	1996600000	738930000	1914600000	2681800000	5941200000	1378500000	1048000000	1292300000	1247400000	3947200000	1123300000	2521500000	1222100000
MIPCDFLIPVQTQHPIR	17	0	2064.06	tr|B4DVJ0|B4DVJ0_HUMAN;tr|B4DE36|B4DE36_HUMAN;sp|P06744|G6PI_HUMAN;tr|A0A1W6AYU6|A0A1W6AYU6_HUMAN;tr|A0A0A0MTS2|A0A0A0MTS2_HUMAN;tr|K7EQ48|K7EQ48_HUMAN;tr|K7ESF4|K7ESF4_HUMAN	tr|B4DVJ0|B4DVJ0_HUMAN	yes	3	0.046688	27.149	834790000	29917000	215140000	164170000	171820000	0	0	19917000	18940000	0	175470000	0	0	0	0	0	39406000	0
LLNLDGTCADSYSFVFSR	18	0	2063.96	tr|Q5VY30|Q5VY30_HUMAN;sp|P02753|RET4_HUMAN	tr|Q5VY30|Q5VY30_HUMAN	yes	2;3	4.6879e-165	336.27	32009000000	1423800000	1933000000	2171500000	2019800000	2339900000	1079300000	1902500000	661880000	650390000	3265300000	809100000	2369600000	1593000000	5240400000	1368800000	2165400000	1014900000
SSFTVQDLKPFTEYVFR	17	0	2063.04	tr|A0A0A0N0L5|A0A0A0N0L5_HUMAN;tr|Q17RA0|Q17RA0_HUMAN;sp|P40189|IL6RB_HUMAN;tr|D6RH03|D6RH03_HUMAN;tr|A0A0A0N0L2|A0A0A0N0L2_HUMAN;tr|Q5FC05|Q5FC05_HUMAN	tr|A0A0A0N0L5|A0A0A0N0L5_HUMAN	yes	3	0.019547	32.55	214700000	13231000	10195000	18379000	17241000	18157000	8215700	0	15352000	11122000	0	12601000	13999000	13990000	18209000	13333000	17609000	13071000
DLDSQTMMVLVNYIFFK	17	0	2063.01	tr|A0A024R6P0|A0A024R6P0_HUMAN;sp|P01011|AACT_HUMAN;tr|B3KS79|B3KS79_HUMAN;tr|G3V595|G3V595_HUMAN	tr|A0A024R6P0|A0A024R6P0_HUMAN	yes	2;3	2.3847e-12	177.1	457210000	96040000	0	33476000	74513000	29353000	1518800	41909000	1054300	0	0	0	7291800	17434000	28866000	10811000	0	114940000
GSSVHQDFLGFYVLDSHR	18	0	2062.99	sp|P19827|ITIH1_HUMAN;tr|H7C0N0|H7C0N0_HUMAN;tr|B5MCP1|B5MCP1_HUMAN;tr|Q9P1C5|Q9P1C5_HUMAN	sp|P19827|ITIH1_HUMAN	no	3;4	6.318e-09	95.205	565090000	20639000	29774000	24067000	24622000	38404000	35689000	19466000	38221000	54679000	43652000	35353000	43235000	30128000	16868000	12118000	39861000	58317000
TICESSGIWSNPSPICQK	18	0	2062.95	tr|B4DQA0|B4DQA0_HUMAN;sp|P14151|LYAM1_HUMAN;tr|Q8WW79|Q8WW79_HUMAN;tr|A0A024R8Z0|A0A024R8Z0_HUMAN;tr|Q6ULR8|Q6ULR8_HUMAN	tr|B4DQA0|B4DQA0_HUMAN	yes	2;3	6.1279e-36	225.63	4392300000	178510000	358730000	180260000	254800000	345510000	244210000	256820000	207120000	221540000	353630000	191820000	348930000	209720000	145300000	191110000	392990000	311300000
HQNQWYTVCQTGWSLR	16	0	2062.94	sp|O43866|CD5L_HUMAN	sp|O43866|CD5L_HUMAN	yes	2;3	2.6409e-37	252.37	3815800000	137990000	209100000	304520000	306380000	166870000	263990000	167080000	206750000	124110000	190750000	33654000	163400000	442120000	202310000	230030000	295210000	371540000
SDLEANVEALTQEIDFLR	18	0	2062.02	sp|A6NCN2|KR87P_HUMAN	sp|A6NCN2|KR87P_HUMAN	yes	2;3	1.0444e-26	202.44	102450000	0	0	102450000	0	0	0	0	0	0	0	0	0	0	0	0	0	0
NPDADKGPWCFTTDPSVR	18	1	2061.92	sp|P00747|PLMN_HUMAN;tr|B2R7F8|B2R7F8_HUMAN;tr|B4DPH4|B4DPH4_HUMAN	sp|P00747|PLMN_HUMAN	yes	2;3;4	1.4496e-110	354.01	54049000000	2898900000	3512000000	2785400000	4035000000	3576100000	4611100000	3827900000	1086300000	2651300000	2400300000	3333500000	5552400000	2885900000	2656200000	3312300000	2992000000	1931900000
TQPNLDNCPFHDQPHLK	17	0	2059.95	tr|A0A0K0K1J1|A0A0K0K1J1_HUMAN;sp|P01034|CYTC_HUMAN	tr|A0A0K0K1J1|A0A0K0K1J1_HUMAN	yes	2;3;4	4.5956e-06	91.858	2828800000	90152000	158400000	73058000	125860000	112690000	540800000	127910000	140070000	168610000	131570000	117390000	359120000	157180000	216760000	200840000	108390000	0
LVVNFPNYHQTSEIVGDK	18	0	2059.04	sp|P51161|FABP6_HUMAN	sp|P51161|FABP6_HUMAN	yes	3	9.8715e-05	68.82	59049000	0	0	0	0	0	0	0	0	0	0	1524000	0	57525000	0	0	0	0
GDSGGPLVCGGVLEGVVTSGSR	22	0	2059	tr|Q6FHW3|Q6FHW3_HUMAN;sp|P00746|CFAD_HUMAN;tr|K7ERG9|K7ERG9_HUMAN;tr|A6XNE2|A6XNE2_HUMAN	tr|Q6FHW3|Q6FHW3_HUMAN	yes	2;3	2.7093e-12	126.77	2445300000	123800000	155750000	111970000	154230000	195630000	196530000	149550000	94035000	121760000	126770000	95846000	147720000	141280000	172710000	191390000	196080000	70233000
FFESFGDLSTPDAVMGNPK	19	0	2057.94	tr|D9YZU5|D9YZU5_HUMAN;sp|P68871|HBB_HUMAN;tr|Q14473|Q14473_HUMAN;tr|Q0Z944|Q0Z944_HUMAN;tr|Q9BWV6|Q9BWV6_HUMAN;tr|Q9GZL9|Q9GZL9_HUMAN;tr|Q9UK54|Q9UK54_HUMAN;tr|B3VL86|B3VL86_HUMAN;tr|Q6V0K9|Q6V0K9_HUMAN;tr|Q52MT0|Q52MT0_HUMAN;tr|E9NGZ5|E9NGZ5_HUMAN;tr|B3VL05|B3VL05_HUMAN;tr|Q4TWB7|Q4TWB7_HUMAN;tr|A0A1B4WRL5|A0A1B4WRL5_HUMAN;tr|Q3Y9I8|Q3Y9I8_HUMAN;tr|Q8IZI0|Q8IZI0_HUMAN;tr|Q3LR79|Q3LR79_HUMAN;tr|…	tr|D9YZU5|D9YZU5_HUMAN	no	2;3;4	4.2058e-64	279.62	99247000000	8682000000	9392000000	5006200000	1406100000	1681300000	1940200000	4154000000	26609000000	2218900000	356240000	1365800000	2292200000	3021000000	1938600000	692840000	27364000000	1127200000
LVEPVTDFLLDMPYHIR	17	0	2057.07	sp|P09619|PGFRB_HUMAN	sp|P09619|PGFRB_HUMAN	yes	3	8.274e-06	65.943	152770000	14805000	0	11431000	12700000	0	8883200	15829000	2682000	8138700	22653000	3965800	0	0	3902700	12495000	23314000	11968000
LYHSEAFTVNFGDTEEAK	18	0	2056.94	tr|E9KL23|E9KL23_HUMAN;sp|P01009|A1AT_HUMAN;tr|A0A024R6I7|A0A024R6I7_HUMAN;tr|A0A0G2JRN3|A0A0G2JRN3_HUMAN;tr|Q13747|Q13747_HUMAN;tr|G3V2B9|G3V2B9_HUMAN	tr|E9KL23|E9KL23_HUMAN	yes	3	0.0071968	38.996	80260000	0	0	0	0	0	22765000	0	29915000	0	0	0	0	0	0	0	0	27580000
CYFPYLENGYNQNYGR	16	0	2056.87	sp|P08603|CFAH_HUMAN;tr|W5U1X0|W5U1X0_HUMAN;tr|Q8WW96|Q8WW96_HUMAN;tr|A0A087WYK9|A0A087WYK9_HUMAN;tr|Q6NSD3|Q6NSD3_HUMAN;sp|Q02985|FHR3_HUMAN;tr|A8K5T0|A8K5T0_HUMAN	sp|P08603|CFAH_HUMAN	no	3	8.3837e-06	71.513	63243000	0	0	0	0	0	0	0	0	0	0	14649000	0	0	12096000	0	15676000	20822000
VFKDVFLEMNIPYSVVR	17	1	2055.09	sp|P01031|CO5_HUMAN;tr|Q59GS8|Q59GS8_HUMAN	sp|P01031|CO5_HUMAN	yes	2;3	0.001312	59.227	274770000	0	9950400	43070000	15158000	17255000	28156000	43645000	25967000	5951900	15115000	9062000	26328000	0	0	0	35106000	0
YGFCEAADQFHVLDEVR	17	0	2054.92	sp|P07360|CO8G_HUMAN	sp|P07360|CO8G_HUMAN	yes	2;3	9.7704e-98	287.48	43357000000	1301500000	2262700000	2219900000	2899400000	2955200000	2641500000	3505200000	2104100000	2338700000	3341700000	2764000000	2969400000	2409900000	1861500000	2259000000	3226000000	2297300000
GQELCADYSENTFTEYK	17	0	2053.86	tr|V9HWI6|V9HWI6_HUMAN;sp|P02774|VTDB_HUMAN;CON__Q3MHN5;CON__ENSEMBL:ENSBTAP00000018229;tr|D6RF35|D6RF35_HUMAN	tr|V9HWI6|V9HWI6_HUMAN	no	2;3	2.7388e-164	335.2	93594000000	5579900000	7084000000	3845300000	5554200000	5922000000	6292700000	5612700000	3612200000	4554500000	7935100000	5359100000	8446700000	5423800000	3147800000	5339900000	5134500000	4749200000
VPGLHHTYDVLFLGTGDGR	19	0	2053.04	tr|Q7Z3N1|Q7Z3N1_HUMAN;sp|Q9NPR2|SEM4B_HUMAN;tr|J3KNP4|J3KNP4_HUMAN;tr|H0YN49|H0YN49_HUMAN;tr|H0YMZ3|H0YMZ3_HUMAN;tr|Q4VBY2|Q4VBY2_HUMAN	tr|Q7Z3N1|Q7Z3N1_HUMAN	yes	3	0.0064391	38.888	113020000	14778000	0	0	11227000	18771000	13041000	0	14233000	12295000	0	13480000	0	0	15198000	0	0	0
RPQGSTCRDHENELLNK	17	1	2052.98	tr|B4E1Z4|B4E1Z4_HUMAN;tr|E7ETN3|E7ETN3_HUMAN;tr|Q7Z685|Q7Z685_HUMAN;tr|Q5JP69|Q5JP69_HUMAN;sp|P06681|CO2_HUMAN;tr|A0A0G2JL69|A0A0G2JL69_HUMAN;tr|A0A1U9X8X9|A0A1U9X8X9_HUMAN;tr|Q53HP3|Q53HP3_HUMAN;tr|A0A1U9X8W4|A0A1U9X8W4_HUMAN;tr|B4DV48|B4DV48_HUMAN;tr|A0A0G2JIE7|A0A0G2JIE7_HUMAN;tr|H0Y3H6|H0Y3H6_HUMAN;tr|B4DQI1|B4DQI1_HUMAN;tr|E9PDZ0|E9PDZ0_HUMAN;tr|A0A1U9X8X3|A0A1U9X8X3_HUMAN	tr|B4E1Z4|B4E1Z4_HUMAN	no	4	0.043522	28.627	57002000	0	0	0	0	0	21122000	0	19301000	0	0	0	0	5988700	0	0	10589000	0
SQPSQPSDHHETPPAAPDR	19	0	2052.92	tr|B3KX75|B3KX75_HUMAN	tr|B3KX75|B3KX75_HUMAN	no	3;4	9.6468e-06	83.849	543490000	0	0	0	14417000	71689000	19904000	24951000	53666000	34368000	53824000	60412000	38055000	15025000	50852000	21820000	29038000	55474000
ILGEELGFASLHDLQLLGK	19	0	2052.13	tr|C0JYY2|C0JYY2_HUMAN;sp|P04114|APOB_HUMAN;tr|E1A689|E1A689_HUMAN;tr|A8K479|A8K479_HUMAN;tr|A8MUN2|A8MUN2_HUMAN;tr|Q7Z7Q0|Q7Z7Q0_HUMAN	tr|C0JYY2|C0JYY2_HUMAN	no	2;3;4	2.2867e-112	278.73	171690000000	11548000000	16932000000	8585500000	15162000000	8552300000	5750300000	8976200000	7092900000	9993500000	14476000000	4577100000	3579300000	6982800000	9984100000	15964000000	16182000000	7350900000
ATLDVDEAGTEAAAATSFAIK	21	0	2051.01	tr|B2R815|B2R815_HUMAN;tr|A0A024R6I9|A0A024R6I9_HUMAN;sp|P29622|KAIN_HUMAN	tr|B2R815|B2R815_HUMAN	yes	2;3	3.1057e-129	278.82	6224500000	268680000	287030000	278610000	280200000	397700000	509650000	410420000	371690000	247430000	495830000	347120000	332210000	508060000	307530000	477220000	455150000	249910000
VDLSFSPSQSLPASHAHLR	19	0	2048.04	sp|P01023|A2MG_HUMAN	sp|P01023|A2MG_HUMAN	yes	2;3;4	8.8579e-161	397.53	236020000000	17834000000	11805000000	9759400000	19245000000	20321000000	13745000000	13313000000	13513000000	7892500000	12365000000	10284000000	20509000000	12188000000	11028000000	9466100000	15707000000	17046000000
GGDVASMYTPNAQYCQMR	18	0	2047.86	sp|P03952|KLKB1_HUMAN;tr|H0YAC1|H0YAC1_HUMAN;tr|A8K9A9|A8K9A9_HUMAN;tr|C9J075|C9J075_HUMAN	sp|P03952|KLKB1_HUMAN	yes	2;3	3.1602e-60	308	6738800000	294640000	435130000	308720000	456780000	406780000	334920000	399830000	173960000	560660000	441180000	431310000	573150000	412010000	207200000	497990000	366110000	438420000
LEVLNFDFQANAQLSNPK	18	0	2047.04	tr|C0JYY2|C0JYY2_HUMAN;sp|P04114|APOB_HUMAN;tr|E1A689|E1A689_HUMAN;tr|Q13789|Q13789_HUMAN	tr|C0JYY2|C0JYY2_HUMAN	no	2;3	4.6343e-33	190.03	4430900000	374510000	359710000	491870000	284690000	324100000	108860000	406200000	359740000	48570000	365830000	71022000	39949000	252920000	169540000	113330000	423190000	236870000
RLYGSEAFATDFQDSAAAK	19	1	2046.96	tr|A0A024R6P0|A0A024R6P0_HUMAN;sp|P01011|AACT_HUMAN;tr|B3KS79|B3KS79_HUMAN;tr|G3V595|G3V595_HUMAN	tr|A0A024R6P0|A0A024R6P0_HUMAN	yes	2;3	9.4052e-80	283.05	62220000000	2329300000	3445800000	3895400000	2916300000	3478300000	5193200000	5019600000	2840800000	2968600000	2872800000	3362200000	4957000000	2244200000	2064500000	3701400000	2849800000	8081100000
GFNCESKPEAEETCFDK	17	0	2046.83	sp|P02751|FINC_HUMAN;tr|Q6MZF4|Q6MZF4_HUMAN;tr|A0A024R462|A0A024R462_HUMAN;tr|B7ZLE5|B7ZLE5_HUMAN	tr|A0A024R462|A0A024R462_HUMAN	no	2;3	2.275e-97	337.89	10493000000	256260000	1050300000	591670000	1156300000	219030000	230880000	773870000	848010000	846550000	579570000	283320000	806980000	1376900000	215340000	210050000	536600000	511500000
[truncated: 4,731 more rows]
