# Supplementary material for: Oxidative stress and antioxidant defense in detoxification systems of snake venom-induced toxicity
Source: J Venom Anim Toxins Incl Trop Dis. 2020 Oct 19;26:e20200053. doi: 10.1590/1678-9199-JVATITD-2020-0053 (PMC7574533; doi:10.1590/1678-9199-JVATITD-2020-0053)
Supplement: Additional file 2. [file 1678-9199-jvatitd-26-e20200053-s2.xlsx]

## Sheet: Legend
J Venom Anim Toxins incl Trop Dis.
https://doi.org/10.1590/1678-9199-JVATITD-2020-0053
Supplementary Material to “Oxidative stress and antioxidant defense in detoxification systems of snake venom-induced toxicity”

## Sheet: Additional file 2
Protein IDs	Protein IDs	Gene Name	Fasta headers	Number of proteins	Peptides	Razor + unique peptides	Unique peptides	Sequence coverage [%]	Mol. weight [kDa]	LFQ intensity A1	LFQ intensity A2	LFQ intensity A3	LFQ intensity B1	LFQ intensity B2	LFQ intensity B3	LFQ intensity B4	LFQ intensity C1	LFQ intensity C2	LFQ intensity C3	LFQ intensity D1	LFQ intensity D2	LFQ intensity D3	LFQ intensity D4	LFQ intensity E1	LFQ intensity E2	LFQ intensity E3	Contaminant
tr|X6RJP6|X6RJP6_HUMAN;sp|P37802|TAGL2_HUMAN;tr|B7Z5A2|B7Z5A2_HUMAN	X6RJP6	TAGLN2	tr|X6RJP6|X6RJP6_HUMAN Transgelin-2 (Fragment) OS=Homo sapiens GN=TAGLN2 PE=1 SV=1;sp|P37802|TAGL2_HUMAN Transgelin-2 OS=Homo sapiens GN=TAGLN2 PE=1 SV=3	3	7	7	7	44.9	21.086	0	40405000	0	71887000	21507000	0	74114000	0	0	0	0	30258000	238390000	45185000	0	152230000	0
tr|W8QEY1|W8QEY1_HUMAN;tr|Q2TUW9|Q2TUW9_HUMAN;tr|B2MV14|B2MV14_HUMAN;tr|B4E1V0|B4E1V0_HUMAN	W8QEY1	LTF	tr|W8QEY1|W8QEY1_HUMAN Lactoferrin OS=Homo sapiens PE=2 SV=1;tr|Q2TUW9|Q2TUW9_HUMAN Lactoferrin OS=Homo sapiens PE=2 SV=1;tr|B2MV14|B2MV14_HUMAN Truncated lactoferrin OS=Homo sapiens GN=LTF PE=3 SV=1	4	26	2	1	49.6	78.381	0	0	0	0	0	0	0	0	0	0	13269000	0	0	0	0	0	0
tr|W0UV93|W0UV93_HUMAN;sp|P07998|RNAS1_HUMAN;tr|G3V357|G3V357_HUMAN	W0UV93	RAC1	tr|W0UV93|W0UV93_HUMAN Ribonuclease A C1 OS=Homo sapiens GN=RAC1 PE=3 SV=1;sp|P07998|RNAS1_HUMAN Ribonuclease pancreatic OS=Homo sapiens GN=RNASE1 PE=1 SV=4;tr|G3V357|G3V357_HUMAN Ribonuclease pancreatic OS=Homo sapiens GN=RNASE1 PE=1 SV=1	3	3	3	3	35.3	17.644	132530000	126680000	150530000	116590000	136200000	166220000	192480000	155020000	109520000	0	75441000	0	126300000	113910000	107670000	138390000	70935000
tr|W0UV28|W0UV28_HUMAN;sp|P03950|ANGI_HUMAN	W0UV28	RAA1	tr|W0UV28|W0UV28_HUMAN Ribonuclease A A1 OS=Homo sapiens GN=RAA1 PE=3 SV=1;sp|P03950|ANGI_HUMAN Angiogenin OS=Homo sapiens GN=ANG PE=1 SV=1	2	5	5	5	42.2	16.55	207160000	252180000	226000000	343710000	439440000	374480000	415110000	468460000	432550000	410070000	446160000	356190000	331410000	321510000	403370000	311780000	385190000
tr|V9HWP0|V9HWP0_HUMAN;sp|P02743|SAMP_HUMAN	V9HWP0	HEL-S-92n	tr|V9HWP0|V9HWP0_HUMAN Pentaxin OS=Homo sapiens GN=HEL-S-92n PE=2 SV=1;sp|P02743|SAMP_HUMAN Serum amyloid P-component OS=Homo sapiens GN=APCS PE=1 SV=2	2	8	8	8	33.2	25.387	21462000000	21332000000	19224000000	20963000000	24305000000	24404000000	22150000000	12006000000	27050000000	21707000000	28115000000	26895000000	22578000000	15111000000	30081000000	22411000000	22446000000
tr|V9HWN7|V9HWN7_HUMAN;sp|P04075|ALDOA_HUMAN;tr|J3KPS3|J3KPS3_HUMAN;tr|H3BQN4|H3BQN4_HUMAN;tr|H3BPS8|H3BPS8_HUMAN;tr|H3BUH7|H3BUH7_HUMAN;tr|H3BR04|H3BR04_HUMAN;tr|A0A0M4FNU3|A0A0M4FNU3_HUMAN;tr|H3BMQ8|H3BMQ8_HUMAN;tr|H3BU78|H3BU78_HUMAN;tr|A4UCS9|A4UCS9_HUMAN;tr|A4UCT0|A4UCT0_HUMAN;tr|H3BR68|H3BR68_HUMAN;tr|B7Z1Z9|B7Z1Z9_HUMAN;tr|B7Z1L5|B7Z1L5_HUMAN;tr|B7Z3K7|B7Z3K7_HUMAN	V9HWN7	HEL-S-87p	tr|V9HWN7|V9HWN7_HUMAN Fructose-bisphosphate aldolase OS=Homo sapiens GN=HEL-S-87p PE=2 SV=1;sp|P04075|ALDOA_HUMAN Fructose-bisphosphate aldolase A OS=Homo sapiens GN=ALDOA PE=1 SV=2;tr|J3KPS3|J3KPS3_HUMAN Fructose-bisphosphate aldolase OS=Homo sapiens GN=	16	13	13	11	45.9	39.42	227610000	230590000	239420000	179090000	199420000	153020000	944660000	277020000	124420000	220070000	196490000	243080000	259910000	195250000	94559000	383300000	135520000
tr|V9HWJ7|V9HWJ7_HUMAN;tr|A0A024RDT4|A0A024RDT4_HUMAN;sp|P13796|PLSL_HUMAN;tr|Q53FI1|Q53FI1_HUMAN;tr|Q59GX5|Q59GX5_HUMAN;tr|B3KUI1|B3KUI1_HUMAN;tr|Q5TBN3|Q5TBN3_HUMAN;tr|B4DPW9|B4DPW9_HUMAN;tr|A0A0A0MSQ0|A0A0A0MSQ0_HUMAN;tr|Q53GY0|Q53GY0_HUMAN;sp|P13797|PLST_HUMAN;tr|Q96HI1|Q96HI1_HUMAN;tr|U3KQI3|U3KQI3_HUMAN;tr|B4DI60|B4DI60_HUMAN;tr|B4DPU6|B4DPU6_HUMAN;tr|B4DG31|B4DG31_HUMAN;tr|Q5TBN5|Q5TBN5_HU…	V9HWJ7	HEL-S-37	tr|V9HWJ7|V9HWJ7_HUMAN Epididymis secretory protein Li 37 OS=Homo sapiens GN=HEL-S-37 PE=2 SV=1;tr|A0A024RDT4|A0A024RDT4_HUMAN Lymphocyte cytosolic protein 1 (L-plastin), isoform CRA_a OS=Homo sapiens GN=LCP1 PE=4 SV=1;sp|P13796|PLSL_HUMAN Plastin-2 OS=Hom	19	25	25	25	50.2	70.289	653160000	658210000	655280000	889030000	779440000	823510000	764670000	756240000	915230000	981000000	823250000	1025300000	946290000	960480000	757800000	916830000	783930000
tr|V9HWI6|V9HWI6_HUMAN;sp|P02774|VTDB_HUMAN;tr|D6RBJ7|D6RBJ7_HUMAN;tr|D6RF20|D6RF20_HUMAN;CON__Q3MHN5;CON__ENSEMBL:ENSBTAP00000018229;tr|Q6LDC6|Q6LDC6_HUMAN	V9HWI6	HEL-S-51	tr|V9HWI6|V9HWI6_HUMAN Epididymis secretory protein Li 51 OS=Homo sapiens GN=HEL-S-51 PE=2 SV=1;sp|P02774|VTDB_HUMAN Vitamin D-binding protein OS=Homo sapiens GN=GC PE=1 SV=1;tr|D6RBJ7|D6RBJ7_HUMAN Vitamin D-binding protein OS=Homo sapiens GN=GC PE=1 SV=1	7	40	40	4	81.4	52.963	159770000000	178450000000	171020000000	165880000000	192030000000	213150000000	217450000000	183340000000	170320000000	220620000000	196430000000	232670000000	171560000000	154330000000	174710000000	174470000000	172930000000
tr|V9HWI1|V9HWI1_HUMAN;sp|P30043|BLVRB_HUMAN;tr|M0R192|M0R192_HUMAN;tr|M0QZL1|M0QZL1_HUMAN	V9HWI1	HEL-S-10	tr|V9HWI1|V9HWI1_HUMAN Epididymis secretory protein Li 10 OS=Homo sapiens GN=HEL-S-10 PE=2 SV=1;sp|P30043|BLVRB_HUMAN Flavin reductase (NADPH) OS=Homo sapiens GN=BLVRB PE=1 SV=3;tr|M0R192|M0R192_HUMAN Flavin reductase (NADPH) OS=Homo sapiens GN=BLVRB PE=1	4	8	8	8	63.6	22.119	467750000	673850000	531940000	133800000	159000000	221750000	254540000	781860000	163060000	107950000	166790000	279390000	261830000	293480000	67120000	503660000	87364000
tr|V9HWH6|V9HWH6_HUMAN;sp|P00491|PNPH_HUMAN;tr|Q8N7G1|Q8N7G1_HUMAN;tr|G3V5M2|G3V5M2_HUMAN;tr|G3V2H3|G3V2H3_HUMAN;tr|Q9P1G4|Q9P1G4_HUMAN;tr|G3V393|G3V393_HUMAN	V9HWH6	HEL-S-156an	tr|V9HWH6|V9HWH6_HUMAN Purine nucleoside phosphorylase OS=Homo sapiens GN=HEL-S-156an PE=2 SV=1;sp|P00491|PNPH_HUMAN Purine nucleoside phosphorylase OS=Homo sapiens GN=PNP PE=1 SV=2;tr|Q8N7G1|Q8N7G1_HUMAN Purine nucleoside phosphorylase OS=Homo sapiens PE=	7	7	7	7	34.9	32.118	60631000	86568000	85592000	0	0	37511000	43443000	89467000	0	0	0	0	50198000	34611000	0	49307000	0
tr|V9HWG1|V9HWG1_HUMAN;sp|Q13228|SBP1_HUMAN;tr|H0Y532|H0Y532_HUMAN;tr|B4DPI7|B4DPI7_HUMAN;tr|A6PVX1|A6PVX1_HUMAN;tr|F2Z2W8|F2Z2W8_HUMAN;tr|F8WCR4|F8WCR4_HUMAN;tr|Q9H8A8|Q9H8A8_HUMAN;tr|C9JVL0|C9JVL0_HUMAN	V9HWG1	HEL-S-134P	tr|V9HWG1|V9HWG1_HUMAN Epididymis secretory sperm binding protein Li 134P OS=Homo sapiens GN=HEL-S-134P PE=2 SV=1;sp|Q13228|SBP1_HUMAN Selenium-binding protein 1 OS=Homo sapiens GN=SELENBP1 PE=1 SV=2;tr|H0Y532|H0Y532_HUMAN Selenium-binding protein 1 (Fragm	9	9	9	9	23.3	52.39	63331000	90302000	86215000	0	43393000	38009000	47403000	105840000	0	50308000	36057000	51102000	64733000	66195000	0	62447000	60415000
tr|V9HWF6|V9HWF6_HUMAN;sp|P02763|A1AG1_HUMAN	V9HWF6	HEL-S-153w	tr|V9HWF6|V9HWF6_HUMAN Alpha-1-acid glycoprotein OS=Homo sapiens GN=HEL-S-153w PE=2 SV=1;sp|P02763|A1AG1_HUMAN Alpha-1-acid glycoprotein 1 OS=Homo sapiens GN=ORM1 PE=1 SV=1	2	8	8	6	40.8	23.511	134310000	141970000	125090000	1031300000	232220000	1049000000	182950000	55250000	126080000	67904000	514190000	59215000	151830000	45957000	1256700000	67635000	1623200000
tr|V9HWF4|V9HWF4_HUMAN;sp|P00558|PGK1_HUMAN;tr|B4E1H9|B4E1H9_HUMAN;tr|B4DHB3|B4DHB3_HUMAN;tr|B4DHM5|B4DHM5_HUMAN;tr|V9HW85|V9HW85_HUMAN;tr|A0A140VJR3|A0A140VJR3_HUMAN;sp|P07205|PGK2_HUMAN;tr|B4DWQ3|B4DWQ3_HUMAN	V9HWF4	HEL-S-68p	tr|V9HWF4|V9HWF4_HUMAN Phosphoglycerate kinase OS=Homo sapiens GN=HEL-S-68p PE=2 SV=1;sp|P00558|PGK1_HUMAN Phosphoglycerate kinase 1 OS=Homo sapiens GN=PGK1 PE=1 SV=3;tr|B4E1H9|B4E1H9_HUMAN Phosphoglycerate kinase OS=Homo sapiens PE=2 SV=1;tr|B4DHB3|B4DHB3	9	5	5	5	16.3	44.614	49063000	44505000	52913000	0	0	0	39642000	42990000	0	0	36174000	38789000	56891000	34253000	0	75357000	0
tr|V9HWE3|V9HWE3_HUMAN;sp|P00915|CAH1_HUMAN;tr|E5RHP7|E5RHP7_HUMAN;tr|E5RH81|E5RH81_HUMAN;tr|E5RIF9|E5RIF9_HUMAN;tr|E5RG43|E5RG43_HUMAN;tr|E5RFE7|E5RFE7_HUMAN;tr|E5RGU8|E5RGU8_HUMAN;tr|E5RFL2|E5RFL2_HUMAN;tr|E5RII2|E5RII2_HUMAN;tr|H0YBE2|H0YBE2_HUMAN;tr|E5RG81|E5RG81_HUMAN;tr|E5RJI8|E5RJI8_HUMAN;tr|E5RHS7|E5RHS7_HUMAN;tr|E5RJF6|E5RJF6_HUMAN	V9HWE3	HEL-S-11	tr|V9HWE3|V9HWE3_HUMAN Carbonic anhydrase I, isoform CRA_a OS=Homo sapiens GN=HEL-S-11 PE=2 SV=1;sp|P00915|CAH1_HUMAN Carbonic anhydrase 1 OS=Homo sapiens GN=CA1 PE=1 SV=2;tr|E5RHP7|E5RHP7_HUMAN Carbonic anhydrase 1 (Fragment) OS=Homo sapiens GN=CA1 PE=1 S	15	12	12	12	56.7	28.87	5554100000	7727300000	6575300000	1815600000	2197300000	3368400000	3832300000	9964600000	1736600000	1374800000	2599500000	4525800000	4116900000	5303500000	757380000	6192400000	999060000
tr|V9HWD8|V9HWD8_HUMAN;sp|P04217|A1BG_HUMAN;tr|M0R009|M0R009_HUMAN;tr|B3KP79|B3KP79_HUMAN;tr|B3KWB5|B3KWB5_HUMAN;tr|Q7Z3U3|Q7Z3U3_HUMAN;CON__Q2KJF1	V9HWD8	HEL-S-163pA	tr|V9HWD8|V9HWD8_HUMAN Epididymis secretory sperm binding protein Li 163pA OS=Homo sapiens GN=HEL-S-163pA PE=2 SV=1;sp|P04217|A1BG_HUMAN Alpha-1B-glycoprotein OS=Homo sapiens GN=A1BG PE=1 SV=4;tr|M0R009|M0R009_HUMAN Alpha-1B-glycoprotein (Fragment) OS=Homo	7	16	16	16	57.2	54.253	75160000000	68474000000	70102000000	83265000000	79008000000	82090000000	90634000000	74088000000	48125000000	79149000000	72590000000	95713000000	76786000000	81506000000	84912000000	71353000000	90001000000
tr|V9HWC7|V9HWC7_HUMAN;sp|P30041|PRDX6_HUMAN;tr|A4UCS6|A4UCS6_HUMAN;tr|B4DUK1|B4DUK1_HUMAN	V9HWC7	HEL-S-128m	tr|V9HWC7|V9HWC7_HUMAN Epididymis secretory sperm binding protein Li 128m OS=Homo sapiens GN=HEL-S-128m PE=2 SV=1;sp|P30041|PRDX6_HUMAN Peroxiredoxin-6 OS=Homo sapiens GN=PRDX6 PE=1 SV=3;tr|A4UCS6|A4UCS6_HUMAN Peroxiredoxin 6 (Fragment) OS=Homo sapiens PE=	4	6	6	6	32.1	25.035	42038000	61746000	54444000	0	0	0	0	43955000	0	0	0	31518000	48468000	39146000	0	45233000	0
tr|V9HWC6|V9HWC6_HUMAN;sp|P23284|PPIB_HUMAN	V9HWC6	HEL-S-39	tr|V9HWC6|V9HWC6_HUMAN Peptidyl-prolyl cis-trans isomerase OS=Homo sapiens GN=HEL-S-39 PE=2 SV=1;sp|P23284|PPIB_HUMAN Peptidyl-prolyl cis-trans isomerase B OS=Homo sapiens GN=PPIB PE=1 SV=2	2	2	2	2	11.5	22.742	0	0	0	0	0	0	0	0	0	0	14353000	0	0	13807000	0	0	0
tr|V9HWC0|V9HWC0_HUMAN;sp|P26038|MOES_HUMAN;tr|Q6PJT4|Q6PJT4_HUMAN;tr|B7Z4C7|B7Z4C7_HUMAN;tr|Q6PKD3|Q6PKD3_HUMAN;tr|Q05CU6|Q05CU6_HUMAN;tr|B7Z2S7|B7Z2S7_HUMAN;tr|B0YJ88|B0YJ88_HUMAN;sp|P35241|RADI_HUMAN;tr|Q9UJU1|Q9UJU1_HUMAN;tr|Q9UJZ2|Q9UJZ2_HUMAN;tr|Q9UJZ7|Q9UJZ7_HUMAN;tr|Q9UJZ6|Q9UJZ6_HUMAN;tr|Q9UK20|Q9UK20_HUMAN;tr|B7Z437|B7Z437_HUMAN;tr|B7Z5V2|B7Z5V2_HUMAN;tr|V9HW42|V9HW42_HUMAN;tr|Q6NUR7|Q6…	V9HWC0	HEL70	tr|V9HWC0|V9HWC0_HUMAN Epididymis luminal protein 70 OS=Homo sapiens GN=HEL70 PE=2 SV=1;sp|P26038|MOES_HUMAN Moesin OS=Homo sapiens GN=MSN PE=1 SV=3;tr|Q6PJT4|Q6PJT4_HUMAN MSN protein (Fragment) OS=Homo sapiens GN=MSN PE=2 SV=1	22	8	8	8	12.1	67.819	0	0	52562000	0	35229000	37664000	51535000	51126000	41233000	56478000	44381000	71161000	62744000	0	0	52206000	0
tr|V9HWB9|V9HWB9_HUMAN;sp|P00338|LDHA_HUMAN;tr|B4DJI1|B4DJI1_HUMAN;tr|F5GXH2|F5GXH2_HUMAN;tr|F5GYU2|F5GYU2_HUMAN;tr|F5GXY2|F5GXY2_HUMAN;tr|F5H5J4|F5H5J4_HUMAN;tr|F5H6W8|F5H6W8_HUMAN;tr|F5H8H6|F5H8H6_HUMAN;tr|F5GXC7|F5GXC7_HUMAN;tr|F5GWW2|F5GWW2_HUMAN;tr|F5GXU1|F5GXU1_HUMAN;tr|F5GZQ4|F5GZQ4_HUMAN;tr|F5H5G7|F5H5G7_HUMAN;tr|F5H155|F5H155_HUMAN;tr|A0A087WUM2|A0A087WUM2_HUMAN;tr|Q96L19|Q96L19_HUMAN;tr…	V9HWB9	HEL-S-133P	tr|V9HWB9|V9HWB9_HUMAN L-lactate dehydrogenase OS=Homo sapiens GN=HEL-S-133P PE=2 SV=1;sp|P00338|LDHA_HUMAN L-lactate dehydrogenase A chain OS=Homo sapiens GN=LDHA PE=1 SV=2;tr|B4DJI1|B4DJI1_HUMAN cDNA FLJ52549, highly similar to L-lactate dehydrogenase A	25	5	4	4	16.3	36.688	0	22149000	24723000	0	0	0	75739000	0	0	0	0	0	23148000	0	0	0	0
tr|V9HWB4|V9HWB4_HUMAN;sp|P11021|GRP78_HUMAN;tr|B4DEF7|B4DEF7_HUMAN	V9HWB4	HEL-S-89n	tr|V9HWB4|V9HWB4_HUMAN Epididymis secretory sperm binding protein Li 89n OS=Homo sapiens GN=HEL-S-89n PE=2 SV=1;sp|P11021|GRP78_HUMAN 78 kDa glucose-regulated protein OS=Homo sapiens GN=HSPA5 PE=1 SV=2	3	20	20	20	38.7	72.332	312390000	263760000	286700000	255880000	261920000	207350000	308490000	255770000	195210000	298120000	253130000	275290000	246670000	248120000	299080000	237220000	223120000
tr|V9HWA9|V9HWA9_HUMAN;sp|P01024|CO3_HUMAN;tr|B4E216|B4E216_HUMAN;CON__Q2UVX4;tr|M0QYC8|M0QYC8_HUMAN;tr|B4DR57|B4DR57_HUMAN;tr|M0QXZ3|M0QXZ3_HUMAN;tr|M0R0Q9|M0R0Q9_HUMAN;tr|M0R1Q1|M0R1Q1_HUMAN;tr|A0A024R8Y7|A0A024R8Y7_HUMAN;sp|O95568|MET18_HUMAN	V9HWA9	HEL-S-62p	tr|V9HWA9|V9HWA9_HUMAN Epididymis secretory sperm binding protein Li 62p OS=Homo sapiens GN=HEL-S-62p PE=2 SV=1;sp|P01024|CO3_HUMAN Complement C3 OS=Homo sapiens GN=C3 PE=1 SV=2;tr|B4E216|B4E216_HUMAN cDNA FLJ57339, highly similar to Complement C3 OS=Homo	11	94	94	94	67.6	187.15	13916000000	14887000000	12698000000	34841000000	32202000000	33245000000	28295000000	15476000000	25919000000	14275000000	32415000000	33320000000	35986000000	25050000000	32006000000	28574000000	35205000000
tr|V9HWA3|V9HWA3_HUMAN;sp|P07451|CAH3_HUMAN;tr|B4DUJ8|B4DUJ8_HUMAN;tr|E5RHI4|E5RHI4_HUMAN	V9HWA3	HEL-S-167mP	tr|V9HWA3|V9HWA3_HUMAN Epididymis secretory sperm binding protein Li 167mP OS=Homo sapiens GN=HEL-S-167mP PE=2 SV=1;sp|P07451|CAH3_HUMAN Carbonic anhydrase 3 OS=Homo sapiens GN=CA3 PE=1 SV=3;tr|B4DUJ8|B4DUJ8_HUMAN cDNA FLJ54160, highly similar to Carbonic	4	10	1	1	53.5	29.557	0	0	0	0	0	0	0	0	0	0	0	0	16193000	0	0	0	0
tr|V9HW98|V9HW98_HUMAN;sp|P62258|1433E_HUMAN;tr|G9K389|G9K389_HUMAN;tr|G9K388|G9K388_HUMAN;tr|B7ZA86|B7ZA86_HUMAN;tr|K7EM20|K7EM20_HUMAN;tr|B4DJB0|B4DJB0_HUMAN;tr|B4DJF2|B4DJF2_HUMAN;tr|I3L3T1|I3L3T1_HUMAN;tr|K7EIT4|K7EIT4_HUMAN;tr|B3KT37|B3KT37_HUMAN	V9HW98	HEL2	tr|V9HW98|V9HW98_HUMAN Epididymis luminal protein 2 OS=Homo sapiens GN=HEL2 PE=1 SV=1;sp|P62258|1433E_HUMAN 14-3-3 protein epsilon OS=Homo sapiens GN=YWHAE PE=1 SV=1;tr|G9K389|G9K389_HUMAN YWHAE/FAM22B fusion protein (Fragment) OS=Homo sapiens GN=YWHAE/FAM	11	7	5	5	27.8	29.174	35242000	0	38777000	0	0	22606000	33494000	61661000	0	0	0	29997000	37695000	37158000	0	46714000	0
tr|V9HW68|V9HW68_HUMAN;tr|Q0ZCH4|Q0ZCH4_HUMAN;sp|P01780|HV307_HUMAN;tr|Q0ZCJ4|Q0ZCJ4_HUMAN;tr|Q0ZCJ5|Q0ZCJ5_HUMAN;tr|Q0ZCJ2|Q0ZCJ2_HUMAN;tr|Q0ZCI8|Q0ZCI8_HUMAN;tr|Q0ZCJ0|Q0ZCJ0_HUMAN;tr|Q9ULB6|Q9ULB6_HUMAN;tr|Q0ZCH7|Q0ZCH7_HUMAN;tr|A0A0F7TD49|A0A0F7TD49_HUMAN	V9HW68	HEL-214	tr|V9HW68|V9HW68_HUMAN Epididymis luminal protein 214 OS=Homo sapiens GN=HEL-214 PE=2 SV=1	11	13	1	0	35.1	51.715	0	0	0	0	0	0	0	0	0	0	0	0	0	0	0	0	296690000
tr|V9HW56|V9HW56_HUMAN;sp|P67936|TPM4_HUMAN;tr|B4DVY2|B4DVY2_HUMAN;tr|B4DTB1|B4DTB1_HUMAN;tr|K7ENT6|K7ENT6_HUMAN;tr|K7EPV9|K7EPV9_HUMAN;tr|K7EMU5|K7EMU5_HUMAN;tr|K7EPB9|K7EPB9_HUMAN	V9HW56	HEL-S-108	tr|V9HW56|V9HW56_HUMAN Epididymis secretory protein Li 108 OS=Homo sapiens GN=HEL-S-108 PE=2 SV=1;sp|P67936|TPM4_HUMAN Tropomyosin alpha-4 chain OS=Homo sapiens GN=TPM4 PE=1 SV=3;tr|B4DVY2|B4DVY2_HUMAN cDNA FLJ54184, highly similar to Tropomyosin alpha-4 c	8	8	8	4	29.4	28.521	0	0	0	52740000	0	0	197260000	36124000	0	0	0	59240000	247180000	51970000	0	75795000	0
tr|V9HW34|V9HW34_HUMAN	V9HW34	HEL-213	tr|V9HW34|V9HW34_HUMAN Epididymis luminal protein 213 OS=Homo sapiens GN=HEL-213 PE=2 SV=1	1	10	1	1	52.3	25.646	16314000	0	0	0	0	0	0	0	0	0	0	0	0	0	0	0	0
tr|V9HW21|V9HW21_HUMAN;tr|A0A0K0K1L1|A0A0K0K1L1_HUMAN;sp|P00918|CAH2_HUMAN;tr|E5RID5|E5RID5_HUMAN;tr|E5RK37|E5RK37_HUMAN	V9HW21	HEL-76	tr|V9HW21|V9HW21_HUMAN Epididymis luminal protein 76 OS=Homo sapiens GN=HEL-76 PE=2 SV=1;tr|A0A0K0K1L1|A0A0K0K1L1_HUMAN Epididymis secretory protein Li 282 OS=Homo sapiens GN=HEL-S-282 PE=2 SV=1;sp|P00918|CAH2_HUMAN Carbonic anhydrase 2 OS=Homo sapiens GN=	5	9	9	9	38.5	29.246	816320000	753790000	736710000	243970000	209410000	333110000	382950000	1091100000	249650000	106300000	311460000	478020000	373830000	576970000	36043000	911530000	91405000
tr|V9HW12|V9HW12_HUMAN;sp|P32119|PRDX2_HUMAN;tr|B4DF70|B4DF70_HUMAN;tr|A6NIW5|A6NIW5_HUMAN;tr|A0A024R7F2|A0A024R7F2_HUMAN;tr|A0A0A0MRQ5|A0A0A0MRQ5_HUMAN	V9HW12	HEL-S-2a	tr|V9HW12|V9HW12_HUMAN Epididymis secretory sperm binding protein Li 2a OS=Homo sapiens GN=HEL-S-2a PE=2 SV=1;sp|P32119|PRDX2_HUMAN Peroxiredoxin-2 OS=Homo sapiens GN=PRDX2 PE=1 SV=5;tr|B4DF70|B4DF70_HUMAN cDNA FLJ60461, highly similar to Peroxiredoxin-2 (	6	12	12	11	70.2	21.892	1284900000	1992100000	1506700000	258670000	291470000	427770000	524120000	1872600000	470180000	329500000	457670000	1231500000	911420000	920410000	101410000	1260200000	281980000
tr|V9HVY1|V9HVY1_HUMAN;sp|P02675|FIBB_HUMAN;tr|B4E1D3|B4E1D3_HUMAN;tr|D3DP13|D3DP13_HUMAN;tr|D6REL8|D6REL8_HUMAN;CON__P02676	V9HVY1	HEL-S-78p	tr|V9HVY1|V9HVY1_HUMAN Epididymis secretory sperm binding protein Li 78p OS=Homo sapiens GN=HEL-S-78p PE=2 SV=1;sp|P02675|FIBB_HUMAN Fibrinogen beta chain OS=Homo sapiens GN=FGB PE=1 SV=2;tr|B4E1D3|B4E1D3_HUMAN cDNA FLJ53952, highly similar to Fibrinogen b	6	29	29	29	71.5	55.928	8515500	7400900	10208000	7188400	371230000	7827100	1142600000	22335000000	1870400000	25209000000	48258000	4329500	2699200000	1870700000	1262400000	8201700000	1594200000
tr|V9H1D9|V9H1D9_HUMAN	V9H1D9		tr|V9H1D9|V9H1D9_HUMAN Alpha globin OS=Homo sapiens PE=3 SV=1	1	9	1	1	69.5	13.582	0	0	0	0	0	0	0	0	0	0	0	0	0	0	0	0	0
tr|V9H1C1|V9H1C1_HUMAN	V9H1C1		tr|V9H1C1|V9H1C1_HUMAN Gelsolin exon 4 (Fragment) OS=Homo sapiens PE=4 SV=1	1	4	1	1	69.6	7.979	1744600000	2089000000	1608300000	2184200000	2532500000	2025800000	2051700000	2345200000	2709200000	2907900000	2606500000	3153400000	2734200000	1683700000	2231200000	3563700000	2236800000
tr|V9GYG9|V9GYG9_HUMAN;sp|P02652|APOA2_HUMAN;tr|V9GYM3|V9GYM3_HUMAN;tr|V9GYE3|V9GYE3_HUMAN;tr|V9GYC1|V9GYC1_HUMAN;tr|V9GYS1|V9GYS1_HUMAN	V9GYG9	APOA2	tr|V9GYG9|V9GYG9_HUMAN Apolipoprotein A-II (Fragment) OS=Homo sapiens GN=APOA2 PE=1 SV=1;sp|P02652|APOA2_HUMAN Apolipoprotein A-II OS=Homo sapiens GN=APOA2 PE=1 SV=1;tr|V9GYM3|V9GYM3_HUMAN Apolipoprotein A-II OS=Homo sapiens GN=APOA2 PE=1 SV=1;tr|V9GYE3|V9	6	6	6	6	48.4	10.649	19315000000	28370000000	27345000000	41342000000	40193000000	21488000000	31346000000	21222000000	48531000000	30097000000	32798000000	24459000000	36932000000	32781000000	51997000000	35975000000	31216000000
tr|U3PXP0|U3PXP0_HUMAN	U3PXP0	HBA2	tr|U3PXP0|U3PXP0_HUMAN Alpha globin chain (Fragment) OS=Homo sapiens GN=HBA2 PE=3 SV=1	1	3	1	1	66.7	5.7024	39669000	31408000	0	0	0	0	0	92773000	0	0	0	0	0	0	0	132050000	0
tr|S6C4S4|S6C4S4_HUMAN	S6C4S4		tr|S6C4S4|S6C4S4_HUMAN IgG H chain OS=Homo sapiens PE=2 SV=1	1	5	3	2	29.3	25.324	0	0	0	0	0	34560000	0	0	0	62966000	0	0	69427000	64143000	0	0	0
tr|S6C4S0|S6C4S0_HUMAN	S6C4S0		tr|S6C4S0|S6C4S0_HUMAN IgG H chain OS=Homo sapiens PE=1 SV=1	1	3	1	1	13.5	29.398	0	0	0	0	0	0	0	0	0	0	0	0	0	0	0	5882900	0
tr|S6C4Q9|S6C4Q9_HUMAN	S6C4Q9		tr|S6C4Q9|S6C4Q9_HUMAN IgG L chain OS=Homo sapiens PE=2 SV=1	1	6	2	2	38.2	22.857	61630000	0	0	0	0	0	0	31845000	0	0	0	0	0	0	0	0	0
tr|S6C4Q7|S6C4Q7_HUMAN;tr|S6BAP4|S6BAP4_HUMAN	S6C4Q7		tr|S6C4Q7|S6C4Q7_HUMAN IgG H chain OS=Homo sapiens PE=2 SV=1;tr|S6BAP4|S6BAP4_HUMAN IgG H chain OS=Homo sapiens PE=2 SV=1	2	5	1	1	22.7	32.42	0	0	0	0	0	0	0	0	0	183640000	0	0	0	0	0	0	0
tr|S6BGF5|S6BGF5_HUMAN;tr|A0A0F7T7M3|A0A0F7T7M3_HUMAN;tr|A2J1M4|A2J1M4_HUMAN;sp|P23083|HV102_HUMAN;tr|Q9UL94|Q9UL94_HUMAN;tr|Q9UL95|Q9UL95_HUMAN;tr|Q65ZC8|Q65ZC8_HUMAN	S6BGF5		tr|S6BGF5|S6BGF5_HUMAN IgG H chain OS=Homo sapiens PE=2 SV=1	7	4	1	0	20.4	25.599	0	0	0	0	0	0	0	0	319260000	279760000	0	0	487370000	663020000	0	0	0
tr|S6BGE0|S6BGE0_HUMAN	S6BGE0		tr|S6BGE0|S6BGE0_HUMAN IgG H chain OS=Homo sapiens PE=2 SV=1	1	5	1	0	21.3	32.181	0	0	0	0	0	0	0	0	0	0	0	0	0	0	0	0	385690000
tr|S6BGD6|S6BGD6_HUMAN	S6BGD6		tr|S6BGD6|S6BGD6_HUMAN IgG L chain OS=Homo sapiens PE=1 SV=1	1	9	1	1	52.8	24.823	0	73594000	0	70996000	0	0	0	62284000	0	0	0	0	137710000	0	0	0	0
tr|S6BGD4|S6BGD4_HUMAN	S6BGD4		tr|S6BGD4|S6BGD4_HUMAN IgG H chain OS=Homo sapiens PE=2 SV=1	1	3	1	1	17.1	25.015	235110000	141190000	199670000	0	106180000	502530000	69954000	0	329880000	0	101210000	282560000	0	721950000	417210000	0	0
tr|S6BAR0|S6BAR0_HUMAN	S6BAR0		tr|S6BAR0|S6BAR0_HUMAN IgG L chain OS=Homo sapiens PE=2 SV=1	1	7	2	2	40.7	23.122	75880000	153970000	72495000	52327000	0	52245000	0	117170000	96408000	55912000	47406000	68613000	53556000	517860000	53486000	0	38999000
tr|S6BAM6|S6BAM6_HUMAN	S6BAM6		tr|S6BAM6|S6BAM6_HUMAN IgG H chain OS=Homo sapiens PE=2 SV=1	1	5	1	0	19.7	34.339	401310000	409680000	426310000	309170000	0	375260000	0	0	1222400000	417950000	338440000	262270000	353920000	538200000	598620000	0	0
tr|S6B2A6|S6B2A6_HUMAN	S6B2A6		tr|S6B2A6|S6B2A6_HUMAN IgG H chain OS=Homo sapiens PE=2 SV=1	1	5	2	1	17	32.167	0	97743000	0	0	0	0	0	98133000	0	0	0	0	0	0	0	0	0
tr|S6B291|S6B291_HUMAN;tr|S6C4R2|S6C4R2_HUMAN	S6B291		tr|S6B291|S6B291_HUMAN IgG H chain OS=Homo sapiens PE=1 SV=1	2	11	1	0	31.1	50.87	0	0	0	0	0	0	0	0	0	0	0	0	0	0	0	0	106200000
tr|S6AWF4|S6AWF4_HUMAN;tr|S6AWD6|S6AWD6_HUMAN	S6AWF4		tr|S6AWF4|S6AWF4_HUMAN IgG L chain OS=Homo sapiens PE=2 SV=1;tr|S6AWD6|S6AWD6_HUMAN IgG L chain OS=Homo sapiens PE=2 SV=1	2	5	2	0	29.4	19.842	0	673100000	0	415780000	326840000	488850000	283930000	611600000	463310000	532800000	274220000	271390000	0	684880000	467080000	328880000	425390000
tr|S4R371|S4R371_HUMAN;sp|P05413|FABPH_HUMAN;tr|S4R3A2|S4R3A2_HUMAN;tr|Q6IBD7|Q6IBD7_HUMAN	S4R371	FABP3	tr|S4R371|S4R371_HUMAN Fatty acid-binding protein, heart (Fragment) OS=Homo sapiens GN=FABP3 PE=1 SV=1;sp|P05413|FABPH_HUMAN Fatty acid-binding protein, heart OS=Homo sapiens GN=FABP3 PE=1 SV=4;tr|S4R3A2|S4R3A2_HUMAN Fatty acid-binding protein, heart OS=Ho	4	2	2	2	14.4	14.787	0	0	0	0	0	0	0	0	0	0	0	0	8656700	0	0	0	0
tr|Q9Y509|Q9Y509_HUMAN	Q9Y509	VH3	tr|Q9Y509|Q9Y509_HUMAN VH3 protein (Fragment) OS=Homo sapiens GN=VH3 PE=2 SV=1	1	3	1	1	23.1	15.768	0	0	0	0	0	0	0	0	0	0	0	0	0	0	0	0	115920000
tr|Q9UNU2|Q9UNU2_HUMAN	Q9UNU2	C4B	tr|Q9UNU2|Q9UNU2_HUMAN Complement protein C4B frameshift mutant (Fragment) OS=Homo sapiens GN=C4B PE=4 SV=1	1	14	1	1	64.1	38.138	52496000	117950000	95331000	0	288030000	168230000	0	0	0	0	0	0	0	0	505090000	0	0
tr|Q9UNH2|Q9UNH2_HUMAN;tr|A0A024R5G2|A0A024R5G2_HUMAN;sp|O95998|I18BP_HUMAN;tr|G3V1C5|G3V1C5_HUMAN	Q9UNH2	IL18BP	tr|Q9UNH2|Q9UNH2_HUMAN MC51L-53L-54L homolog (Fragment) OS=Homo sapiens PE=4 SV=1;tr|A0A024R5G2|A0A024R5G2_HUMAN Interleukin 18 binding protein, isoform CRA_d OS=Homo sapiens GN=IL18BP PE=4 SV=1;sp|O95998|I18BP_HUMAN Interleukin-18-binding protein OS=Homo	4	1	1	1	4.9	19.829	0	0	0	0	0	0	0	0	0	0	0	0	0	0	0	0	13274000
tr|Q9UL90|Q9UL90_HUMAN;tr|A0A0J9YY99|A0A0J9YY99_HUMAN;tr|A0A1C9J6Z4|A0A1C9J6Z4_HUMAN	Q9UL90		tr|Q9UL90|Q9UL90_HUMAN Myosin-reactive immunoglobulin heavy chain variable region (Fragment) OS=Homo sapiens PE=2 SV=1;tr|A0A0J9YY99|A0A0J9YY99_HUMAN Uncharacterized protein (Fragment) OS=Homo sapiens PE=1 SV=1	3	5	3	1	50.4	12.437	300690000	248790000	233130000	142520000	136750000	137610000	0	256590000	99985000	213870000	99668000	193020000	253910000	279410000	324140000	108170000	79877000
tr|Q9UL89|Q9UL89_HUMAN	Q9UL89		tr|Q9UL89|Q9UL89_HUMAN Myosin-reactive immunoglobulin heavy chain variable region (Fragment) OS=Homo sapiens PE=2 SV=1	1	3	1	1	27.6	12.605	0	0	0	0	0	0	0	0	0	0	0	0	0	0	0	0	79666000
tr|Q9UL88|Q9UL88_HUMAN	Q9UL88		tr|Q9UL88|Q9UL88_HUMAN Myosin-reactive immunoglobulin heavy chain variable region (Fragment) OS=Homo sapiens PE=2 SV=1	1	3	1	1	29	14.142	0	0	0	0	0	0	0	0	0	0	0	0	0	0	0	0	21764000
tr|Q9UL86|Q9UL86_HUMAN	Q9UL86		tr|Q9UL86|Q9UL86_HUMAN Myosin-reactive immunoglobulin kappa chain variable region (Fragment) OS=Homo sapiens PE=2 SV=1	1	4	2	2	51.4	11.928	0	0	0	0	0	0	0	0	0	0	0	0	0	0	0	7975600	0
tr|Q9UL85|Q9UL85_HUMAN	Q9UL85		tr|Q9UL85|Q9UL85_HUMAN Myosin-reactive immunoglobulin kappa chain variable region (Fragment) OS=Homo sapiens PE=2 SV=1	1	2	1	0	24.8	11.761	556600000	339960000	498940000	349090000	275960000	662970000	219280000	487850000	484680000	433180000	158110000	208070000	372870000	513950000	277470000	228160000	456570000
tr|Q9UL84|Q9UL84_HUMAN	Q9UL84		tr|Q9UL84|Q9UL84_HUMAN Myosin-reactive immunoglobulin heavy chain variable region (Fragment) OS=Homo sapiens PE=2 SV=1	1	4	2	1	33.6	13.579	0	0	0	0	0	0	0	19933000	0	0	0	0	0	0	0	0	0
tr|Q9UL83|Q9UL83_HUMAN	Q9UL83		tr|Q9UL83|Q9UL83_HUMAN Myosin-reactive immunoglobulin light chain variable region (Fragment) OS=Homo sapiens PE=2 SV=1	1	2	1	0	36.1	11.834	0	0	0	0	0	0	0	0	0	0	0	0	0	0	0	0	135750000
tr|Q9UL82|Q9UL82_HUMAN	Q9UL82		tr|Q9UL82|Q9UL82_HUMAN Myosin-reactive immunoglobulin light chain variable region (Fragment) OS=Homo sapiens PE=2 SV=1	1	3	2	2	37.4	11.445	307620000	168890000	1196300000	0	0	84330000	0	0	175310000	0	0	0	197670000	0	142770000	0	0
tr|Q9UL78|Q9UL78_HUMAN;tr|A2NB46|A2NB46_HUMAN	Q9UL78		tr|Q9UL78|Q9UL78_HUMAN Myosin-reactive immunoglobulin light chain variable region (Fragment) OS=Homo sapiens PE=2 SV=1;tr|A2NB46|A2NB46_HUMAN Cold agglutinin FS-2 L-chain (Fragment) OS=Homo sapiens PE=2 SV=1	2	5	1	0	66.1	11.646	1375900000	792810000	1145800000	717900000	607020000	1123900000	503550000	952990000	1080300000	857160000	309930000	563620000	1150700000	1567400000	776530000	364500000	1118700000
tr|Q9UL72|Q9UL72_HUMAN	Q9UL72		tr|Q9UL72|Q9UL72_HUMAN Myosin-reactive immunoglobulin heavy chain variable region (Fragment) OS=Homo sapiens PE=2 SV=1	1	3	1	1	34.7	12.872	0	0	0	0	0	0	0	0	0	0	0	0	0	0	0	0	15601000
tr|Q9UL70|Q9UL70_HUMAN	Q9UL70		tr|Q9UL70|Q9UL70_HUMAN Myosin-reactive immunoglobulin light chain variable region (Fragment) OS=Homo sapiens PE=2 SV=1	1	4	4	1	75	11.633	1051900000	178700000	202780000	172600000	327690000	1194600000	405890000	546140000	1132900000	448490000	0	478540000	555260000	1410200000	687100000	508890000	770740000
tr|Q9P1C5|Q9P1C5_HUMAN	Q9P1C5		tr|Q9P1C5|Q9P1C5_HUMAN PRO2769 OS=Homo sapiens PE=2 SV=1	1	14	1	1	41.7	55.367	0	0	0	0	0	0	0	0	0	0	0	0	0	0	0	0	40515000
tr|Q9NX12|Q9NX12_HUMAN;tr|Q7Z528|Q7Z528_HUMAN;sp|Q9Y287|ITM2B_HUMAN	Q9NX12	ITM2B	tr|Q9NX12|Q9NX12_HUMAN cDNA FLJ20496 fis, clone KAT08729 OS=Homo sapiens PE=2 SV=1;tr|Q7Z528|Q7Z528_HUMAN E3-16 OS=Homo sapiens PE=2 SV=1;sp|Q9Y287|ITM2B_HUMAN Integral membrane protein 2B OS=Homo sapiens GN=ITM2B PE=1 SV=1	3	1	1	1	4.9	30.312	0	0	0	0	0	0	0	0	0	0	0	0	0	0	0	0	9684000
tr|Q9NPP6|Q9NPP6_HUMAN;tr|A0A068LKQ8|A0A068LKQ8_HUMAN	Q9NPP6		tr|Q9NPP6|Q9NPP6_HUMAN Immunoglobulin heavy chain variant (Fragment) OS=Homo sapiens PE=2 SV=1	2	15	1	0	57.9	44.786	571790000	481380000	575230000	0	0	278300000	0	0	0	258170000	0	0	0	594000000	0	214600000	322050000
tr|Q9HCC1|Q9HCC1_HUMAN	Q9HCC1		tr|Q9HCC1|Q9HCC1_HUMAN Single chain Fv (Fragment) OS=Homo sapiens PE=1 SV=1	1	3	1	1	36.6	12.243	0	0	0	0	0	0	0	0	0	0	0	0	0	119180000	0	0	0
tr|Q9HB00|Q9HB00_HUMAN;sp|Q08554|DSC1_HUMAN	Q9HB00	DSC1	tr|Q9HB00|Q9HB00_HUMAN Desmocollin 1, isoform CRA_b OS=Homo sapiens GN=DSC1 PE=4 SV=1;sp|Q08554|DSC1_HUMAN Desmocollin-1 OS=Homo sapiens GN=DSC1 PE=1 SV=2	2	3	3	3	5.6	93.834	0	26859000	0	31130000	0	0	0	0	30329000	0	0	0	0	30113000	0	0	0
tr|Q9BRL5|Q9BRL5_HUMAN;tr|B4DJ51|B4DJ51_HUMAN;tr|B2RDW0|B2RDW0_HUMAN;sp|P0DP25|CALM3_HUMAN;sp|P0DP24|CALM2_HUMAN;sp|P0DP23|CALM1_HUMAN;tr|H0Y7A7|H0Y7A7_HUMAN;tr|F8WBR5|F8WBR5_HUMAN;tr|G3V226|G3V226_HUMAN;tr|M0QZ52|M0QZ52_HUMAN;tr|G3V479|G3V479_HUMAN;tr|G3V361|G3V361_HUMAN;tr|Q96HY3|Q96HY3_HUMAN;tr|E7ETZ0|E7ETZ0_HUMAN;tr|A8K1M2|A8K1M2_HUMAN;tr|E7EMB3|E7EMB3_HUMAN	Q9BRL5	CALM1	tr|Q9BRL5|Q9BRL5_HUMAN CALM3 protein OS=Homo sapiens PE=1 SV=1;tr|B4DJ51|B4DJ51_HUMAN Calmodulin 1 (Phosphorylase kinase, delta), isoform CRA_a OS=Homo sapiens GN=CALM1 PE=1 SV=1;tr|B2RDW0|B2RDW0_HUMAN cDNA, FLJ96792, highly similar to Homo sapiens calmodu	16	2	2	2	16.3	16.506	0	0	0	0	0	0	0	0	0	0	0	0	72226000	0	0	47770000	0
tr|Q96SB0|Q96SB0_HUMAN;tr|A0A1L2BU46|A0A1L2BU46_HUMAN;tr|A0A1L2BU41|A0A1L2BU41_HUMAN	Q96SB0		tr|Q96SB0|Q96SB0_HUMAN Anti-streptococcal/anti-myosin immunoglobulin lambda light chain variable region (Fragment) OS=Homo sapiens PE=2 SV=1	3	4	1	1	64.8	11.594	0	0	178410000	142070000	0	0	0	173760000	0	0	58549000	0	0	0	0	51140000	0
tr|Q96K68|Q96K68_HUMAN	Q96K68		tr|Q96K68|Q96K68_HUMAN cDNA FLJ14473 fis, clone MAMMA1001080, highly similar to Homo sapiens SNC73 protein (SNC73) mRNA OS=Homo sapiens PE=2 SV=1	1	19	19	1	55.5	53.088	138020000000	104010000000	126160000000	47671000000	36925000000	78070000000	26004000000	108920000000	48848000000	77534000000	36234000000	40669000000	94945000000	127200000000	41743000000	19504000000	77559000000
tr|Q8WVW5|Q8WVW5_HUMAN;tr|Q53GK6|Q53GK6_HUMAN;tr|Q53G99|Q53G99_HUMAN;tr|Q53G76|Q53G76_HUMAN;tr|Q1KLZ0|Q1KLZ0_HUMAN;sp|P63261|ACTG_HUMAN;sp|P60709|ACTB_HUMAN;tr|B4E335|B4E335_HUMAN;tr|B4E3A4|B4E3A4_HUMAN;tr|B4DVQ0|B4DVQ0_HUMAN;tr|B4DW52|B4DW52_HUMAN;tr|B3KWQ3|B3KWQ3_HUMAN;tr|Q6PJ43|Q6PJ43_HUMAN;tr|B7ZAP6|B7ZAP6_HUMAN;tr|I3L3I0|I3L3I0_HUMAN;tr|I3L1U9|I3L1U9_HUMAN;tr|Q96FU6|Q96FU6_HUMAN;tr|I3L4N8|I3…	Q8WVW5		tr|Q8WVW5|Q8WVW5_HUMAN Putative uncharacterized protein (Fragment) OS=Homo sapiens PE=2 SV=1;tr|Q53GK6|Q53GK6_HUMAN Beta actin variant (Fragment) OS=Homo sapiens PE=2 SV=1;tr|Q53G99|Q53G99_HUMAN Beta actin variant (Fragment) OS=Homo sapiens PE=2 SV=1;tr|Q5	96	17	17	2	66.1	40.503	1346300000	1286400000	1949000000	1567300000	1234700000	998090000	2030100000	1349500000	961380000	1198100000	1170000000	2060300000	4846000000	1859500000	702760000	3076900000	1129400000
tr|Q8TBN2|Q8TBN2_HUMAN;tr|A0A087X0S5|A0A087X0S5_HUMAN;sp|P12109|CO6A1_HUMAN	Q8TBN2	COL6A1	tr|Q8TBN2|Q8TBN2_HUMAN Putative uncharacterized protein (Fragment) OS=Homo sapiens PE=2 SV=1;tr|A0A087X0S5|A0A087X0S5_HUMAN Collagen alpha-1(VI) chain OS=Homo sapiens GN=COL6A1 PE=1 SV=1;sp|P12109|CO6A1_HUMAN Collagen alpha-1(VI) chain OS=Homo sapiens GN=C	3	3	3	3	8.7	47.703	0	0	0	0	0	0	0	0	0	0	0	0	0	28011000	0	0	0
tr|Q8TAY0|Q8TAY0_HUMAN;tr|B0AZL7|B0AZL7_HUMAN;sp|P35858|ALS_HUMAN	Q8TAY0	IGFALS	tr|Q8TAY0|Q8TAY0_HUMAN Insulin-like growth factor binding protein, acid labile subunit OS=Homo sapiens GN=IGFALS PE=2 SV=1;tr|B0AZL7|B0AZL7_HUMAN cDNA, FLJ79457, highly similar to Insulin-like growth factor-binding proteincomplex acid labile chain OS=Homo	3	22	22	22	45.8	66.066	16292000000	12805000000	11866000000	7629700000	9845400000	7613200000	6303200000	4140100000	11011000000	8967400000	9346500000	14859000000	9008900000	6953300000	15182000000	4877500000	8112000000
tr|Q8NF20|Q8NF20_HUMAN	Q8NF20	FLJ00382	tr|Q8NF20|Q8NF20_HUMAN FLJ00382 protein (Fragment) OS=Homo sapiens GN=FLJ00382 PE=2 SV=1	1	16	2	2	41.5	52.924	0	0	174600000	0	0	0	0	838190000	0	0	0	0	0	0	0	0	0
tr|Q8NEJ1|Q8NEJ1_HUMAN	Q8NEJ1		tr|Q8NEJ1|Q8NEJ1_HUMAN Uncharacterized protein OS=Homo sapiens PE=2 SV=1	1	10	4	2	54.2	25.024	1769500000	967560000	1617300000	1315600000	1154300000	935310000	555840000	1958900000	1606700000	2337900000	2744800000	456690000	887710000	1208600000	984480000	406380000	793890000
tr|Q8NCL6|Q8NCL6_HUMAN;sp|P01876|IGHA1_HUMAN;tr|Q9UP60|Q9UP60_HUMAN;tr|Q6MZW0|Q6MZW0_HUMAN;tr|Q8WY24|Q8WY24_HUMAN;tr|Q6N090|Q6N090_HUMAN	Q8NCL6	IGHA1	tr|Q8NCL6|Q8NCL6_HUMAN cDNA FLJ90170 fis, clone MAMMA1000370, highly similar to Ig alpha-1 chain C region OS=Homo sapiens PE=2 SV=1;sp|P01876|IGHA1_HUMAN Immunoglobulin heavy constant alpha 1 OS=Homo sapiens GN=IGHA1 PE=1 SV=2;tr|Q9UP60|Q9UP60_HUMAN SNC73	6	18	1	1	52.9	53.224	0	0	0	0	0	0	0	0	0	0	0	0	0	0	0	0	174080000
tr|Q8N5F4|Q8N5F4_HUMAN	Q8N5F4	IGL@	tr|Q8N5F4|Q8N5F4_HUMAN IGL@ protein OS=Homo sapiens GN=IGL@ PE=1 SV=1	1	10	3	0	48.9	24.961	242440000	182270000	318140000	250970000	72025000	212230000	109310000	245400000	326860000	321390000	207760000	260940000	95005000	756200000	101700000	0	0
tr|Q8N355|Q8N355_HUMAN;sp|P80748|LV321_HUMAN;tr|Q5NV85|Q5NV85_HUMAN;sp|A0A075B6K2|LV312_HUMAN	Q8N355	IGL@	tr|Q8N355|Q8N355_HUMAN IGL@ protein OS=Homo sapiens GN=IGL@ PE=1 SV=1	4	10	5	0	65	24.792	11298000000	7837600000	10635000000	6677800000	5185100000	7273700000	4094800000	12824000000	10200000000	10998000000	10605000000	7902200000	11997000000	15044000000	9175600000	4670900000	9210600000
tr|Q8N1N1|Q8N1N1_HUMAN	Q8N1N1		tr|Q8N1N1|Q8N1N1_HUMAN cDNA FLJ39107 fis, clone NTONG2005062 OS=Homo sapiens PE=2 SV=1	1	1	1	1	8.7	13.748	0	0	0	0	0	0	0	0	0	0	0	0	0	0	0	0	167090000
tr|Q8IZZ5|Q8IZZ5_HUMAN;tr|A0A0R7FJH5|A0A0R7FJH5_HUMAN	Q8IZZ5	F12	tr|Q8IZZ5|Q8IZZ5_HUMAN Coagulation factor XII-Mie OS=Homo sapiens PE=2 SV=1;tr|A0A0R7FJH5|A0A0R7FJH5_HUMAN Coagulation factor XII OS=Homo sapiens GN=F12 PE=3 SV=1	2	26	26	1	47	67.734	12504000000	11775000000	13936000000	15835000000	12872000000	12282000000	12390000000	14211000000	11851000000	15195000000	20140000000	13109000000	14252000000	15520000000	12317000000	14309000000	14768000000
tr|Q86U78|Q86U78_HUMAN;tr|Q53YY1|Q53YY1_HUMAN;tr|Q53GY3|Q53GY3_HUMAN;tr|Q59EP2|Q59EP2_HUMAN	Q86U78		tr|Q86U78|Q86U78_HUMAN Angiotensinogen (Serine (Or cysteine) proteinase inhibitor, clade A (Alpha-1 antiproteinase, antitrypsin), member 8) OS=Homo sapiens PE=2 SV=1;tr|Q53YY1|Q53YY1_HUMAN Angiotensinogen (Serine (Or cysteine) proteinase inhibitor, clade A	4	17	17	1	46.2	53.113	35567000000	22776000000	28959000000	32347000000	25211000000	33435000000	30510000000	17424000000	25323000000	35279000000	36746000000	32923000000	23560000000	22849000000	52002000000	22055000000	33979000000
tr|Q86TT1|Q86TT1_HUMAN	Q86TT1		tr|Q86TT1|Q86TT1_HUMAN Full-length cDNA clone CS0DD006YL02 of Neuroblastoma of Homo sapiens (human) OS=Homo sapiens PE=2 SV=1	1	21	3	3	74.1	41.272	1264100000	3494300000	1908600000	3042300000	1128900000	1671800000	2368500000	867030000	1858100000	1654300000	906030000	0	5219000000	4310400000	4692100000	4629200000	3056100000
tr|Q7Z7Q0|Q7Z7Q0_HUMAN	Q7Z7Q0	APOB	tr|Q7Z7Q0|Q7Z7Q0_HUMAN APOB protein OS=Homo sapiens GN=APOB PE=2 SV=1	1	54	1	1	66.7	92.333	0	0	0	0	0	0	0	0	0	0	0	0	0	0	0	0	19531000
tr|Q7Z532|Q7Z532_HUMAN;tr|A8K0R3|A8K0R3_HUMAN;sp|P20774|MIME_HUMAN;tr|B4DI63|B4DI63_HUMAN;tr|Q5TBF5|Q5TBF5_HUMAN	Q7Z532	OGN	tr|Q7Z532|Q7Z532_HUMAN Osteoglycin OG OS=Homo sapiens PE=2 SV=1;tr|A8K0R3|A8K0R3_HUMAN Osteoglycin (Osteoinductive factor, mimecan), isoform CRA_a OS=Homo sapiens GN=OGN PE=2 SV=1;sp|P20774|MIME_HUMAN Mimecan OS=Homo sapiens GN=OGN PE=1 SV=1;tr|B4DI63|B4DI	5	2	2	2	6	33.922	0	0	0	0	0	0	0	0	0	0	0	0	10346000	0	0	0	0
tr|Q7Z3N1|Q7Z3N1_HUMAN;sp|Q9NPR2|SEM4B_HUMAN;tr|J3KNP4|J3KNP4_HUMAN;tr|H0YN49|H0YN49_HUMAN;tr|H0YMZ3|H0YMZ3_HUMAN;tr|Q4VBY2|Q4VBY2_HUMAN	Q7Z3N1	DKFZp686A04130	tr|Q7Z3N1|Q7Z3N1_HUMAN Putative uncharacterized protein DKFZp686A04130 OS=Homo sapiens GN=DKFZp686A04130 PE=2 SV=1;sp|Q9NPR2|SEM4B_HUMAN Semaphorin-4B OS=Homo sapiens GN=SEMA4B PE=1 SV=3;tr|J3KNP4|J3KNP4_HUMAN Semaphorin-4B OS=Homo sapiens GN=SEMA4B PE=1 S	6	3	3	3	5.4	75.401	0	0	0	22016000	34212000	0	0	23435000	0	0	24082000	0	0	0	0	0	0
tr|Q7Z379|Q7Z379_HUMAN	Q7Z379	DKFZp686K04218	tr|Q7Z379|Q7Z379_HUMAN Putative uncharacterized protein DKFZp686K04218 (Fragment) OS=Homo sapiens GN=DKFZp686K04218 PE=2 SV=1	1	14	2	2	50	51.62	0	0	0	0	0	0	0	0	0	0	0	0	0	0	0	0	49179000
tr|Q7Z374|Q7Z374_HUMAN	Q7Z374	DKFZp686C02218	tr|Q7Z374|Q7Z374_HUMAN Putative uncharacterized protein DKFZp686C02218 (Fragment) OS=Homo sapiens GN=DKFZp686C02218 PE=2 SV=1	1	14	1	1	42.9	53.776	0	0	0	0	0	0	0	0	0	0	54919000	0	0	0	0	0	0
tr|Q7Z351|Q7Z351_HUMAN	Q7Z351	DKFZp686N02209	tr|Q7Z351|Q7Z351_HUMAN Putative uncharacterized protein DKFZp686N02209 OS=Homo sapiens GN=DKFZp686N02209 PE=2 SV=1	1	10	1	1	25.5	52.851	0	0	0	0	0	0	0	0	0	0	0	0	0	0	20695000	0	0
tr|Q71V99|Q71V99_HUMAN;tr|V9HWF5|V9HWF5_HUMAN;tr|B2RE56|B2RE56_HUMAN;tr|A8K486|A8K486_HUMAN;sp|P62937|PPIA_HUMAN;tr|F8WE65|F8WE65_HUMAN;tr|C9J5S7|C9J5S7_HUMAN;tr|B4DM82|B4DM82_HUMAN;sp|Q9Y536|PAL4A_HUMAN	Q71V99	HEL-S-69p	tr|Q71V99|Q71V99_HUMAN Peptidyl-prolyl cis-trans isomerase OS=Homo sapiens PE=2 SV=1;tr|V9HWF5|V9HWF5_HUMAN Peptidyl-prolyl cis-trans isomerase OS=Homo sapiens GN=HEL-S-69p PE=2 SV=1;tr|B2RE56|B2RE56_HUMAN Peptidyl-prolyl cis-trans isomerase OS=Homo sapien	9	4	4	4	26.2	17.971	54290000	89681000	112140000	58373000	29771000	38075000	79598000	94615000	0	29691000	54404000	56542000	178430000	70428000	0	118710000	36969000
tr|Q71SW6|Q71SW6_HUMAN;tr|E7EX60|E7EX60_HUMAN;tr|Q9H2E1|Q9H2E1_HUMAN;tr|Q5T7F0|Q5T7F0_HUMAN;tr|Q6X907|Q6X907_HUMAN;tr|E9PEP6|E9PEP6_HUMAN;tr|Q68DN3|Q68DN3_HUMAN;sp|O14786|NRP1_HUMAN;tr|Q59F20|Q59F20_HUMAN;tr|A8K9V7|A8K9V7_HUMAN;tr|Q6AWA9|Q6AWA9_HUMAN;tr|Q5JWQ4|Q5JWQ4_HUMAN;tr|Q5JWQ6|Q5JWQ6_HUMAN;tr|Q9H2E0|Q9H2E0_HUMAN;tr|V9GYL7|V9GYL7_HUMAN;tr|H0Y4A0|H0Y4A0_HUMAN	Q71SW6	NRP1	tr|Q71SW6|Q71SW6_HUMAN Neuropilin OS=Homo sapiens GN=NRP1 PE=2 SV=1;tr|E7EX60|E7EX60_HUMAN Neuropilin-1 OS=Homo sapiens GN=NRP1 PE=1 SV=1;tr|Q9H2E1|Q9H2E1_HUMAN Neuropilin OS=Homo sapiens GN=NRP1 PE=2 SV=1;tr|Q5T7F0|Q5T7F0_HUMAN Neuropilin OS=Homo sapiens	16	11	11	11	22.8	72.065	180740000	190350000	154400000	149850000	157600000	123010000	121010000	265850000	138120000	214690000	200380000	199430000	96144000	164850000	90711000	290340000	147440000
tr|Q6ZW64|Q6ZW64_HUMAN	Q6ZW64		tr|Q6ZW64|Q6ZW64_HUMAN cDNA FLJ41552 fis, clone COLON2004478, highly similar to Protein Tro alpha1 H,myeloma OS=Homo sapiens PE=2 SV=1	1	18	1	1	54	53.321	0	0	0	0	0	0	0	0	0	0	0	0	0	0	0	0	77849000
tr|Q6ZVX0|Q6ZVX0_HUMAN;tr|Q6MZX9|Q6MZX9_HUMAN;tr|A2J1N1|A2J1N1_HUMAN;tr|A2J1M5|A2J1M5_HUMAN;tr|A2NWX4|A2NWX4_HUMAN;tr|A2J1P0|A2J1P0_HUMAN	Q6ZVX0	DKFZp686M08189	tr|Q6ZVX0|Q6ZVX0_HUMAN cDNA FLJ41981 fis, clone SMINT2011888, highly similar to Protein Tro alpha1 H,myeloma OS=Homo sapiens PE=2 SV=1;tr|Q6MZX9|Q6MZX9_HUMAN Putative uncharacterized protein DKFZp686M08189 OS=Homo sapiens GN=DKFZp686M08189 PE=2 SV=1	6	17	7	2	54.6	52.874	6173600000	5887900000	6945500000	3495500000	2875600000	7750600000	2198000000	6057600000	4175500000	5522900000	1636700000	1742600000	10058000000	6858100000	5074400000	1747600000	4257500000
tr|Q6XMI6|Q6XMI6_HUMAN	Q6XMI6		tr|Q6XMI6|Q6XMI6_HUMAN C4 (Fragment) OS=Homo sapiens PE=4 SV=1	1	3	1	1	73.2	4.3419	0	0	0	0	0	0	0	0	0	0	0	0	0	0	0	0	186780000
tr|Q6PIQ7|Q6PIQ7_HUMAN;tr|Q6GMW3|Q6GMW3_HUMAN;tr|Q6PJG0|Q6PJG0_HUMAN;tr|Q8TCJ5|Q8TCJ5_HUMAN;sp|P0DOY3|IGLC3_HUMAN;sp|P0DOY2|IGLC2_HUMAN;tr|Q6PJR7|Q6PJR7_HUMAN;tr|S6C4S2|S6C4S2_HUMAN	Q6PIQ7	IGL@	tr|Q6PIQ7|Q6PIQ7_HUMAN IGL@ protein OS=Homo sapiens GN=IGL@ PE=1 SV=1;tr|Q6GMW3|Q6GMW3_HUMAN IGL@ protein OS=Homo sapiens GN=IGL@ PE=1 SV=1;tr|Q6PJG0|Q6PJG0_HUMAN Uncharacterized protein OS=Homo sapiens PE=1 SV=1;tr|Q8TCJ5|Q8TCJ5_HUMAN Putative uncharacter	8	9	2	1	47	25.021	980090000	0	1397500000	0	0	521000000	0	1078200000	1798200000	1051800000	874520000	0	623270000	2211100000	1092100000	347750000	358500000
tr|Q6PIL8|Q6PIL8_HUMAN;tr|Q6PJF2|Q6PJF2_HUMAN	Q6PIL8	IGK@	tr|Q6PIL8|Q6PIL8_HUMAN IGK@ protein OS=Homo sapiens GN=IGK@ PE=1 SV=1;tr|Q6PJF2|Q6PJF2_HUMAN IGK@ protein OS=Homo sapiens GN=IGK@ PE=1 SV=1	2	10	2	1	50	25.834	787390000	0	439050000	0	0	0	335780000	0	0	0	0	0	0	0	0	0	0
tr|Q6PIK1|Q6PIK1_HUMAN;sp|P0DOX8|IGL1_HUMAN;sp|B9A064|IGLL5_HUMAN;tr|A0A0B4J231|A0A0B4J231_HUMAN;tr|Q6GMW6|Q6GMW6_HUMAN;tr|Q96E61|Q96E61_HUMAN;tr|Q6GMV7|Q6GMV7_HUMAN;tr|A0M8Q9|A0M8Q9_HUMAN;sp|P0CG04|IGLC1_HUMAN;tr|Q6P2J1|Q6P2J1_HUMAN;tr|A2N2X0|A2N2X0_HUMAN;tr|A2NYQ8|A2NYQ8_HUMAN	Q6PIK1	IGL@	tr|Q6PIK1|Q6PIK1_HUMAN IGL@ protein OS=Homo sapiens GN=IGL@ PE=1 SV=1;sp|P0DOX8|IGL1_HUMAN Immunoglobulin lambda-1 light chain OS=Homo sapiens PE=1 SV=1;sp|B9A064|IGLL5_HUMAN Immunoglobulin lambda-like polypeptide 5 OS=Homo sapiens GN=IGLL5 PE=2 SV=2;tr|A0	12	9	3	1	47.2	24.857	6476300000	6151500000	6813000000	3828700000	1985200000	2873600000	2708900000	12758000000	2637000000	3699400000	2612200000	3193800000	5325300000	9649100000	1734900000	2214700000	2771100000
tr|Q6P6D7|Q6P6D7_HUMAN;tr|Q6FHU2|Q6FHU2_HUMAN;tr|Q6FHK8|Q6FHK8_HUMAN;tr|Q53G35|Q53G35_HUMAN;sp|P18669|PGAM1_HUMAN;tr|B4DKL5|B4DKL5_HUMAN;sp|P15259|PGAM2_HUMAN;tr|Q0D2Q6|Q0D2Q6_HUMAN;tr|B7ZW15|B7ZW15_HUMAN;tr|B7Z9E5|B7Z9E5_HUMAN;tr|B4DMJ7|B4DMJ7_HUMAN;tr|B4DJA4|B4DJA4_HUMAN;tr|A4D2J6|A4D2J6_HUMAN;sp|Q8N0Y7|PGAM4_HUMAN	Q6P6D7	PGAM1	tr|Q6P6D7|Q6P6D7_HUMAN Phosphoglycerate mutase OS=Homo sapiens GN=PGAM1 PE=2 SV=1;tr|Q6FHU2|Q6FHU2_HUMAN Phosphoglycerate mutase (Fragment) OS=Homo sapiens GN=PGAM1 PE=2 SV=1;tr|Q6FHK8|Q6FHK8_HUMAN Phosphoglycerate mutase OS=Homo sapiens GN=PGAM1 PE=2 SV=1	14	4	4	4	17.7	28.82	0	0	0	0	0	0	0	0	0	0	0	0	21373000	0	0	0	0
tr|Q6P5S8|Q6P5S8_HUMAN	Q6P5S8	IGK@	tr|Q6P5S8|Q6P5S8_HUMAN IGK@ protein OS=Homo sapiens GN=IGK@ PE=1 SV=1	1	10	10	1	50	25.773	38049000000	29235000000	42202000000	25723000000	17670000000	27057000000	13070000000	34232000000	31503000000	24546000000	12630000000	18285000000	36017000000	44769000000	20637000000	11297000000	26906000000
tr|Q6P5S3|Q6P5S3_HUMAN	Q6P5S3		tr|Q6P5S3|Q6P5S3_HUMAN Uncharacterized protein OS=Homo sapiens PE=2 SV=1	1	8	1	1	47	24.927	0	0	0	0	0	0	0	0	0	0	0	0	44782000	0	0	0	0
tr|Q6P089|Q6P089_HUMAN	Q6P089	IGH@	tr|Q6P089|Q6P089_HUMAN IGH@ protein OS=Homo sapiens GN=IGH@ PE=2 SV=1	1	15	1	1	50.2	51.997	0	0	0	0	0	0	0	0	0	0	0	0	0	0	0	0	41337000
tr|Q6NSB3|Q6NSB3_HUMAN;tr|Q53F26|Q53F26_HUMAN;tr|B7ZMD7|B7ZMD7_HUMAN;sp|P19961|AMY2B_HUMAN;sp|P04746|AMYP_HUMAN;sp|P04745|AMY1_HUMAN;tr|Q5T085|Q5T085_HUMAN;tr|A0A024QYW2|A0A024QYW2_HUMAN;tr|C9J2Z5|C9J2Z5_HUMAN;tr|Q5T084|Q5T084_HUMAN;tr|H7BZQ8|H7BZQ8_HUMAN;tr|C9JWK7|C9JWK7_HUMAN;CON__Q3MHH8	Q6NSB3	AMY1A	tr|Q6NSB3|Q6NSB3_HUMAN Alpha-amylase (Fragment) OS=Homo sapiens GN=AMY1A PE=2 SV=1;tr|Q53F26|Q53F26_HUMAN Alpha-amylase (Fragment) OS=Homo sapiens PE=2 SV=1;tr|B7ZMD7|B7ZMD7_HUMAN Alpha-amylase OS=Homo sapiens GN=AMY1A PE=2 SV=1;sp|P19961|AMY2B_HUMAN Alpha	13	4	4	4	10.7	56.21	0	37898000	0	0	0	48745000	50649000	0	0	0	0	58622000	0	0	0	0	0
tr|Q6N097|Q6N097_HUMAN	Q6N097	DKFZp686H20196	tr|Q6N097|Q6N097_HUMAN Putative uncharacterized protein DKFZp686H20196 OS=Homo sapiens GN=DKFZp686H20196 PE=2 SV=1	1	10	1	1	27	52.758	0	0	0	0	0	0	0	0	0	0	0	0	0	0	0	0	0
tr|Q6N095|Q6N095_HUMAN;tr|S6AWD9|S6AWD9_HUMAN;tr|S6BGE5|S6BGE5_HUMAN;tr|S6BAN1|S6BAN1_HUMAN;tr|S6BAQ4|S6BAQ4_HUMAN;tr|S6AWG0|S6AWG0_HUMAN;tr|S6AWF0|S6AWF0_HUMAN	Q6N095	DKFZp686K03196	tr|Q6N095|Q6N095_HUMAN Uncharacterized protein OS=Homo sapiens GN=DKFZp686K03196 PE=1 SV=1;tr|S6AWD9|S6AWD9_HUMAN IgG H chain OS=Homo sapiens PE=2 SV=1;tr|S6BGE5|S6BGE5_HUMAN IgG H chain OS=Homo sapiens PE=2 SV=1	7	10	1	1	25.3	52.36	0	0	0	0	0	0	0	0	0	0	0	0	0	0	0	0	168940000
tr|Q6N094|Q6N094_HUMAN	Q6N094	DKFZp686O01196	tr|Q6N094|Q6N094_HUMAN Putative uncharacterized protein DKFZp686O01196 OS=Homo sapiens GN=DKFZp686O01196 PE=2 SV=1	1	11	1	1	27.7	52.612	0	0	0	0	33853000	0	0	100760000	0	0	30266000	0	0	0	0	0	0
tr|Q6N093|Q6N093_HUMAN;sp|P01859|IGHG2_HUMAN;tr|Q68CN4|Q68CN4_HUMAN	Q6N093	DKFZp686I04196	tr|Q6N093|Q6N093_HUMAN Putative uncharacterized protein DKFZp686I04196 (Fragment) OS=Homo sapiens GN=DKFZp686I04196 PE=2 SV=1;sp|P01859|IGHG2_HUMAN Immunoglobulin heavy constant gamma 2 OS=Homo sapiens GN=IGHG2 PE=1 SV=2;tr|Q68CN4|Q68CN4_HUMAN Uncharacteri	3	9	3	1	28.1	46.06	127400000	0	0	0	217220000	91571000	70642000	108810000	556540000	0	78968000	85968000	0	251610000	0	48896000	130590000
tr|Q6N092|Q6N092_HUMAN;tr|Q96DK0|Q96DK0_HUMAN	Q6N092	DKFZp686K18196	tr|Q6N092|Q6N092_HUMAN Putative uncharacterized protein DKFZp686K18196 (Fragment) OS=Homo sapiens GN=DKFZp686K18196 PE=2 SV=1;tr|Q96DK0|Q96DK0_HUMAN cDNA FLJ25298 fis, clone STM07683, highly similar to Protein Tro alpha1 H,myeloma OS=Homo sapiens PE=2 SV=1	2	18	3	0	50.7	56.423	3812200000	929450000	5591200000	3107200000	1212400000	4762500000	840850000	0	2299000000	81960000	0	0	8158800000	517090000	0	833920000	391410000
tr|Q6N091|Q6N091_HUMAN	Q6N091	DKFZp686C02220	tr|Q6N091|Q6N091_HUMAN Putative uncharacterized protein DKFZp686C02220 (Fragment) OS=Homo sapiens GN=DKFZp686C02220 PE=2 SV=1	1	13	2	1	44.8	54.159	97365000	108230000	120890000	83413000	66053000	58311000	0	76393000	87871000	0	0	0	0	72873000	95150000	54680000	59012000
tr|Q6N089|Q6N089_HUMAN;sp|P0DP04|HV43D_HUMAN;sp|P01782|HV309_HUMAN;tr|A0N5G2|A0N5G2_HUMAN;tr|A2J1N4|A2J1N4_HUMAN;tr|Q9UL87|Q9UL87_HUMAN	Q6N089	DKFZp686P15220	tr|Q6N089|Q6N089_HUMAN Uncharacterized protein OS=Homo sapiens GN=DKFZp686P15220 PE=1 SV=1	6	13	2	0	37.1	51.724	284380000	205100000	348480000	240580000	133710000	139740000	106310000	135890000	0	308430000	106490000	75629000	220100000	193860000	219900000	50981000	192240000
tr|Q6N041|Q6N041_HUMAN	Q6N041	DKFZp686O16217	tr|Q6N041|Q6N041_HUMAN Putative uncharacterized protein DKFZp686O16217 (Fragment) OS=Homo sapiens GN=DKFZp686O16217 PE=2 SV=1	1	13	2	0	43.4	54.125	1175200000	1153100000	3890600000	1142700000	908940000	271310000	410570000	1799300000	691420000	3283900000	337420000	0	0	3543300000	1745500000	0	1059200000
tr|Q6MZV7|Q6MZV7_HUMAN;tr|Q6PYX1|Q6PYX1_HUMAN;tr|Q6N096|Q6N096_HUMAN;tr|A4F255|A4F255_HUMAN;tr|A2J1N2|A2J1N2_HUMAN;tr|A2NWX3|A2NWX3_HUMAN;tr|A0A068LKS6|A0A068LKS6_HUMAN;sp|P01763|HV348_HUMAN;sp|P01762|HV311_HUMAN;sp|A0A0B4J1V1|HV321_HUMAN;tr|Q0ZCI1|Q0ZCI1_HUMAN;tr|A2NYQ9|A2NYQ9_HUMAN;tr|A0A068LKR7|A0A068LKR7_HUMAN	Q6MZV7	DKFZp686C11235	tr|Q6MZV7|Q6MZV7_HUMAN Putative uncharacterized protein DKFZp686C11235 OS=Homo sapiens GN=DKFZp686C11235 PE=1 SV=1;tr|Q6PYX1|Q6PYX1_HUMAN Hepatitis B virus receptor binding protein (Fragment) OS=Homo sapiens PE=1 SV=1;tr|Q6N096|Q6N096_HUMAN Putative unchar	13	13	4	0	34	52.12	144270000	51757000	68494000	64651000	32880000	0	0	56676000	75467000	25573000	0	70952000	0	128410000	49139000	63483000	71478000
tr|Q6MZQ6|Q6MZQ6_HUMAN	Q6MZQ6	DKFZp686G11190	tr|Q6MZQ6|Q6MZQ6_HUMAN Putative uncharacterized protein DKFZp686G11190 OS=Homo sapiens GN=DKFZp686G11190 PE=2 SV=1	1	12	3	1	30.5	52.042	512490000	379000000	694780000	264000000	215950000	327960000	135620000	386710000	319440000	473460000	212250000	274880000	521260000	937310000	282560000	194270000	305210000
tr|Q6MZL2|Q6MZL2_HUMAN;tr|Q9NSY8|Q9NSY8_HUMAN	Q6MZL2	DKFZp686M0562	tr|Q6MZL2|Q6MZL2_HUMAN Putative uncharacterized protein DKFZp686M0562 (Fragment) OS=Homo sapiens GN=DKFZp686M0562 PE=2 SV=1	2	9	4	4	40.2	35.142	109160000	123850000	100500000	86272000	91214000	79384000	56201000	137030000	175540000	195180000	150440000	117670000	113180000	82052000	89038000	193210000	61338000
tr|Q6LDG4|Q6LDG4_HUMAN	Q6LDG4	C2	tr|Q6LDG4|Q6LDG4_HUMAN Complement protein (Fragment) OS=Homo sapiens GN=C2 PE=4 SV=1	1	2	1	1	30.2	7.1632	0	0	0	0	0	0	0	0	0	0	0	0	0	0	0	0	126430000
tr|Q6LAM1|Q6LAM1_HUMAN	Q6LAM1		tr|Q6LAM1|Q6LAM1_HUMAN Heavy chain of factor I (Fragment) OS=Homo sapiens PE=2 SV=1	1	17	2	2	50.2	35.883	2132300000	2551600000	2432600000	1128200000	1705500000	2691300000	1258300000	1726300000	1866800000	1455600000	1815800000	2721000000	1999100000	2363900000	1738000000	1796000000	1386400000
tr|Q6IPQ0|Q6IPQ0_HUMAN	Q6IPQ0	IGL@	tr|Q6IPQ0|Q6IPQ0_HUMAN IGL@ protein OS=Homo sapiens GN=IGL@ PE=2 SV=1	1	8	1	1	47	24.823	0	0	0	0	0	0	0	0	0	0	0	0	0	0	33178000	0	0
tr|Q6IMJ8|Q6IMJ8_HUMAN;tr|A8K1K6|A8K1K6_HUMAN;tr|A8K104|A8K104_HUMAN;sp|Q99784|NOE1_HUMAN;tr|F5H810|F5H810_HUMAN;tr|Q96BL8|Q96BL8_HUMAN;tr|H0YFB9|H0YFB9_HUMAN;tr|F5GZQ2|F5GZQ2_HUMAN;tr|F8W870|F8W870_HUMAN;tr|B3KR22|B3KR22_HUMAN;tr|Q6IMJ7|Q6IMJ7_HUMAN	Q6IMJ8	OLFM1	tr|Q6IMJ8|Q6IMJ8_HUMAN NOELIN1_V1 OS=Homo sapiens GN=OLFM1 PE=4 SV=1;tr|A8K1K6|A8K1K6_HUMAN cDNA FLJ76343, highly similar to Homo sapiens olfactomedin 1 (OLFM1), transcript variant 1, mRNA OS=Homo sapiens PE=2 SV=1;tr|A8K104|A8K104_HUMAN cDNA FLJ78726, hig	11	7	7	7	16.9	54.117	196330000	248550000	188420000	175870000	187270000	187740000	134440000	167560000	160530000	185850000	149630000	178870000	134800000	165480000	149220000	234340000	149090000
tr|Q6IAW5|Q6IAW5_HUMAN;tr|B3KQF5|B3KQF5_HUMAN;tr|B3KNG6|B3KNG6_HUMAN;tr|A0A024R755|A0A024R755_HUMAN;sp|O43852|CALU_HUMAN;tr|B3KQK3|B3KQK3_HUMAN;tr|H0Y875|H0Y875_HUMAN	Q6IAW5	CALU	tr|Q6IAW5|Q6IAW5_HUMAN CALU protein OS=Homo sapiens GN=CALU PE=2 SV=1;tr|B3KQF5|B3KQF5_HUMAN cDNA FLJ90381 fis, clone NT2RP2005035, highly similar to Calumenin OS=Homo sapiens PE=2 SV=1;tr|B3KNG6|B3KNG6_HUMAN cDNA FLJ14554 fis, clone NT2RM2001839, highly s	7	2	2	2	6.7	37.106	23367000	0	0	0	0	0	0	0	0	0	0	16631000	0	0	24897000	0	0
tr|Q6IAT1|Q6IAT1_HUMAN;sp|P50395|GDIB_HUMAN;tr|B4DLV7|B4DLV7_HUMAN;tr|Q5SX87|Q5SX87_HUMAN;tr|B4DHX4|B4DHX4_HUMAN;tr|A0A0S2Z3X8|A0A0S2Z3X8_HUMAN;sp|P31150|GDIA_HUMAN;tr|V9GYF8|V9GYF8_HUMAN;tr|Q5SX90|Q5SX90_HUMAN;tr|Q5SX86|Q5SX86_HUMAN;tr|Q8TB95|Q8TB95_HUMAN;tr|B3KVE3|B3KVE3_HUMAN;tr|Q5SX91|Q5SX91_HUMAN;tr|V9GYJ7|V9GYJ7_HUMAN;tr|G5E9U5|G5E9U5_HUMAN;tr|B4DH24|B4DH24_HUMAN	Q6IAT1	GDI2	tr|Q6IAT1|Q6IAT1_HUMAN Rab GDP dissociation inhibitor OS=Homo sapiens GN=GDI2 PE=2 SV=1;sp|P50395|GDIB_HUMAN Rab GDP dissociation inhibitor beta OS=Homo sapiens GN=GDI2 PE=1 SV=2;tr|B4DLV7|B4DLV7_HUMAN Rab GDP dissociation inhibitor OS=Homo sapiens PE=2 SV	16	6	6	6	18.4	50.663	0	0	0	0	0	0	0	33696000	0	0	0	0	61004000	0	0	36651000	0
tr|Q6GMX6|Q6GMX6_HUMAN;sp|P01857|IGHG1_HUMAN;tr|A0A0A0MS08|A0A0A0MS08_HUMAN;tr|A0A0A0MS07|A0A0A0MS07_HUMAN	Q6GMX6	IGH@	tr|Q6GMX6|Q6GMX6_HUMAN IGH@ protein OS=Homo sapiens GN=IGH@ PE=1 SV=1;sp|P01857|IGHG1_HUMAN Immunoglobulin heavy constant gamma 1 OS=Homo sapiens GN=IGHG1 PE=1 SV=1;tr|A0A0A0MS08|A0A0A0MS08_HUMAN Immunoglobulin heavy constant gamma 1 (Fragment) OS=Homo sap	4	13	3	1	37.2	51.082	649330000	487300000	594120000	569080000	408240000	326180000	180010000	398420000	485740000	265940000	387950000	259140000	663420000	960980000	575040000	282650000	497430000
tr|Q6GMX0|Q6GMX0_HUMAN	Q6GMX0		tr|Q6GMX0|Q6GMX0_HUMAN Uncharacterized protein OS=Homo sapiens PE=1 SV=1	1	8	1	0	44.5	25.807	0	0	0	0	0	0	0	0	0	0	0	0	0	0	0	1200800	0
tr|Q6GMW4|Q6GMW4_HUMAN;tr|Q7Z2E8|Q7Z2E8_HUMAN;tr|A2N2F1|A2N2F1_HUMAN	Q6GMW4	IGL@	tr|Q6GMW4|Q6GMW4_HUMAN IGL@ protein OS=Homo sapiens GN=IGL@ PE=2 SV=1	3	8	1	0	44.6	24.854	0	0	0	0	0	0	0	0	0	0	0	0	0	0	0	0	365750000
tr|Q6GMV8|Q6GMV8_HUMAN	Q6GMV8		tr|Q6GMV8|Q6GMV8_HUMAN Uncharacterized protein OS=Homo sapiens PE=2 SV=1	1	9	1	0	50.9	24.91	315200000	311070000	308520000	0	78354000	39593000	0	210220000	0	106860000	133980000	0	252620000	229660000	34518000	0	265410000
tr|Q6FHW3|Q6FHW3_HUMAN;sp|P00746|CFAD_HUMAN;tr|K7ERG9|K7ERG9_HUMAN;tr|A6XNE2|A6XNE2_HUMAN	Q6FHW3	DF	tr|Q6FHW3|Q6FHW3_HUMAN DF protein OS=Homo sapiens GN=DF PE=2 SV=1;sp|P00746|CFAD_HUMAN Complement factor D OS=Homo sapiens GN=CFD PE=1 SV=5;tr|K7ERG9|K7ERG9_HUMAN Complement factor D OS=Homo sapiens GN=CFD PE=1 SV=1;tr|A6XNE2|A6XNE2_HUMAN Complement factor	4	13	13	13	66.2	24.423	1435800000	1974800000	1751700000	1890800000	2090500000	2342500000	1549400000	1472100000	1664100000	1282800000	1431400000	1770100000	1677900000	2205400000	1958400000	2221200000	958010000
tr|Q6EZE9|Q6EZE9_HUMAN;sp|P59666|DEF3_HUMAN;sp|P59665|DEF1_HUMAN	Q6EZE9	DEFA3	tr|Q6EZE9|Q6EZE9_HUMAN Defensin, alpha 3, neutrophil-specific OS=Homo sapiens GN=DEFA3 PE=2 SV=1;sp|P59666|DEF3_HUMAN Neutrophil defensin 3 OS=Homo sapiens GN=DEFA3 PE=1 SV=1;sp|P59665|DEF1_HUMAN Neutrophil defensin 1 OS=Homo sapiens GN=DEFA1 PE=1 SV=1	3	3	3	3	20.2	10.245	418010000	509540000	743580000	514630000	517620000	376720000	652340000	712750000	472070000	838020000	809990000	850280000	1596100000	1702100000	366160000	765270000	676000000
tr|Q6DHW4|Q6DHW4_HUMAN	Q6DHW4		tr|Q6DHW4|Q6DHW4_HUMAN Uncharacterized protein OS=Homo sapiens PE=2 SV=1	1	8	2	2	48.9	25.108	0	0	26217000	0	0	0	0	0	0	0	0	0	0	0	0	0	0
tr|Q68GS6|Q68GS6_HUMAN;tr|Q504U8|Q504U8_HUMAN;tr|E7BSV0|E7BSV0_HUMAN;tr|E9PFD7|E9PFD7_HUMAN;tr|F2YGG7|F2YGG7_HUMAN;tr|Q2TTR7|Q2TTR7_HUMAN;tr|A9CB80|A9CB80_HUMAN;tr|A8K2T7|A8K2T7_HUMAN;sp|P00533|EGFR_HUMAN;tr|B6RC66|B6RC66_HUMAN;tr|F1JTL6|F1JTL6_HUMAN;tr|B6RC65|B6RC65_HUMAN;tr|A2VCQ7|A2VCQ7_HUMAN;tr|Q147T7|Q147T7_HUMAN;tr|A0A1W2PRR9|A0A1W2PRR9_HUMAN;tr|Q59FL8|Q59FL8_HUMAN;tr|B7Z2I3|B7Z2I3_HUMAN	Q68GS6	EGFR	tr|Q68GS6|Q68GS6_HUMAN Epidermal growth factor receptor (Fragment) OS=Homo sapiens GN=EGFR PE=2 SV=1;tr|Q504U8|Q504U8_HUMAN Receptor protein-tyrosine kinase OS=Homo sapiens GN=EGFR PE=1 SV=1;tr|E7BSV0|E7BSV0_HUMAN Receptor protein-tyrosine kinase OS=Homo s	17	2	2	2	5.4	70.822	0	0	0	0	0	0	0	0	0	0	20146000	0	0	0	0	0	0
tr|Q68CK4|Q68CK4_HUMAN	Q68CK4	HMFT1766	tr|Q68CK4|Q68CK4_HUMAN Leucine-rich alpha-2-glycoprotein OS=Homo sapiens GN=HMFT1766 PE=2 SV=1	1	14	14	1	52.4	38.167	12593000000	9482600000	10135000000	15844000000	13260000000	22685000000	21373000000	19954000000	8832200000	13111000000	16722000000	22365000000	14182000000	16911000000	12383000000	14407000000	36227000000
tr|Q5VY30|Q5VY30_HUMAN;sp|P02753|RET4_HUMAN	Q5VY30	RBP4	tr|Q5VY30|Q5VY30_HUMAN Retinol binding protein 4, plasma, isoform CRA_b OS=Homo sapiens GN=RBP4 PE=1 SV=2;sp|P02753|RET4_HUMAN Retinol-binding protein 4 OS=Homo sapiens GN=RBP4 PE=1 SV=3	2	13	13	13	76.9	22.974	17478000000	20819000000	19443000000	21117000000	24619000000	17471000000	21980000000	12257000000	14815000000	37338000000	22996000000	21716000000	20481000000	19563000000	22582000000	12479000000	12658000000
tr|Q5U077|Q5U077_HUMAN;sp|P07195|LDHB_HUMAN;tr|A8MW50|A8MW50_HUMAN;tr|C9J7H8|C9J7H8_HUMAN;tr|F5H793|F5H793_HUMAN	Q5U077	LDHB	tr|Q5U077|Q5U077_HUMAN L-lactate dehydrogenase OS=Homo sapiens GN=LDHB PE=2 SV=1;sp|P07195|LDHB_HUMAN L-lactate dehydrogenase B chain OS=Homo sapiens GN=LDHB PE=1 SV=2;tr|A8MW50|A8MW50_HUMAN L-lactate dehydrogenase (Fragment) OS=Homo sapiens GN=LDHB PE=1 S	5	11	11	10	33.5	36.638	380600000	431280000	439270000	347560000	418320000	588090000	1016500000	506850000	489930000	358710000	462280000	632520000	590960000	681540000	315360000	563080000	506680000
tr|Q5U000|Q5U000_HUMAN;sp|Q9UBR2|CATZ_HUMAN	Q5U000	CTSZ	tr|Q5U000|Q5U000_HUMAN Cathepsin Z OS=Homo sapiens PE=2 SV=1;sp|Q9UBR2|CATZ_HUMAN Cathepsin Z OS=Homo sapiens GN=CTSZ PE=1 SV=1	2	2	2	2	6.3	33.868	0	0	0	0	0	0	0	0	0	0	0	0	0	0	0	22956000	0
tr|Q5TZX9|Q5TZX9_HUMAN;tr|B2RE64|B2RE64_HUMAN;sp|Q9UEU0|VTI1B_HUMAN	Q5TZX9		tr|Q5TZX9|Q5TZX9_HUMAN Vesicle transport through interaction with t-SNAREs homolog 1B (Yeast) OS=Homo sapiens PE=2 SV=1;tr|B2RE64|B2RE64_HUMAN cDNA, FLJ93772, highly similar to Homo sapiens vesicle transport through interaction with t-SNAREs homolog 1B (ye	3	1	1	1	5.6	26.616	0	0	0	0	0	0	0	0	0	0	0	0	0	0	0	0	110170000
tr|Q5TA01|Q5TA01_HUMAN;tr|Q5TA02|Q5TA02_HUMAN;tr|V9HWG9|V9HWG9_HUMAN;tr|B2R983|B2R983_HUMAN;sp|P78417|GSTO1_HUMAN	Q5TA01	GSTO1	tr|Q5TA01|Q5TA01_HUMAN Glutathione S-transferase omega-1 (Fragment) OS=Homo sapiens GN=GSTO1 PE=1 SV=1;tr|Q5TA02|Q5TA02_HUMAN Glutathione S-transferase omega-1 (Fragment) OS=Homo sapiens GN=GSTO1 PE=1 SV=1;tr|V9HWG9|V9HWG9_HUMAN Epididymis secretory protei	5	3	3	3	15.6	20.938	0	119430000	0	0	0	0	0	60538000	0	0	0	0	0	0	0	0	0
tr|Q5T9B9|Q5T9B9_HUMAN;tr|A8K2X4|A8K2X4_HUMAN;tr|A0A024R878|A0A024R878_HUMAN;sp|P17813|EGLN_HUMAN;tr|Q96CG0|Q96CG0_HUMAN;tr|F5GX88|F5GX88_HUMAN;tr|B7Z6Y5|B7Z6Y5_HUMAN	Q5T9B9	ENG	tr|Q5T9B9|Q5T9B9_HUMAN Endoglin (Osler-Rendu-Weber syndrome 1) OS=Homo sapiens GN=ENG PE=4 SV=1;tr|A8K2X4|A8K2X4_HUMAN cDNA FLJ75401, highly similar to Homo sapiens endoglin (Osler-Rendu-Weber syndrome 1), mRNA OS=Homo sapiens PE=2 SV=1;tr|A0A024R878|A0A02	7	3	3	3	6.6	67.541	0	0	45801000	29753000	37583000	49564000	30374000	37646000	31987000	44994000	0	60012000	45375000	55161000	27961000	0	34902000
tr|Q5T8H6|Q5T8H6_HUMAN;sp|P26992|CNTFR_HUMAN;tr|A0A0A0N0N2|A0A0A0N0N2_HUMAN	Q5T8H6	CNTFR	tr|Q5T8H6|Q5T8H6_HUMAN Ciliary neurotrophic factor receptor subunit alpha (Fragment) OS=Homo sapiens GN=CNTFR PE=1 SV=1;sp|P26992|CNTFR_HUMAN Ciliary neurotrophic factor receptor subunit alpha OS=Homo sapiens GN=CNTFR PE=1 SV=2;tr|A0A0A0N0N2|A0A0A0N0N2_HUM	3	1	1	1	5.1	28.832	0	0	0	0	0	0	0	0	0	0	0	0	0	0	0	0	17697000
tr|Q5T123|Q5T123_HUMAN;sp|Q9H299|SH3L3_HUMAN;tr|Q86Z22|Q86Z22_HUMAN;tr|D3DPK5|D3DPK5_HUMAN	Q5T123	SH3BGRL3	tr|Q5T123|Q5T123_HUMAN SH3 domain-binding glutamic acid-rich-like protein 3 OS=Homo sapiens GN=SH3BGRL3 PE=1 SV=1;sp|Q9H299|SH3L3_HUMAN SH3 domain-binding glutamic acid-rich-like protein 3 OS=Homo sapiens GN=SH3BGRL3 PE=1 SV=1;tr|Q86Z22|Q86Z22_HUMAN Epidid	4	3	3	3	42	9.3804	0	0	41344000	47405000	0	0	51775000	0	0	0	0	0	58086000	43424000	0	65906000	0
tr|Q5SR47|Q5SR47_HUMAN;sp|P20023|CR2_HUMAN	Q5SR47	CR2	tr|Q5SR47|Q5SR47_HUMAN Complement receptor type 2 OS=Homo sapiens GN=CR2 PE=1 SV=1;sp|P20023|CR2_HUMAN Complement receptor type 2 OS=Homo sapiens GN=CR2 PE=1 SV=2	2	4	4	4	5.1	106.38	0	0	18760000	0	0	0	0	0	0	18541000	18258000	115170000	0	0	0	0	0
tr|Q5R349|Q5R349_HUMAN;tr|Q6NUL9|Q6NUL9_HUMAN;tr|A0A0S2Z509|A0A0S2Z509_HUMAN;tr|B2R785|B2R785_HUMAN;tr|A0A024R8Y9|A0A024R8Y9_HUMAN;sp|P16109|LYAM3_HUMAN;tr|F6VVT6|F6VVT6_HUMAN;tr|Q5R341|Q5R341_HUMAN;tr|Q8N1E9|Q8N1E9_HUMAN;tr|Q5R342|Q5R342_HUMAN;tr|Q5R345|Q5R345_HUMAN;tr|A0A0S2Z4F5|A0A0S2Z4F5_HUMAN	Q5R349	SELP	tr|Q5R349|Q5R349_HUMAN P-selectin (Fragment) OS=Homo sapiens GN=SELP PE=1 SV=2;tr|Q6NUL9|Q6NUL9_HUMAN Selectin P (Granule membrane protein 140kDa, antigen CD62) OS=Homo sapiens GN=SELP PE=2 SV=1;tr|A0A0S2Z509|A0A0S2Z509_HUMAN Selectin P (Granule membrane p	12	4	4	4	10.6	86.472	0	0	0	0	0	0	0	0	0	0	0	0	0	0	0	58207000	0
tr|Q5NV92|Q5NV92_HUMAN;tr|A2N2G8|A2N2G8_HUMAN;sp|A0A075B6H9|LV469_HUMAN	Q5NV92	V5-6	tr|Q5NV92|Q5NV92_HUMAN V5-6 protein (Fragment) OS=Homo sapiens GN=V5-6 PE=4 SV=1;tr|A2N2G8|A2N2G8_HUMAN VLC8 protein (Fragment) OS=Homo sapiens GN=VLC8 PE=2 SV=1;sp|A0A075B6H9|LV469_HUMAN Immunoglobulin lambda variable 4-69 OS=Homo sapiens GN=IGLV4-69 PE=1	3	3	3	2	40.4	10.573	466770000	178440000	565210000	265870000	244580000	160200000	128780000	259100000	162310000	176440000	252240000	137090000	653200000	259550000	185210000	136680000	615740000
tr|Q5NV91|Q5NV91_HUMAN;sp|P01718|LV327_HUMAN	Q5NV91	V2-19	tr|Q5NV91|Q5NV91_HUMAN V2-19 protein (Fragment) OS=Homo sapiens GN=V2-19 PE=4 SV=1;sp|P01718|LV327_HUMAN Immunoglobulin lambda variable 3-27 OS=Homo sapiens GN=IGLV3-27 PE=1 SV=2	2	3	2	1	42.1	10.229	137080000	0	0	0	0	0	0	86450000	67314000	0	0	45743000	0	48917000	47174000	0	0
tr|Q5NV90|Q5NV90_HUMAN;sp|P01717|LV325_HUMAN	Q5NV90	V2-17	tr|Q5NV90|Q5NV90_HUMAN V2-17 protein (Fragment) OS=Homo sapiens GN=V2-17 PE=1 SV=1;sp|P01717|LV325_HUMAN Immunoglobulin lambda variable 3-25 OS=Homo sapiens GN=IGLV3-25 PE=1 SV=2	2	3	1	0	41.2	10.405	345900000	250340000	330300000	75147000	68477000	163540000	63799000	123210000	365270000	90603000	92359000	72917000	207540000	397540000	154500000	47082000	117640000
tr|Q5NV88|Q5NV88_HUMAN;tr|Q96JD1|Q96JD1_HUMAN;sp|P01721|LV657_HUMAN	Q5NV88	V1-22	tr|Q5NV88|Q5NV88_HUMAN V1-22 protein (Fragment) OS=Homo sapiens GN=V1-22 PE=1 SV=1;tr|Q96JD1|Q96JD1_HUMAN Amyloid lambda 6 light chain variable region PIP (Fragment) OS=Homo sapiens PE=1 SV=1	3	3	3	0	44.9	10.643	148040000	244720000	547540000	213890000	292810000	222680000	0	0	184630000	553810000	446440000	427040000	550200000	878090000	0	0	213860000
tr|Q5NV86|Q5NV86_HUMAN;tr|A0A1W2PQ80|A0A1W2PQ80_HUMAN;sp|A0A075B6I4|LVX54_HUMAN	Q5NV86	V1-20	tr|Q5NV86|Q5NV86_HUMAN V1-20 protein (Fragment) OS=Homo sapiens GN=V1-20 PE=4 SV=1;tr|A0A1W2PQ80|A0A1W2PQ80_HUMAN Immunoglobulin lambda variable 10-54 OS=Homo sapiens GN=IGLV10-54 PE=1 SV=1;sp|A0A075B6I4|LVX54_HUMAN Immunoglobulin lambda variable 10-54 OS=	3	1	1	1	11.2	10.348	0	126130000	186480000	80063000	60537000	0	94684000	0	0	0	0	35506000	87098000	160080000	0	64995000	312950000
tr|Q5NV84|Q5NV84_HUMAN;sp|P01706|LV211_HUMAN	Q5NV84	V1-3	tr|Q5NV84|Q5NV84_HUMAN V1-3 protein (Fragment) OS=Homo sapiens GN=V1-3 PE=4 SV=1;sp|P01706|LV211_HUMAN Immunoglobulin lambda variable 2-11 OS=Homo sapiens GN=IGLV2-11 PE=1 SV=2	2	3	2	2	52.5	10.492	86536000	0	107020000	108530000	56083000	0	0	47483000	60096000	46897000	0	0	54749000	72698000	201240000	0	0
tr|Q5NV81|Q5NV81_HUMAN;tr|A2NYV5|A2NYV5_HUMAN;sp|P01699|LV144_HUMAN	Q5NV81	V1-16	tr|Q5NV81|Q5NV81_HUMAN V1-16 protein (Fragment) OS=Homo sapiens GN=V1-16 PE=4 SV=1;tr|A2NYV5|A2NYV5_HUMAN Light chain Fab (Fragment) OS=Homo sapiens PE=2 SV=1;sp|P01699|LV144_HUMAN Immunoglobulin lambda variable 1-44 OS=Homo sapiens GN=IGLV1-44 PE=1 SV=2	3	3	1	1	62.6	10.284	0	0	0	0	0	0	0	0	0	0	0	0	0	0	0	0	14834000
tr|Q5NV79|Q5NV79_HUMAN;sp|A0A075B6I1|LV460_HUMAN	Q5NV79	V5-4	tr|Q5NV79|Q5NV79_HUMAN V5-4 protein (Fragment) OS=Homo sapiens GN=V5-4 PE=4 SV=1;sp|A0A075B6I1|LV460_HUMAN Immunoglobulin lambda variable 4-60 OS=Homo sapiens GN=IGLV4-60 PE=3 SV=1	2	1	1	1	10.1	10.678	0	0	0	0	0	0	0	0	0	0	0	0	0	0	0	0	16021000
tr|Q5NV70|Q5NV70_HUMAN;tr|Q5NV67|Q5NV67_HUMAN;sp|A0A0B4J1U3|LV136_HUMAN	Q5NV70	V1-11	tr|Q5NV70|Q5NV70_HUMAN V1-11 protein (Fragment) OS=Homo sapiens GN=V1-11 PE=4 SV=1;tr|Q5NV67|Q5NV67_HUMAN V1-11 protein (Fragment) OS=Homo sapiens GN=V1-11 PE=4 SV=1;sp|A0A0B4J1U3|LV136_HUMAN Immunoglobulin lambda variable 1-36 OS=Homo sapiens GN=IGLV1-36	3	1	1	1	16.5	10.333	0	0	0	0	0	0	0	0	0	0	0	0	0	21010000	0	0	0
tr|Q5NV65|Q5NV65_HUMAN;sp|A0A075B6J9|LV218_HUMAN	Q5NV65	V1-5	tr|Q5NV65|Q5NV65_HUMAN V1-5 protein (Fragment) OS=Homo sapiens GN=V1-5 PE=4 SV=1;sp|A0A075B6J9|LV218_HUMAN Immunoglobulin lambda variable 2-18 OS=Homo sapiens GN=IGLV2-18 PE=3 SV=2	2	1	1	1	16.2	10.383	0	0	0	0	0	0	0	0	0	0	0	0	0	0	0	0	19544000
tr|Q5NV62|Q5NV62_HUMAN;sp|A0A075B6I0|LV861_HUMAN	Q5NV62	V3-4	tr|Q5NV62|Q5NV62_HUMAN V3-4 protein (Fragment) OS=Homo sapiens GN=V3-4 PE=4 SV=1;sp|A0A075B6I0|LV861_HUMAN Immunoglobulin lambda variable 8-61 OS=Homo sapiens GN=IGLV8-61 PE=3 SV=7	2	3	2	2	25.3	10.375	211410000	155310000	142840000	116050000	96846000	148860000	147630000	321830000	217040000	0	295530000	168180000	110960000	623010000	271120000	125650000	0
tr|Q5NV61|Q5NV61_HUMAN;tr|A0A1L2BU43|A0A1L2BU43_HUMAN;sp|A0A075B6K6|LV403_HUMAN	Q5NV61	V5-1	tr|Q5NV61|Q5NV61_HUMAN V5-1 protein (Fragment) OS=Homo sapiens GN=V5-1 PE=4 SV=1;tr|A0A1L2BU43|A0A1L2BU43_HUMAN Anti-staphylococcal enterotoxin D variable region lambda chain (Fragment) OS=Homo sapiens PE=2 SV=1;sp|A0A075B6K6|LV403_HUMAN Immunoglobulin lam	3	2	1	1	16.5	11.181	0	0	0	0	0	0	0	0	0	0	0	0	0	0	0	0	10036000
tr|Q5NKV8|Q5NKV8_HUMAN;sp|P05362|ICAM1_HUMAN;tr|B4DNT6|B4DNT6_HUMAN;tr|B4DQW5|B4DQW5_HUMAN;tr|E7ESS4|E7ESS4_HUMAN;tr|B4DW82|B4DW82_HUMAN;tr|K7EKL8|K7EKL8_HUMAN;tr|Q15463|Q15463_HUMAN;tr|A0A1C9J7T1|A0A1C9J7T1_HUMAN;tr|Q99930|Q99930_HUMAN;tr|Q15462|Q15462_HUMAN	Q5NKV8	ICAM1	tr|Q5NKV8|Q5NKV8_HUMAN Intercellular adhesion molecule 1 OS=Homo sapiens GN=ICAM1 PE=2 SV=1;sp|P05362|ICAM1_HUMAN Intercellular adhesion molecule 1 OS=Homo sapiens GN=ICAM1 PE=1 SV=2;tr|B4DNT6|B4DNT6_HUMAN cDNA FLJ53631, highly similar to Intercellular adh	11	10	10	10	22.9	57.768	100110000	94675000	84208000	144660000	121350000	120730000	109420000	139250000	110170000	150080000	170190000	90973000	118340000	155790000	119240000	134700000	120280000
tr|Q5JXI8|Q5JXI8_HUMAN;tr|B7Z6U8|B7Z6U8_HUMAN;tr|B7Z5V0|B7Z5V0_HUMAN;tr|Q53FI7|Q53FI7_HUMAN;tr|B7Z9A1|B7Z9A1_HUMAN;sp|Q13642|FHL1_HUMAN;tr|A0A0D9SEY7|A0A0D9SEY7_HUMAN;tr|A0A0D9SGD1|A0A0D9SGD1_HUMAN;tr|A0A0D9SG53|A0A0D9SG53_HUMAN;tr|A0A0D9SGB2|A0A0D9SGB2_HUMAN;tr|Q5JXI0|Q5JXI0_HUMAN;tr|A0A0D9SFI6|A0A0D9SFI6_HUMAN;tr|A0A0D9SFB0|A0A0D9SFB0_HUMAN;tr|Q5JXH9|Q5JXH9_HUMAN;tr|B3KRI9|B3KRI9_HUMAN;tr|A0A0D…	Q5JXI8	FHL1	tr|Q5JXI8|Q5JXI8_HUMAN Four and a half LIM domains protein 1 (Fragment) OS=Homo sapiens GN=FHL1 PE=1 SV=1;tr|B7Z6U8|B7Z6U8_HUMAN cDNA FLJ53665, highly similar to Four and a half LIM domains protein 1 OS=Homo sapiens PE=2 SV=1;tr|B7Z5V0|B7Z5V0_HUMAN cDNA FL	22	2	2	2	9.7	29.16	0	0	0	0	0	0	0	0	0	0	0	0	20078000	0	0	0	0
tr|Q5JVE7|Q5JVE7_HUMAN;sp|P00742|FA10_HUMAN;tr|Q5JVE8|Q5JVE8_HUMAN;tr|B7ZBK1|B7ZBK1_HUMAN;tr|F8WBM7|F8WBM7_HUMAN	Q5JVE7	F10	tr|Q5JVE7|Q5JVE7_HUMAN Coagulation factor X OS=Homo sapiens GN=F10 PE=2 SV=1;sp|P00742|FA10_HUMAN Coagulation factor X OS=Homo sapiens GN=F10 PE=1 SV=2	5	17	17	17	34.2	54.731	3399300000	4476600000	3932900000	3835300000	4702500000	4607800000	4689000000	2925600000	5499600000	5674300000	5846700000	5012700000	3456900000	3730400000	6388800000	4348200000	3708500000
tr|Q5JP69|Q5JP69_HUMAN;sp|P06681|CO2_HUMAN;tr|A0A0G2JL69|A0A0G2JL69_HUMAN;tr|A0A1U9X8X9|A0A1U9X8X9_HUMAN;tr|Q53HP3|Q53HP3_HUMAN;tr|A0A1U9X8W4|A0A1U9X8W4_HUMAN;tr|B4DV48|B4DV48_HUMAN;tr|Q53GZ8|Q53GZ8_HUMAN;tr|A0A0G2JIE7|A0A0G2JIE7_HUMAN;tr|H0Y3H6|H0Y3H6_HUMAN;tr|B4DQI1|B4DQI1_HUMAN;tr|Q95IG1|Q95IG1_HUMAN;tr|E9PDZ0|E9PDZ0_HUMAN;tr|B3KTX9|B3KTX9_HUMAN;tr|A0A0G2JK28|A0A0G2JK28_HUMAN;tr|H0Y868|H0Y868_…	Q5JP69	C2	tr|Q5JP69|Q5JP69_HUMAN C2 OS=Homo sapiens GN=C2 PE=1 SV=1;sp|P06681|CO2_HUMAN Complement C2 OS=Homo sapiens GN=C2 PE=1 SV=2;tr|A0A0G2JL69|A0A0G2JL69_HUMAN Complement C2 OS=Homo sapiens GN=C2 PE=1 SV=1;tr|A0A1U9X8X9|A0A1U9X8X9_HUMAN C2 OS=Homo sapiens PE=3	17	31	7	1	46	83.267	3293700000	2681300000	2686500000	2874300000	3951000000	3547200000	3500400000	3702800000	2529800000	4351500000	3973300000	3618000000	2723700000	3385600000	3491700000	3485000000	3672800000
tr|Q5HYM1|Q5HYM1_HUMAN	Q5HYM1	DKFZp686O1553	tr|Q5HYM1|Q5HYM1_HUMAN Putative uncharacterized protein DKFZp686O1553 (Fragment) OS=Homo sapiens GN=DKFZp686O1553 PE=2 SV=1	1	17	5	0	47	54	160850000	157230000	158760000	112470000	103440000	137580000	126920000	121900000	160620000	179470000	154830000	161600000	115330000	0	103330000	190880000	85969000
tr|Q5HY54|Q5HY54_HUMAN;sp|P21333|FLNA_HUMAN;tr|A6NDY9|A6NDY9_HUMAN;tr|A0A087WWY3|A0A087WWY3_HUMAN;tr|Q60FE6|Q60FE6_HUMAN;tr|Q60FE5|Q60FE5_HUMAN;tr|Q8TES4|Q8TES4_HUMAN;tr|B4E2F9|B4E2F9_HUMAN;tr|Q96C61|Q96C61_HUMAN;tr|Q6NXF2|Q6NXF2_HUMAN;tr|Q86TQ3|Q86TQ3_HUMAN;tr|B4DTD5|B4DTD5_HUMAN;tr|H0Y5F3|H0Y5F3_HUMAN;tr|F8WE98|F8WE98_HUMAN	Q5HY54	FLNA	tr|Q5HY54|Q5HY54_HUMAN Filamin-A OS=Homo sapiens GN=FLNA PE=1 SV=1;sp|P21333|FLNA_HUMAN Filamin-A OS=Homo sapiens GN=FLNA PE=1 SV=4;tr|A6NDY9|A6NDY9_HUMAN Filamin A OS=Homo sapiens GN=FLNA PE=2 SV=4;tr|A0A087WWY3|A0A087WWY3_HUMAN Filamin-A OS=Homo sapiens	14	16	16	16	8	276.55	0	27301000	75880000	162620000	71442000	0	72709000	0	0	0	0	43206000	449750000	103440000	0	208870000	45036000
tr|Q5H9A7|Q5H9A7_HUMAN;tr|Q6FGX5|Q6FGX5_HUMAN;tr|B3KQF4|B3KQF4_HUMAN;sp|P01033|TIMP1_HUMAN;tr|H0Y789|H0Y789_HUMAN;tr|Q58P21|Q58P21_HUMAN;tr|Q5H9B4|Q5H9B4_HUMAN;tr|Q5H9B5|Q5H9B5_HUMAN	Q5H9A7	TIMP1	tr|Q5H9A7|Q5H9A7_HUMAN Metalloproteinase inhibitor 1 OS=Homo sapiens GN=TIMP1 PE=1 SV=1;tr|Q6FGX5|Q6FGX5_HUMAN TIMP metallopeptidase inhibitor 1, isoform CRA_a OS=Homo sapiens GN=TIMP1 PE=2 SV=1;tr|B3KQF4|B3KQF4_HUMAN cDNA FLJ90373 fis, clone NT2RP2004606,	8	4	4	4	27.3	16.057	141010000	106870000	108640000	127770000	144480000	162780000	175930000	159340000	118780000	70661000	196250000	199890000	164210000	115980000	125630000	162340000	192380000
tr|Q5FWF9|Q5FWF9_HUMAN;tr|A0M8Q7|A0M8Q7_HUMAN;tr|A2JA15|A2JA15_HUMAN;sp|P01715|LV301_HUMAN	Q5FWF9	IGL@	tr|Q5FWF9|Q5FWF9_HUMAN IGL@ protein OS=Homo sapiens GN=IGL@ PE=1 SV=1	4	12	12	3	58.6	24.794	36394000000	25618000000	39798000000	26387000000	18567000000	17643000000	20315000000	37860000000	31208000000	28819000000	28270000000	18827000000	28363000000	42910000000	18479000000	10967000000	25842000000
tr|Q5EFE6|Q5EFE6_HUMAN	Q5EFE6		tr|Q5EFE6|Q5EFE6_HUMAN Anti-RhD monoclonal T125 kappa light chain OS=Homo sapiens PE=2 SV=1	1	7	1	0	42.7	25.697	0	0	0	0	0	0	0	0	0	0	0	0	0	0	11057000	0	0
tr|Q59HB3|Q59HB3_HUMAN	Q59HB3		tr|Q59HB3|Q59HB3_HUMAN Apolipoprotein B variant (Fragment) OS=Homo sapiens PE=2 SV=1	1	89	1	1	63.2	183.58	0	0	0	0	0	0	0	0	0	0	0	0	0	0	0	0	85104000
tr|Q59FC6|Q59FC6_HUMAN;tr|Q5CAQ5|Q5CAQ5_HUMAN;tr|V9HWP2|V9HWP2_HUMAN;sp|P14625|ENPL_HUMAN;tr|Q96GW1|Q96GW1_HUMAN;tr|A0A1W2PRR1|A0A1W2PRR1_HUMAN;tr|B4DHT9|B4DHT9_HUMAN;tr|B4DU71|B4DU71_HUMAN;tr|F8W026|F8W026_HUMAN;tr|B4DQX3|B4DQX3_HUMAN;tr|Q6PK50|Q6PK50_HUMAN;tr|B4DMA2|B4DMA2_HUMAN;tr|B4DGL0|B4DGL0_HUMAN;tr|A0A024RD80|A0A024RD80_HUMAN;sp|P08238|HS90B_HUMAN	Q59FC6	TRA1	tr|Q59FC6|Q59FC6_HUMAN Tumor rejection antigen (Gp96) 1 variant (Fragment) OS=Homo sapiens PE=2 SV=1;tr|Q5CAQ5|Q5CAQ5_HUMAN Tumor rejection antigen (Gp96) 1 OS=Homo sapiens GN=TRA1 PE=2 SV=1;tr|V9HWP2|V9HWP2_HUMAN Epididymis luminal protein 35 OS=Homo sapi	15	4	4	4	8.9	65.953	36288000	45271000	0	59711000	56842000	51273000	0	57312000	30526000	38316000	54226000	37614000	0	44000000	32998000	47370000	50317000
tr|Q59EZ3|Q59EZ3_HUMAN;sp|P11717|MPRI_HUMAN	Q59EZ3	IGF2R	tr|Q59EZ3|Q59EZ3_HUMAN Insulin-like growth factor 2 receptor variant (Fragment) OS=Homo sapiens PE=2 SV=1;sp|P11717|MPRI_HUMAN Cation-independent mannose-6-phosphate receptor OS=Homo sapiens GN=IGF2R PE=1 SV=3	2	4	4	4	2	266.11	20516000	11044000	12496000	17942000	18221000	14609000	20879000	0	26767000	0	27217000	19348000	19885000	0	0	26547000	31871000
tr|Q59EV3|Q59EV3_HUMAN;tr|A5YM51|A5YM51_HUMAN;sp|P12883|MYH7_HUMAN;tr|Q5GJ54|Q5GJ54_HUMAN;tr|Q14905|Q14905_HUMAN;tr|Q5GJ67|Q5GJ67_HUMAN;tr|A0A1B1HY29|A0A1B1HY29_HUMAN;tr|L0L5E6|L0L5E6_HUMAN;tr|L0L1K4|L0L1K4_HUMAN;tr|A0A1B1HY13|A0A1B1HY13_HUMAN;tr|Q1ED46|Q1ED46_HUMAN;tr|Q2XUS2|Q2XUS2_HUMAN;tr|Q6PJ55|Q6PJ55_HUMAN;sp|Q9H6N6|MYH16_HUMAN	Q59EV3	MYH7	tr|Q59EV3|Q59EV3_HUMAN Myosin, heavy polypeptide 7, cardiac muscle, beta variant (Fragment) OS=Homo sapiens PE=2 SV=1;tr|A5YM51|A5YM51_HUMAN MYH7 protein (Fragment) OS=Homo sapiens GN=MYH7 PE=2 SV=1;sp|P12883|MYH7_HUMAN Myosin-7 OS=Homo sapiens GN=MYH7 PE=	14	11	11	3	8.1	182.38	0	0	0	0	0	0	217570000	0	0	0	0	0	0	0	0	0	0
tr|Q59EE5|Q59EE5_HUMAN;tr|B2R8Y9|B2R8Y9_HUMAN;sp|P10646|TFPI1_HUMAN;tr|C9JP39|C9JP39_HUMAN;tr|C9J103|C9J103_HUMAN;tr|C9JT76|C9JT76_HUMAN;tr|C9JQ14|C9JQ14_HUMAN;tr|C9JKV3|C9JKV3_HUMAN	Q59EE5		tr|Q59EE5|Q59EE5_HUMAN Tissue factor pathway inhibitor (Lipoprotein-associated coagulation inhibitor) variant (Fragment) OS=Homo sapiens PE=2 SV=1;tr|B2R8Y9|B2R8Y9_HUMAN cDNA, FLJ94125, highly similar to Homo sapiens tissue factor pathway inhibitor(lipopro	8	2	2	2	14.9	23.458	26343000	34327000	0	0	29462000	36274000	37246000	52600000	0	47440000	28885000	0	0	0	0	60241000	37083000
tr|Q567P1|Q567P1_HUMAN;tr|Q6GMX3|Q6GMX3_HUMAN	Q567P1	IGL@	tr|Q567P1|Q567P1_HUMAN IGL@ protein OS=Homo sapiens GN=IGL@ PE=2 SV=1;tr|Q6GMX3|Q6GMX3_HUMAN IGL@ protein OS=Homo sapiens GN=IGL@ PE=2 SV=1	2	8	1	0	47.2	24.799	193240000	117930000	148650000	153820000	103060000	0	0	143810000	144520000	118970000	129240000	110560000	142250000	127390000	139190000	114460000	0
tr|Q549J4|Q549J4_HUMAN;sp|Q9NZD4|AHSP_HUMAN	Q549J4	ERAF	tr|Q549J4|Q549J4_HUMAN Erythroid associated factor OS=Homo sapiens GN=ERAF PE=2 SV=1;sp|Q9NZD4|AHSP_HUMAN Alpha-hemoglobin-stabilizing protein OS=Homo sapiens GN=AHSP PE=1 SV=1	2	2	2	2	21.6	11.84	0	0	0	0	0	0	0	0	0	0	0	0	0	0	0	16547000	0
tr|Q53XB4|Q53XB4_HUMAN;sp|P34096|RNAS4_HUMAN	Q53XB4	RAB1	tr|Q53XB4|Q53XB4_HUMAN Full-length cDNA clone CS0DF032YM23 of Fetal brain of Homo sapiens (human) OS=Homo sapiens GN=RAB1 PE=2 SV=1;sp|P34096|RNAS4_HUMAN Ribonuclease 4 OS=Homo sapiens GN=RNASE4 PE=1 SV=3	2	5	5	5	35.4	16.84	52452000	88057000	92510000	86116000	112160000	123110000	73050000	139680000	140290000	113200000	101250000	141260000	146000000	100110000	57356000	133910000	158550000
tr|Q53S56|Q53S56_HUMAN;sp|Q06141|REG3A_HUMAN	Q53S56	PAP	tr|Q53S56|Q53S56_HUMAN Proliferation-inducing protein 34 OS=Homo sapiens GN=PAP PE=2 SV=1;sp|Q06141|REG3A_HUMAN Regenerating islet-derived protein 3-alpha OS=Homo sapiens GN=REG3A PE=1 SV=1	2	2	2	2	14.3	19.395	0	0	0	0	0	0	0	0	0	0	0	0	0	0	0	0	16748000
tr|Q53HU9|Q53HU9_HUMAN;tr|Q53HT9|Q53HT9_HUMAN;tr|B4E1B0|B4E1B0_HUMAN	Q53HU9		tr|Q53HU9|Q53HU9_HUMAN Complement component 1, r subcomponent variant (Fragment) OS=Homo sapiens PE=2 SV=1;tr|Q53HT9|Q53HT9_HUMAN Complement component 1, r subcomponent variant (Fragment) OS=Homo sapiens PE=2 SV=1;tr|B4E1B0|B4E1B0_HUMAN cDNA FLJ54318, high	3	32	32	2	58.6	80.299	25232000000	24203000000	25937000000	28740000000	28977000000	28377000000	31459000000	22090000000	25006000000	31264000000	31307000000	30952000000	20440000000	27222000000	26824000000	25916000000	31444000000
tr|Q53H26|Q53H26_HUMAN;tr|B4DI57|B4DI57_HUMAN;tr|B4DHZ6|B4DHZ6_HUMAN	Q53H26	TF	tr|Q53H26|Q53H26_HUMAN Transferrin variant (Fragment) OS=Homo sapiens PE=2 SV=1;tr|B4DI57|B4DI57_HUMAN cDNA FLJ54111, highly similar to Serotransferrin OS=Homo sapiens PE=2 SV=1;tr|B4DHZ6|B4DHZ6_HUMAN Transferrin, isoform CRA_c OS=Homo sapiens GN=TF PE=2 S	3	45	2	0	61	77.079	525350000	1469400000	2167300000	1045300000	2553900000	977730000	133290000	893380000	2157800000	333610000	2341700000	529870000	259930000	931200000	2215200000	491730000	556510000
tr|Q53GN8|Q53GN8_HUMAN;sp|P26927|HGFL_HUMAN;tr|G3XAK1|G3XAK1_HUMAN;sp|Q2TV78|MST1L_HUMAN;tr|B7Z250|B7Z250_HUMAN;tr|Q13208|Q13208_HUMAN;tr|B7Z557|B7Z557_HUMAN;tr|B7Z538|B7Z538_HUMAN;tr|Q49A61|Q49A61_HUMAN;tr|H7C0F8|H7C0F8_HUMAN;tr|B7Z3P3|B7Z3P3_HUMAN;tr|B4DPQ8|B4DPQ8_HUMAN;tr|B4DPN1|B4DPN1_HUMAN;tr|B4DDW3|B4DDW3_HUMAN	Q53GN8	MST1	tr|Q53GN8|Q53GN8_HUMAN Macrophage stimulating 1 (Hepatocyte growth factor-like) variant (Fragment) OS=Homo sapiens PE=2 SV=1;sp|P26927|HGFL_HUMAN Hepatocyte growth factor-like protein OS=Homo sapiens GN=MST1 PE=1 SV=2;tr|G3XAK1|G3XAK1_HUMAN Hepatocyte grow	14	27	27	27	56.4	80.349	3088000000	3465300000	3093500000	3275300000	3841900000	3980400000	3174700000	2798600000	3766400000	3515100000	3989800000	4765900000	3182600000	2881400000	4813700000	3128600000	2582800000
tr|Q53FL7|Q53FL7_HUMAN;sp|P19320|VCAM1_HUMAN;tr|E9PDD2|E9PDD2_HUMAN;tr|G0ZI12|G0ZI12_HUMAN;tr|F8UV74|F8UV74_HUMAN;tr|F8UU18|F8UU18_HUMAN;tr|Q9UHT7|Q9UHT7_HUMAN;tr|A0A087WTY4|A0A087WTY4_HUMAN;tr|F2YYR6|F2YYR6_HUMAN;sp|P49454|CENPF_HUMAN	Q53FL7	VCAM1	tr|Q53FL7|Q53FL7_HUMAN Vascular cell adhesion molecule 1 isoform a variant (Fragment) OS=Homo sapiens PE=2 SV=1;sp|P19320|VCAM1_HUMAN Vascular cell adhesion protein 1 OS=Homo sapiens GN=VCAM1 PE=1 SV=1;tr|E9PDD2|E9PDD2_HUMAN Vascular cell adhesion protein	10	19	19	19	31.5	81.263	313730000	340830000	300840000	427000000	389930000	506440000	347020000	593370000	258280000	436610000	341910000	266560000	239960000	484820000	345830000	551120000	358470000
tr|Q4W5H1|Q4W5H1_HUMAN;tr|D7EZH4|D7EZH4_HUMAN;tr|Q86UA8|Q86UA8_HUMAN;tr|B7ZAX9|B7ZAX9_HUMAN;tr|B4DZC0|B4DZC0_HUMAN;sp|O60264|SMCA5_HUMAN;sp|P28370|SMCA1_HUMAN;tr|A0A0A0MRP6|A0A0A0MRP6_HUMAN;tr|B7ZLQ5|B7ZLQ5_HUMAN	Q4W5H1	SMARCA5	tr|Q4W5H1|Q4W5H1_HUMAN Putative uncharacterized protein SMARCA5 (Fragment) OS=Homo sapiens GN=SMARCA5 PE=3 SV=1;tr|D7EZH4|D7EZH4_HUMAN SNF2LT OS=Homo sapiens PE=2 SV=1;tr|Q86UA8|Q86UA8_HUMAN SMARCA1 protein (Fragment) OS=Homo sapiens GN=SMARCA1 PE=2 SV=2;t	9	1	1	1	3.8	42.93	0	0	0	0	0	0	12430000	0	0	0	0	0	0	0	0	0	0
tr|Q3LI55|Q3LI55_HUMAN;sp|Q8IUC1|KR111_HUMAN	Q3LI55	KRTAP11-1	tr|Q3LI55|Q3LI55_HUMAN Keratin associated protein OS=Homo sapiens GN=KRTAP11-1 PE=2 SV=1;sp|Q8IUC1|KR111_HUMAN Keratin-associated protein 11-1 OS=Homo sapiens GN=KRTAP11-1 PE=2 SV=1	2	1	1	1	6.7	17.057	0	0	345650000	0	0	0	0	0	0	0	0	0	0	0	0	0	0
tr|Q2TU84|Q2TU84_HUMAN;tr|A0A140VK69|A0A140VK69_HUMAN;sp|P17174|AATC_HUMAN;tr|B7Z1I2|B7Z1I2_HUMAN	Q2TU84	GIG18	tr|Q2TU84|Q2TU84_HUMAN Aspartate aminotransferase OS=Homo sapiens GN=GIG18 PE=2 SV=1;tr|A0A140VK69|A0A140VK69_HUMAN Aspartate aminotransferase OS=Homo sapiens PE=2 SV=1;sp|P17174|AATC_HUMAN Aspartate aminotransferase, cytoplasmic OS=Homo sapiens GN=GOT1 PE	4	8	8	8	27.6	46.319	0	0	0	0	0	0	200390000	44170000	0	0	0	0	0	35866000	0	0	0
tr|Q2HZY9|Q2HZY9_HUMAN	Q2HZY9		tr|Q2HZY9|Q2HZY9_HUMAN Coagulation factor V (Fragment) OS=Homo sapiens PE=4 SV=1	1	2	1	1	34.3	8.3756	0	0	0	0	0	0	0	0	0	0	0	0	78086000	0	0	0	0
tr|Q1HP67|Q1HP67_HUMAN;sp|P08519|APOA_HUMAN;tr|Q9UIR6|Q9UIR6_HUMAN;tr|A0A087WWY0|A0A087WWY0_HUMAN;tr|Q8N696|Q8N696_HUMAN;tr|Q9UIR8|Q9UIR8_HUMAN;tr|Q9UIR7|Q9UIR7_HUMAN;tr|Q9UKJ7|Q9UKJ7_HUMAN	Q1HP67	LPA	tr|Q1HP67|Q1HP67_HUMAN Lipoprotein, Lp(A) OS=Homo sapiens GN=LPA PE=3 SV=1;sp|P08519|APOA_HUMAN Apolipoprotein(a) OS=Homo sapiens GN=LPA PE=1 SV=1	8	14	14	14	24.6	226.51	263280000	1340100000	312580000	385420000	362040000	301750000	432150000	227000000	456970000	198740000	247460000	263630000	216120000	249550000	978420000	333140000	240730000
tr|Q15430|Q15430_HUMAN	Q15430	F5	tr|Q15430|Q15430_HUMAN Coagulation factor V (Fragment) OS=Homo sapiens GN=F5 PE=2 SV=1	1	4	1	1	27.1	26.144	0	0	0	0	0	0	0	0	0	0	0	0	54580000	0	0	0	0
tr|Q13789|Q13789_HUMAN	Q13789		tr|Q13789|Q13789_HUMAN Apolipoprotein B (Fragment) OS=Homo sapiens PE=2 SV=1	1	4	1	1	40.6	15.653	102480000	75018000	51648000	46148000	52552000	41529000	0	39203000	220460000	45995000	79506000	0	0	34715000	73730000	0	98174000
tr|Q0ZCI6|Q0ZCI6_HUMAN	Q0ZCI6		tr|Q0ZCI6|Q0ZCI6_HUMAN Immunglobulin heavy chain variable region (Fragment) OS=Homo sapiens PE=4 SV=1	1	5	2	1	39.3	13.633	70925000	31921000	0	0	0	0	0	0	0	0	0	0	0	0	0	0	0
tr|Q0ZCI2|Q0ZCI2_HUMAN	Q0ZCI2		tr|Q0ZCI2|Q0ZCI2_HUMAN Immunglobulin heavy chain variable region (Fragment) OS=Homo sapiens PE=4 SV=1	1	2	1	1	18	13.324	0	0	0	0	0	0	0	0	0	0	0	0	0	0	10596000	0	0
tr|Q0ZCH9|Q0ZCH9_HUMAN;tr|A0A0X9USM3|A0A0X9USM3_HUMAN;tr|Q9UL91|Q9UL91_HUMAN;tr|S4R460|S4R460_HUMAN	Q0ZCH9		tr|Q0ZCH9|Q0ZCH9_HUMAN Immunglobulin heavy chain variable region (Fragment) OS=Homo sapiens PE=4 SV=1;tr|A0A0X9USM3|A0A0X9USM3_HUMAN GCT-A4 heavy chain variable region (Fragment) OS=Homo sapiens PE=2 SV=1;tr|Q9UL91|Q9UL91_HUMAN Myosin-reactive immunoglobul	4	4	1	0	41.3	13.436	1237700000	1163500000	1869400000	657880000	831410000	852920000	338550000	1773800000	1515400000	599850000	698190000	1059400000	1177900000	2928400000	148190000	645280000	1189500000
tr|Q0ZCH1|Q0ZCH1_HUMAN	Q0ZCH1		tr|Q0ZCH1|Q0ZCH1_HUMAN Immunglobulin heavy chain variable region (Fragment) OS=Homo sapiens PE=4 SV=1	1	5	1	0	50.8	12.863	0	0	0	0	0	0	0	0	0	0	0	0	0	0	0	0	0
tr|Q0ZCG4|Q0ZCG4_HUMAN	Q0ZCG4		tr|Q0ZCG4|Q0ZCG4_HUMAN Immunglobulin heavy chain variable region (Fragment) OS=Homo sapiens PE=4 SV=1	1	5	1	0	51.6	13.418	0	0	51738000	0	0	0	0	0	0	0	0	0	0	0	0	0	0
tr|Q0ZCG0|Q0ZCG0_HUMAN;tr|Q0ZCF9|Q0ZCF9_HUMAN	Q0ZCG0		tr|Q0ZCG0|Q0ZCG0_HUMAN Immunglobulin heavy chain variable region (Fragment) OS=Homo sapiens PE=4 SV=1;tr|Q0ZCF9|Q0ZCF9_HUMAN Immunglobulin heavy chain variable region (Fragment) OS=Homo sapiens PE=4 SV=1	2	3	1	1	32.2	13.005	21999000	0	0	0	0	0	0	0	0	0	0	0	0	0	0	0	0
tr|Q0Z8D6|Q0Z8D6_HUMAN;tr|B9EJA8|B9EJA8_HUMAN;sp|P22897|MRC1_HUMAN;tr|B4DLK9|B4DLK9_HUMAN	Q0Z8D6	MRC1L1	tr|Q0Z8D6|Q0Z8D6_HUMAN Mannose receptor OS=Homo sapiens PE=2 SV=1;tr|B9EJA8|B9EJA8_HUMAN Mannose receptor, C type 1-like 1 OS=Homo sapiens GN=MRC1L1 PE=2 SV=1;sp|P22897|MRC1_HUMAN Macrophage mannose receptor 1 OS=Homo sapiens GN=MRC1 PE=1 SV=1	4	13	13	13	10.4	165.98	62766000	79114000	45095000	99110000	55700000	75621000	88332000	104930000	49652000	89703000	77864000	67196000	98846000	134590000	91912000	103500000	128810000
tr|Q0VAS5|Q0VAS5_HUMAN;tr|B2R4R0|B2R4R0_HUMAN;sp|P62805|H4_HUMAN;tr|Q6B823|Q6B823_HUMAN	Q0VAS5	HIST1H4H	tr|Q0VAS5|Q0VAS5_HUMAN Histone H4 OS=Homo sapiens GN=HIST1H4H PE=2 SV=1;tr|B2R4R0|B2R4R0_HUMAN Histone H4 OS=Homo sapiens GN=HIST1H4L PE=2 SV=1;sp|P62805|H4_HUMAN Histone H4 OS=Homo sapiens GN=HIST1H4A PE=1 SV=2;tr|Q6B823|Q6B823_HUMAN Histone H4 (Fragment)	4	4	4	4	40.8	11.314	0	0	71494000	0	0	0	0	0	0	0	0	0	123110000	0	0	38296000	142960000
tr|Q0KKI6|Q0KKI6_HUMAN;tr|Q8TCD0|Q8TCD0_HUMAN;sp|P01834|IGKC_HUMAN;tr|Q7Z3Y4|Q7Z3Y4_HUMAN;tr|S6B2C3|S6B2C3_HUMAN;tr|S6B294|S6B294_HUMAN;tr|S6AWE3|S6AWE3_HUMAN;tr|Q569I7|Q569I7_HUMAN	Q0KKI6	IGKC	tr|Q0KKI6|Q0KKI6_HUMAN Immunoblobulin light chain (Fragment) OS=Homo sapiens PE=1 SV=1;tr|Q8TCD0|Q8TCD0_HUMAN Uncharacterized protein OS=Homo sapiens PE=1 SV=1;sp|P01834|IGKC_HUMAN Immunoglobulin kappa constant OS=Homo sapiens GN=IGKC PE=1 SV=2;tr|Q7Z3Y4|Q	8	10	3	1	52.1	24.03	3234500000	2754000000	2774300000	1547700000	1319300000	2190500000	852380000	3692700000	2331200000	1374300000	917830000	1491200000	2159300000	2899900000	1586200000	1385200000	1892600000
tr|M0R3C9|M0R3C9_HUMAN;tr|Q59FL3|Q59FL3_HUMAN;sp|Q9UM47|NOTC3_HUMAN	M0R3C9	NOTCH3	tr|M0R3C9|M0R3C9_HUMAN Neurogenic locus notch homolog protein 3 (Fragment) OS=Homo sapiens GN=NOTCH3 PE=1 SV=1;tr|Q59FL3|Q59FL3_HUMAN Notch homolog 3 variant (Fragment) OS=Homo sapiens PE=2 SV=1;sp|Q9UM47|NOTC3_HUMAN Neurogenic locus notch homolog protein	3	1	1	1	1	134.32	0	0	0	0	0	0	0	0	0	0	0	0	0	0	8290000	0	0
tr|L8E853|L8E853_HUMAN;tr|B4DNX0|B4DNX0_HUMAN;tr|A8K7V7|A8K7V7_HUMAN	L8E853	VWF	tr|L8E853|L8E853_HUMAN von Willebrand factor OS=Homo sapiens GN=VWF PE=4 SV=1	3	107	107	3	51	298.38	876110000	1477700000	1289900000	1758200000	1721700000	1939300000	2128600000	13105000000	1527400000	24864000000	3782100000	3481400000	7514100000	1603400000	1617400000	2535200000	5570200000
tr|L7UYB8|L7UYB8_HUMAN;tr|E0D852|E0D852_HUMAN;tr|E0D853|E0D853_HUMAN;tr|E0D854|E0D854_HUMAN;tr|A0A193AU54|A0A193AU54_HUMAN;tr|L7UV37|L7UV37_HUMAN;tr|A0A193AUV8|A0A193AUV8_HUMAN;tr|A0A0C4DGZ8|A0A0C4DGZ8_HUMAN;tr|A5CKE2|A5CKE2_HUMAN;sp|P07359|GP1BA_HUMAN;tr|E0D851|E0D851_HUMAN;tr|E5FY30|E5FY30_HUMAN;tr|A0A193AUJ5|A0A193AUJ5_HUMAN;tr|L7URT5|L7URT5_HUMAN;tr|Q06AK0|Q06AK0_HUMAN;tr|A0A193AUC0|A0A193AUC…	L7UYB8	GP1BA	tr|L7UYB8|L7UYB8_HUMAN Glycoprotein Ib alpha polypeptide G942 deletion mutant OS=Homo sapiens GN=GP1BA PE=2 SV=1;tr|E0D852|E0D852_HUMAN Platelet glycoprotein Ib alpha polypeptide type 2 OS=Homo sapiens GN=GP1BA PE=4 SV=1;tr|E0D853|E0D853_HUMAN Platelet gly	16	9	9	9	26.1	36.972	427990000	449030000	491660000	673960000	638570000	495130000	550020000	675100000	544780000	478930000	492730000	1078300000	656200000	674860000	465820000	1056800000	790940000
tr|L0R599|L0R599_HUMAN	L0R599	CIRH1A	tr|L0R599|L0R599_HUMAN Alternative protein CIRH1A OS=Homo sapiens GN=CIRH1A PE=4 SV=1	1	1	1	1	23.1	7.695	0	0	0	0	0	0	0	0	0	0	0	0	0	0	0	0	71013000
tr|K7ERI9|K7ERI9_HUMAN;tr|A0A024R0T8|A0A024R0T8_HUMAN;sp|P02654|APOC1_HUMAN;tr|K7EJI9|K7EJI9_HUMAN;tr|K7ELM9|K7ELM9_HUMAN;tr|K7EPF9|K7EPF9_HUMAN;tr|K7EKP1|K7EKP1_HUMAN	K7ERI9	APOC1	tr|K7ERI9|K7ERI9_HUMAN Apolipoprotein C-I (Fragment) OS=Homo sapiens GN=APOC1 PE=1 SV=1;tr|A0A024R0T8|A0A024R0T8_HUMAN Apolipoprotein C-I, isoform CRA_a OS=Homo sapiens GN=APOC1 PE=4 SV=1;sp|P02654|APOC1_HUMAN Apolipoprotein C-I OS=Homo sapiens GN=APOC1 PE	7	6	6	6	40.3	8.647	774390000	800090000	391160000	483970000	417670000	457290000	375570000	404850000	756360000	1343900000	1355300000	553330000	1328200000	1411900000	1195300000	841100000	382420000
tr|K7ER74|K7ER74_HUMAN;tr|A0A024R0T9|A0A024R0T9_HUMAN;sp|P02655|APOC2_HUMAN;tr|A0A0S2Z3C2|A0A0S2Z3C2_HUMAN;tr|Q6P163|Q6P163_HUMAN;tr|V9GYJ8|V9GYJ8_HUMAN	K7ER74	APOC4-APOC2	tr|K7ER74|K7ER74_HUMAN APOC4-APOC2 readthrough (NMD candidate) OS=Homo sapiens GN=APOC4-APOC2 PE=1 SV=1;tr|A0A024R0T9|A0A024R0T9_HUMAN Apolipoprotein C-II isoform 1 OS=Homo sapiens GN=APOC2 PE=1 SV=1;sp|P02655|APOC2_HUMAN Apolipoprotein C-II OS=Homo sapien	6	7	7	5	36	20.049	13264000000	10531000000	8363000000	5351700000	4341100000	3494500000	4503900000	832700000	5981100000	8104700000	3741500000	704290000	2727700000	7474400000	9754500000	2735300000	1485000000
tr|J3QS39|J3QS39_HUMAN;tr|J3QTR3|J3QTR3_HUMAN;tr|F5H6Q2|F5H6Q2_HUMAN;tr|Q3MIH3|Q3MIH3_HUMAN;sp|P62987|RL40_HUMAN;tr|F5GYU3|F5GYU3_HUMAN;tr|F5H2Z3|F5H2Z3_HUMAN;tr|F5H265|F5H265_HUMAN;tr|Q5UGI3|Q5UGI3_HUMAN;tr|B4DV12|B4DV12_HUMAN;tr|F5H388|F5H388_HUMAN;tr|Q5RKT7|Q5RKT7_HUMAN;tr|B2RDW1|B2RDW1_HUMAN;sp|P62979|RS27A_HUMAN;tr|F5H747|F5H747_HUMAN;tr|F5GXK7|F5GXK7_HUMAN;tr|J3QKN0|J3QKN0_HUMAN;tr|Q5U5U6|Q…	J3QS39	UBB	tr|J3QS39|J3QS39_HUMAN Polyubiquitin-B (Fragment) OS=Homo sapiens GN=UBB PE=1 SV=1;tr|J3QTR3|J3QTR3_HUMAN Ubiquitin-40S ribosomal protein S27a (Fragment) OS=Homo sapiens GN=RPS27A PE=1 SV=1;tr|F5H6Q2|F5H6Q2_HUMAN Polyubiquitin-C (Fragment) OS=Homo sapiens	41	4	4	4	50.5	10.469	188950000	299630000	291280000	120090000	142050000	169440000	231640000	438230000	98978000	133020000	239480000	242540000	346550000	264080000	90273000	279030000	121940000
tr|J3QQX6|J3QQX6_HUMAN;tr|J3QRQ1|J3QRQ1_HUMAN;tr|J3QRT5|J3QRT5_HUMAN;tr|D3DU30|D3DU30_HUMAN;tr|Q6FHE2|Q6FHE2_HUMAN;sp|P13598|ICAM2_HUMAN;tr|Q59ED3|Q59ED3_HUMAN;tr|J3QQR8|J3QQR8_HUMAN;tr|J3QKR4|J3QKR4_HUMAN;tr|A8KAP5|A8KAP5_HUMAN;tr|B7Z316|B7Z316_HUMAN	J3QQX6	ICAM2	tr|J3QQX6|J3QQX6_HUMAN Intercellular adhesion molecule 2 (Fragment) OS=Homo sapiens GN=ICAM2 PE=1 SV=1;tr|J3QRQ1|J3QRQ1_HUMAN Intercellular adhesion molecule 2 (Fragment) OS=Homo sapiens GN=ICAM2 PE=1 SV=1;tr|J3QRT5|J3QRT5_HUMAN Intercellular adhesion mole	11	6	6	6	30.4	23.677	310840000	213520000	271050000	345260000	311930000	135250000	187700000	264230000	126150000	232640000	226000000	331290000	169170000	352610000	147270000	325350000	255730000
tr|J3KQ45|J3KQ45_HUMAN;tr|F8W8W7|F8W8W7_HUMAN;sp|O43493|TGON2_HUMAN	J3KQ45	TGOLN2	tr|J3KQ45|J3KQ45_HUMAN Trans-Golgi network integral membrane protein 2 OS=Homo sapiens GN=TGOLN2 PE=1 SV=1;tr|F8W8W7|F8W8W7_HUMAN Trans-Golgi network integral membrane protein 2 OS=Homo sapiens GN=TGOLN2 PE=1 SV=2;sp|O43493|TGON2_HUMAN Trans-Golgi network	3	2	2	2	5.1	47.879	0	0	0	0	0	0	0	0	0	0	0	0	0	0	0	0	8867500
tr|J3K000|J3K000_HUMAN;tr|A0A140VJR2|A0A140VJR2_HUMAN;sp|P12955|PEPD_HUMAN;tr|K7ES25|K7ES25_HUMAN;tr|V9GYL0|V9GYL0_HUMAN;tr|V9GYE4|V9GYE4_HUMAN;tr|V9GY89|V9GY89_HUMAN	J3K000	PEPD	tr|J3K000|J3K000_HUMAN PEPD protein OS=Homo sapiens GN=PEPD PE=2 SV=1;tr|A0A140VJR2|A0A140VJR2_HUMAN Testicular tissue protein Li 138 OS=Homo sapiens PE=2 SV=1;sp|P12955|PEPD_HUMAN Xaa-Pro dipeptidase OS=Homo sapiens GN=PEPD PE=1 SV=3	7	16	16	16	42.4	54.582	186900000	286940000	229400000	235310000	262570000	397340000	266740000	366560000	394300000	432570000	280610000	457610000	301480000	307940000	290230000	432010000	318220000
tr|I3UJJ7|I3UJJ7_HUMAN;tr|A0A0A0MSN4|A0A0A0MSN4_HUMAN;sp|P12821|ACE_HUMAN;tr|B4DKH4|B4DKH4_HUMAN;tr|Q16425|Q16425_HUMAN;tr|B4DU66|B4DU66_HUMAN;tr|J3KTH9|J3KTH9_HUMAN;tr|J3KTB8|J3KTB8_HUMAN;tr|J3KS28|J3KS28_HUMAN;tr|B4DXK6|B4DXK6_HUMAN;tr|D3DU13|D3DU13_HUMAN;tr|I6L9B3|I6L9B3_HUMAN;tr|F6X3S4|F6X3S4_HUMAN	I3UJJ7	ACE	tr|I3UJJ7|I3UJJ7_HUMAN Angiotensin-converting enzyme OS=Homo sapiens GN=ACE PE=2 SV=1;tr|A0A0A0MSN4|A0A0A0MSN4_HUMAN Angiotensin-converting enzyme OS=Homo sapiens GN=ACE PE=1 SV=1;sp|P12821|ACE_HUMAN Angiotensin-converting enzyme OS=Homo sapiens GN=ACE PE=	13	4	4	4	5.1	142.48	0	0	0	0	0	0	0	0	0	0	0	27331000	0	0	0	0	0
tr|I3L2C0|I3L2C0_HUMAN	I3L2C0	ABR	tr|I3L2C0|I3L2C0_HUMAN Active breakpoint cluster region-related protein OS=Homo sapiens GN=ABR PE=1 SV=1	1	1	1	1	6.5	17.442	0	0	0	0	0	0	0	0	0	0	0	0	0	0	0	0	133690000
tr|I3L145|I3L145_HUMAN;sp|P04278|SHBG_HUMAN;tr|I3L1J1|I3L1J1_HUMAN;tr|B4DYU0|B4DYU0_HUMAN;tr|A0A0C4DGN2|A0A0C4DGN2_HUMAN;tr|I3L2X4|I3L2X4_HUMAN;tr|I3L4B9|I3L4B9_HUMAN;tr|I3L2F1|I3L2F1_HUMAN;tr|B0FWH6|B0FWH6_HUMAN;tr|B0FWH5|B0FWH5_HUMAN;tr|I3L1C1|I3L1C1_HUMAN;tr|I3L1G4|I3L1G4_HUMAN;tr|B0FWH7|B0FWH7_HUMAN;tr|I3L0M1|I3L0M1_HUMAN	I3L145	SHBG	tr|I3L145|I3L145_HUMAN Sex hormone-binding globulin OS=Homo sapiens GN=SHBG PE=1 SV=1;sp|P04278|SHBG_HUMAN Sex hormone-binding globulin OS=Homo sapiens GN=SHBG PE=1 SV=2;tr|I3L1J1|I3L1J1_HUMAN Sex hormone-binding globulin OS=Homo sapiens GN=SHBG PE=1 SV=1;	14	15	15	14	59.3	37.487	2780800000	1464700000	2022000000	1780700000	3169100000	3168800000	4178500000	7936100000	1112900000	1803600000	984870000	1734500000	1352500000	3471800000	1011600000	6302900000	4966100000
tr|I1VSB5|I1VSB5_HUMAN;sp|A6NMB1|SIG16_HUMAN	I1VSB5	SIGLEC16	tr|I1VSB5|I1VSB5_HUMAN Siglec-16 (Fragment) OS=Homo sapiens GN=SIGLEC16 PE=4 SV=1;sp|A6NMB1|SIG16_HUMAN Sialic acid-binding Ig-like lectin 16 OS=Homo sapiens GN=SIGLEC16 PE=2 SV=3	2	1	1	1	1.6	47.251	0	0	0	0	0	0	0	0	0	0	0	0	0	0	0	0	56281000
tr|H9ZYJ2|H9ZYJ2_HUMAN;sp|P10599|THIO_HUMAN	H9ZYJ2	TXN	tr|H9ZYJ2|H9ZYJ2_HUMAN Thioredoxin OS=Homo sapiens GN=TXN PE=2 SV=1;sp|P10599|THIO_HUMAN Thioredoxin OS=Homo sapiens GN=TXN PE=1 SV=3	2	3	3	3	29.5	11.737	0	0	0	0	0	0	0	0	0	0	0	48104000	0	54567000	31034000	113570000	0
tr|H7C3T2|H7C3T2_HUMAN;sp|Q2TAZ0|ATG2A_HUMAN	H7C3T2	ATG2A	tr|H7C3T2|H7C3T2_HUMAN Autophagy-related protein 2 homolog A (Fragment) OS=Homo sapiens GN=ATG2A PE=1 SV=1;sp|Q2TAZ0|ATG2A_HUMAN Autophagy-related protein 2 homolog A OS=Homo sapiens GN=ATG2A PE=1 SV=3	2	3	3	3	3.4	190.64	0	0	0	0	0	0	0	0	0	0	0	0	0	0	0	0	6991300
tr|H7BYX6|H7BYX6_HUMAN;tr|A0A087WTE4|A0A087WTE4_HUMAN;tr|A0A087WTF6|A0A087WTF6_HUMAN;tr|A0A087WX77|A0A087WX77_HUMAN;sp|P13591|NCAM1_HUMAN;tr|A0A087WWD4|A0A087WWD4_HUMAN;tr|A0A087WV75|A0A087WV75_HUMAN;tr|A0A087WVU1|A0A087WVU1_HUMAN;tr|A0A0D9SF98|A0A0D9SF98_HUMAN;tr|A0A087WWJ5|A0A087WWJ5_HUMAN;tr|A0A087X1V2|A0A087X1V2_HUMAN;tr|B7Z8D6|B7Z8D6_HUMAN;tr|B4DSQ7|B4DSQ7_HUMAN;tr|O00557|O00557_HUMAN;tr|A0A…	H7BYX6	NCAM1	tr|H7BYX6|H7BYX6_HUMAN Neural cell adhesion molecule 1 OS=Homo sapiens GN=NCAM1 PE=1 SV=2;tr|A0A087WTE4|A0A087WTE4_HUMAN Neural cell adhesion molecule 1 OS=Homo sapiens GN=NCAM1 PE=1 SV=1;tr|A0A087WTF6|A0A087WTF6_HUMAN Neural cell adhesion molecule 1 OS=Ho	18	16	16	16	30.1	80.282	407860000	500180000	403740000	434220000	488940000	484560000	362120000	408210000	407900000	490510000	379270000	512750000	441190000	402190000	375600000	578940000	513540000
tr|H7BYH4|H7BYH4_HUMAN;tr|V9HWC9|V9HWC9_HUMAN;sp|P00441|SODC_HUMAN;tr|X5CN18|X5CN18_HUMAN;tr|X5CHU1|X5CHU1_HUMAN;tr|X5D5A9|X5D5A9_HUMAN	H7BYH4	SOD1	tr|H7BYH4|H7BYH4_HUMAN Superoxide dismutase [Cu-Zn] OS=Homo sapiens GN=SOD1 PE=1 SV=1;tr|V9HWC9|V9HWC9_HUMAN Superoxide dismutase [Cu-Zn] OS=Homo sapiens GN=HEL-S-44 PE=2 SV=1;sp|P00441|SODC_HUMAN Superoxide dismutase [Cu-Zn] OS=Homo sapiens GN=SOD1 PE=1 S	6	3	3	3	58.5	13.909	0	100300000	109910000	0	0	0	79542000	130490000	0	0	0	0	94308000	0	0	86426000	0
tr|H6VRG2|H6VRG2_HUMAN	H6VRG2	KRT1	tr|H6VRG2|H6VRG2_HUMAN Keratin 1 OS=Homo sapiens GN=KRT1 PE=3 SV=1	1	31	1	0	47.5	66.065	0	0	0	0	0	0	0	0	0	0	0	0	0	0	0	0	65014000
tr|H3BTN5|H3BTN5_HUMAN;tr|A0A024R5Z9|A0A024R5Z9_HUMAN;tr|B4DRT3|B4DRT3_HUMAN;tr|V9HWB8|V9HWB8_HUMAN;sp|P14618|KPYM_HUMAN;tr|A0A024R609|A0A024R609_HUMAN;tr|H3BT25|H3BT25_HUMAN;tr|H3BUW1|H3BUW1_HUMAN;tr|H3BTJ2|H3BTJ2_HUMAN;tr|H3BQ34|H3BQ34_HUMAN;tr|B4DNK4|B4DNK4_HUMAN;tr|Q504U3|Q504U3_HUMAN;tr|H3BR70|H3BR70_HUMAN;tr|H3BU13|H3BU13_HUMAN;tr|Q8WUW7|Q8WUW7_HUMAN;tr|H3BN34|H3BN34_HUMAN;tr|H3BQZ3|H3BQZ3_…	H3BTN5	PKM	tr|H3BTN5|H3BTN5_HUMAN Pyruvate kinase (Fragment) OS=Homo sapiens GN=PKM PE=1 SV=1;tr|A0A024R5Z9|A0A024R5Z9_HUMAN Pyruvate kinase OS=Homo sapiens GN=PKM2 PE=3 SV=1;tr|B4DRT3|B4DRT3_HUMAN Pyruvate kinase OS=Homo sapiens PE=2 SV=1;tr|V9HWB8|V9HWB8_HUMAN Pyru	21	8	8	8	20.8	53.045	0	31308000	60098000	0	0	0	165240000	0	28499000	31850000	21979000	50393000	33798000	22723000	0	30520000	23618000
tr|H3BP85|H3BP85_HUMAN;tr|H3BPN6|H3BPN6_HUMAN;tr|H3BT78|H3BT78_HUMAN;tr|D3DW67|D3DW67_HUMAN;sp|Q6PHR2|ULK3_HUMAN	H3BP85	ULK3	tr|H3BP85|H3BP85_HUMAN Serine/threonine-protein kinase ULK3 OS=Homo sapiens GN=ULK3 PE=1 SV=1;tr|H3BPN6|H3BPN6_HUMAN Serine/threonine-protein kinase ULK3 OS=Homo sapiens GN=ULK3 PE=1 SV=1;tr|H3BT78|H3BT78_HUMAN Serine/threonine-protein kinase ULK3 OS=Homo	5	1	1	1	26.8	4.4731	0	0	0	0	0	0	0	0	0	0	0	0	0	0	0	0	16346000
tr|H2B4M4|H2B4M4_HUMAN;tr|H2B4M3|H2B4M3_HUMAN;sp|Q8N6C8|LIRA3_HUMAN;tr|A0A0G2JMY9|A0A0G2JMY9_HUMAN;tr|A0A0G2JM99|A0A0G2JM99_HUMAN;sp|O75019|LIRA1_HUMAN;tr|A0A0G2JP96|A0A0G2JP96_HUMAN;tr|F6RVM3|F6RVM3_HUMAN;tr|A0A0G2JNR3|A0A0G2JNR3_HUMAN;tr|A0A0G2JNK9|A0A0G2JNK9_HUMAN;tr|A8MVE2|A8MVE2_HUMAN;tr|A0A0G2JQ46|A0A0G2JQ46_HUMAN;tr|A0A0B4J1W1|A0A0B4J1W1_HUMAN;sp|Q8NHL6|LIRB1_HUMAN;tr|D9IDN1|D9IDN1_HUMAN;t…	H2B4M4	LILRA3	tr|H2B4M4|H2B4M4_HUMAN LILRA3 protein OS=Homo sapiens GN=LILRA3 PE=4 SV=1;tr|H2B4M3|H2B4M3_HUMAN LILRA3 protein OS=Homo sapiens GN=LILRA3 PE=4 SV=1;sp|Q8N6C8|LIRA3_HUMAN Leukocyte immunoglobulin-like receptor subfamily A member 3 OS=Homo sapiens GN=LILRA3	31	3	3	3	8.7	47.53	0	0	0	69051000	0	0	0	68302000	0	0	0	0	0	0	58979000	0	0
tr|H0YD13|H0YD13_HUMAN;tr|H0YDW7|H0YDW7_HUMAN;tr|H0YCV9|H0YCV9_HUMAN;tr|H0Y5E4|H0Y5E4_HUMAN;tr|B4DN59|B4DN59_HUMAN;tr|A8K309|A8K309_HUMAN;sp|P16070|CD44_HUMAN;tr|E9PKC6|E9PKC6_HUMAN;tr|H0YDX6|H0YDX6_HUMAN;tr|H0Y2P0|H0Y2P0_HUMAN;tr|C1PHC3|C1PHC3_HUMAN;tr|Q86UZ1|Q86UZ1_HUMAN;tr|H0YD17|H0YD17_HUMAN;tr|C1PHC4|C1PHC4_HUMAN	H0YD13	CD44	tr|H0YD13|H0YD13_HUMAN CD44 antigen OS=Homo sapiens GN=CD44 PE=1 SV=2;tr|H0YDW7|H0YDW7_HUMAN CD44 antigen (Fragment) OS=Homo sapiens GN=CD44 PE=1 SV=1;tr|H0YCV9|H0YCV9_HUMAN CD44 antigen (Fragment) OS=Homo sapiens GN=CD44 PE=1 SV=1;tr|H0Y5E4|H0Y5E4_HUMAN C	14	4	4	4	18.9	22.683	330470000	392220000	359010000	541680000	496560000	401160000	391280000	518400000	351420000	707870000	428290000	467090000	559240000	430950000	397280000	724310000	454050000
tr|H0Y9C7|H0Y9C7_HUMAN;sp|P20933|ASPG_HUMAN	H0Y9C7	AGA	tr|H0Y9C7|H0Y9C7_HUMAN N(4)-(beta-N-acetylglucosaminyl)-L-asparaginase (Fragment) OS=Homo sapiens GN=AGA PE=1 SV=8;sp|P20933|ASPG_HUMAN N(4)-(beta-N-acetylglucosaminyl)-L-asparaginase OS=Homo sapiens GN=AGA PE=1 SV=2	2	1	1	1	7.1	16.958	0	0	0	0	0	0	0	0	0	0	0	0	0	0	0	10723000	0
tr|G4V503|G4V503_HUMAN	G4V503	BRCA1	tr|G4V503|G4V503_HUMAN Breast cancer associated protein 1 (Fragment) OS=Homo sapiens GN=BRCA1 PE=4 SV=1	1	1	1	1	41.3	5.2719	0	0	0	0	0	0	0	0	0	0	0	0	0	0	0	0	7053000
tr|G4V2I9|G4V2I9_HUMAN;tr|G4V2I8|G4V2I8_HUMAN;sp|P02730|B3AT_HUMAN;tr|E2RVJ0|E2RVJ0_HUMAN;tr|G4V2I7|G4V2I7_HUMAN;tr|A0A0A0MS98|A0A0A0MS98_HUMAN;tr|P78488|P78488_HUMAN;tr|A0A173G8H7|A0A173G8H7_HUMAN;tr|A0A173G4C3|A0A173G4C3_HUMAN;tr|A0A0H3YPP8|A0A0H3YPP8_HUMAN;tr|E2J829|E2J829_HUMAN;tr|E2J824|E2J824_HUMAN	G4V2I9	SLC4A1	tr|G4V2I9|G4V2I9_HUMAN Anion exchange protein OS=Homo sapiens PE=2 SV=1;tr|G4V2I8|G4V2I8_HUMAN Anion exchange protein OS=Homo sapiens PE=2 SV=1;sp|P02730|B3AT_HUMAN Band 3 anion transport protein OS=Homo sapiens GN=SLC4A1 PE=1 SV=3;tr|E2RVJ0|E2RVJ0_HUMAN A	12	10	10	10	14.7	101.81	0	0	0	0	0	0	0	0	0	0	0	0	284550000	0	0	443130000	74119000
tr|G3XAP6|G3XAP6_HUMAN;tr|B4DN90|B4DN90_HUMAN;tr|A8K3I0|A8K3I0_HUMAN;sp|P49747|COMP_HUMAN;tr|Q53FR6|Q53FR6_HUMAN;tr|B4DN75|B4DN75_HUMAN;CON__ENSEMBL:ENSBTAP00000006074;tr|Q8N2R4|Q8N2R4_HUMAN	G3XAP6	COMP	tr|G3XAP6|G3XAP6_HUMAN Cartilage oligomeric matrix protein OS=Homo sapiens GN=COMP PE=1 SV=1;tr|B4DN90|B4DN90_HUMAN cDNA FLJ53494, highly similar to Cartilage oligomeric matrix protein OS=Homo sapiens PE=2 SV=1;tr|A8K3I0|A8K3I0_HUMAN cDNA FLJ78437, highly	8	21	21	18	44.6	79.696	794090000	817060000	1035200000	1201900000	1069000000	1475700000	1223300000	1547900000	1432400000	1462400000	1756800000	1070700000	1083200000	1550400000	1428500000	2264500000	903100000
tr|G3XAM2|G3XAM2_HUMAN;sp|P05156|CFAI_HUMAN;tr|E7ETH0|E7ETH0_HUMAN;tr|A8K3L0|A8K3L0_HUMAN;tr|B4DRF2|B4DRF2_HUMAN;tr|A0A0U4BCF5|A0A0U4BCF5_HUMAN;tr|Q8WW88|Q8WW88_HUMAN;tr|A0A087X0I2|A0A087X0I2_HUMAN;tr|Q6LAM0|Q6LAM0_HUMAN;tr|D6R9Z8|D6R9Z8_HUMAN	G3XAM2	CFI	tr|G3XAM2|G3XAM2_HUMAN Complement factor I OS=Homo sapiens GN=CFI PE=1 SV=1;sp|P05156|CFAI_HUMAN Complement factor I OS=Homo sapiens GN=CFI PE=1 SV=2;tr|E7ETH0|E7ETH0_HUMAN Complement factor I OS=Homo sapiens GN=CFI PE=1 SV=1;tr|A8K3L0|A8K3L0_HUMAN cDNA FL	10	26	26	11	48.3	65.059	22328000000	20019000000	19235000000	22922000000	19849000000	24117000000	21714000000	19690000000	21177000000	21224000000	23332000000	26028000000	21269000000	23312000000	24966000000	23421000000	19947000000
tr|G3V3A0|G3V3A0_HUMAN	G3V3A0	SERPINA3	tr|G3V3A0|G3V3A0_HUMAN Alpha-1-antichymotrypsin OS=Homo sapiens GN=SERPINA3 PE=1 SV=1	1	14	1	1	80.5	23.406	0	0	0	0	0	0	0	0	0	0	0	0	0	0	0	0	26622000
tr|G3V0E5|G3V0E5_HUMAN;sp|P02786|TFR1_HUMAN;tr|B7Z2I6|B7Z2I6_HUMAN;tr|A8K6Q8|A8K6Q8_HUMAN	G3V0E5	TFRC	tr|G3V0E5|G3V0E5_HUMAN Transferrin receptor (P90, CD71), isoform CRA_c OS=Homo sapiens GN=TFRC PE=1 SV=1;sp|P02786|TFR1_HUMAN Transferrin receptor protein 1 OS=Homo sapiens GN=TFRC PE=1 SV=2;tr|B7Z2I6|B7Z2I6_HUMAN cDNA FLJ57106, highly similar to Transferr	4	2	2	2	3.5	75.963	0	0	0	0	0	22345000	0	0	0	0	0	0	0	0	0	0	0
tr|G3GAU4|G3GAU4_HUMAN	G3GAU4		tr|G3GAU4|G3GAU4_HUMAN Anti-H1N1 influenza HA kappa chain variable region (Fragment) OS=Homo sapiens PE=2 SV=1	1	3	1	1	31.8	11.606	0	0	0	0	0	0	0	0	0	0	0	0	0	0	0	0	42822000
tr|G1FM90|G1FM90_HUMAN;tr|G1FM94|G1FM94_HUMAN;tr|G1FM86|G1FM86_HUMAN	G1FM90		tr|G1FM90|G1FM90_HUMAN Anti-Influenza A hemagglutinin heavy chain variable region (Fragment) OS=Homo sapiens PE=2 SV=1;tr|G1FM94|G1FM94_HUMAN Anti-Influenza A hemagglutinin heavy chain variable region (Fragment) OS=Homo sapiens PE=2 SV=1;tr|G1FM86|G1FM86_H	3	3	2	1	22.5	14.519	0	80071000	130410000	82334000	0	62276000	0	127990000	0	63674000	54817000	0	84611000	29941000	0	0	47073000
tr|G1FM85|G1FM85_HUMAN;sp|P0DP03|HV335_HUMAN;sp|P01768|HV330_HUMAN;tr|Q0ZCI4|Q0ZCI4_HUMAN;tr|G1FM93|G1FM93_HUMAN;tr|G1FM92|G1FM92_HUMAN;tr|A2J1N3|A2J1N3_HUMAN;tr|Q0ZCG5|Q0ZCG5_HUMAN	G1FM85	IGHV3-30-5	tr|G1FM85|G1FM85_HUMAN Anti-Influenza A hemagglutinin heavy chain variable region (Fragment) OS=Homo sapiens PE=2 SV=1;sp|P0DP03|HV335_HUMAN Immunoglobulin heavy variable 3-30-5 OS=Homo sapiens GN=IGHV3-30-5 PE=3 SV=1;sp|P01768|HV330_HUMAN Immunoglobulin h	8	5	2	0	46.5	14.411	0	0	0	0	63482000	0	0	0	0	37664000	0	0	41101000	40562000	0	0	35325000
tr|F8W876|F8W876_HUMAN;tr|B4DUI7|B4DUI7_HUMAN	F8W876	MASP1	tr|F8W876|F8W876_HUMAN Mannan-binding lectin serine protease 1 OS=Homo sapiens GN=MASP1 PE=1 SV=1;tr|B4DUI7|B4DUI7_HUMAN cDNA FLJ55004, highly similar to Complement-activating component of Ra-reactive factor (EC 3.4.21.-) OS=Homo sapiens PE=2 SV=1	2	12	1	1	41	40.613	0	0	0	0	0	0	0	0	0	0	0	0	0	0	8115000	0	0
tr|F5H7V9|F5H7V9_HUMAN;tr|D3YHM4|D3YHM4_HUMAN;tr|A7MBN2|A7MBN2_HUMAN;tr|E9PC84|E9PC84_HUMAN;tr|J3QSU6|J3QSU6_HUMAN;sp|P24821|TENA_HUMAN;tr|A0A024R884|A0A024R884_HUMAN;tr|Q4LE33|Q4LE33_HUMAN;tr|B4E1W8|B4E1W8_HUMAN;tr|H0YGZ3|H0YGZ3_HUMAN	F5H7V9	TNC	tr|F5H7V9|F5H7V9_HUMAN Tenascin OS=Homo sapiens GN=TNC PE=1 SV=1;tr|D3YHM4|D3YHM4_HUMAN Tenascin-C isoform 14/AD1/16 OS=Homo sapiens PE=2 SV=1;tr|A7MBN2|A7MBN2_HUMAN TNC protein OS=Homo sapiens GN=TNC PE=2 SV=1;tr|E9PC84|E9PC84_HUMAN Tenascin OS=Homo sapie	10	10	10	10	8.2	201.14	85059000	60597000	64593000	77947000	86717000	89548000	93301000	102880000	61010000	108360000	70625000	58415000	66500000	71881000	57885000	96704000	116240000
tr|F5H6Q0|F5H6Q0_HUMAN;tr|F5H3P3|F5H3P3_HUMAN;tr|B2R4F3|B2R4F3_HUMAN;tr|A0A024RAS5|A0A024RAS5_HUMAN;sp|P52566|GDIR2_HUMAN;tr|F5H2R5|F5H2R5_HUMAN;tr|H0YGX7|H0YGX7_HUMAN	F5H6Q0	ARHGDIB	tr|F5H6Q0|F5H6Q0_HUMAN Rho GDP-dissociation inhibitor 2 (Fragment) OS=Homo sapiens GN=ARHGDIB PE=1 SV=1;tr|F5H3P3|F5H3P3_HUMAN Rho GDP-dissociation inhibitor 2 (Fragment) OS=Homo sapiens GN=ARHGDIB PE=1 SV=8;tr|B2R4F3|B2R4F3_HUMAN cDNA, FLJ92068, highly si	7	2	2	2	33.9	12.53	0	0	0	0	0	0	0	0	0	0	0	0	35775000	0	0	0	0
tr|F5H3C5|F5H3C5_HUMAN;tr|F5H4R2|F5H4R2_HUMAN;tr|F5GYZ5|F5GYZ5_HUMAN;tr|Q7Z7M6|Q7Z7M6_HUMAN;tr|Q4ZJI1|Q4ZJI1_HUMAN;tr|Q7Z7M7|Q7Z7M7_HUMAN;tr|Q7Z7M4|Q7Z7M4_HUMAN;tr|A0A0C4DFU2|A0A0C4DFU2_HUMAN;sp|P04179|SODM_HUMAN;tr|G8JLJ2|G8JLJ2_HUMAN;tr|A0A0C4DG56|A0A0C4DG56_HUMAN;tr|A0A0C4DFU1|A0A0C4DFU1_HUMAN;tr|Q7Z7M5|Q7Z7M5_HUMAN;tr|Q6LE88|Q6LE88_HUMAN;tr|Q9UG59|Q9UG59_HUMAN;tr|Q96AM7|Q96AM7_HUMAN;tr|G5E9P6…	F5H3C5	SOD2	tr|F5H3C5|F5H3C5_HUMAN Superoxide dismutase (Fragment) OS=Homo sapiens GN=SOD2 PE=1 SV=1;tr|F5H4R2|F5H4R2_HUMAN Superoxide dismutase (Fragment) OS=Homo sapiens GN=SOD2 PE=1 SV=1;tr|F5GYZ5|F5GYZ5_HUMAN Superoxide dismutase (Fragment) OS=Homo sapiens GN=SOD2	18	3	3	3	33.3	12.13	0	0	0	0	0	0	46545000	0	0	33556000	0	0	0	0	0	39160000	0
tr|F5GZZ9|F5GZZ9_HUMAN;sp|Q86VB7|C163A_HUMAN;tr|C9JHR8|C9JHR8_HUMAN;tr|H0YGZ7|H0YGZ7_HUMAN	F5GZZ9	CD163	tr|F5GZZ9|F5GZZ9_HUMAN Scavenger receptor cysteine-rich type 1 protein M130 OS=Homo sapiens GN=CD163 PE=1 SV=1;sp|Q86VB7|C163A_HUMAN Scavenger receptor cysteine-rich type 1 protein M130 OS=Homo sapiens GN=CD163 PE=1 SV=2;tr|C9JHR8|C9JHR8_HUMAN Scavenger re	4	27	27	2	39	120.32	255290000	271200000	275640000	661060000	480490000	607400000	380840000	830780000	396200000	482800000	1088400000	280120000	441910000	762520000	330510000	624630000	586650000
tr|F5GXJ9|F5GXJ9_HUMAN;sp|Q13740|CD166_HUMAN;tr|B3KNN9|B3KNN9_HUMAN;tr|B4DX43|B4DX43_HUMAN;tr|H7C543|H7C543_HUMAN	F5GXJ9	ALCAM	tr|F5GXJ9|F5GXJ9_HUMAN CD166 antigen OS=Homo sapiens GN=ALCAM PE=1 SV=1;sp|Q13740|CD166_HUMAN CD166 antigen OS=Homo sapiens GN=ALCAM PE=1 SV=2;tr|B3KNN9|B3KNN9_HUMAN cDNA FLJ30070 fis, clone ASTRO2000046, highly similar to CD166 ANTIGEN OS=Homo sapiens PE=	5	8	8	8	21.8	59.528	130140000	65626000	89812000	99729000	118130000	162560000	109740000	143160000	67735000	112840000	94747000	100110000	94254000	136210000	141680000	124990000	95384000
tr|F2Z393|F2Z393_HUMAN;tr|A0A140VK56|A0A140VK56_HUMAN;sp|P37837|TALDO_HUMAN	F2Z393	TALDO1	tr|F2Z393|F2Z393_HUMAN Transaldolase OS=Homo sapiens GN=TALDO1 PE=1 SV=1;tr|A0A140VK56|A0A140VK56_HUMAN Transaldolase OS=Homo sapiens PE=2 SV=1;sp|P37837|TALDO_HUMAN Transaldolase OS=Homo sapiens GN=TALDO1 PE=1 SV=2	3	2	2	2	6.9	35.328	0	0	0	0	0	0	0	0	0	0	0	0	0	0	0	0	7952400
tr|F2Z2G5|F2Z2G5_HUMAN;tr|F2Z2G4|F2Z2G4_HUMAN;sp|Q8IUB2|WFDC3_HUMAN	F2Z2G5	WFDC3	tr|F2Z2G5|F2Z2G5_HUMAN WAP four-disulfide core domain protein 3 OS=Homo sapiens GN=WFDC3 PE=4 SV=1;tr|F2Z2G4|F2Z2G4_HUMAN WAP four-disulfide core domain protein 3 OS=Homo sapiens GN=WFDC3 PE=4 SV=1;sp|Q8IUB2|WFDC3_HUMAN WAP four-disulfide core domain prote	3	1	1	1	9.6	10.036	0	0	0	0	0	0	0	0	0	0	0	62204000	0	0	0	0	79433000
tr|F2RM37|F2RM37_HUMAN;sp|P00740|FA9_HUMAN;tr|F2RM35|F2RM35_HUMAN;tr|Q19UJ0|Q19UJ0_HUMAN;tr|Q19UI5|Q19UI5_HUMAN;tr|Q19UH5|Q19UH5_HUMAN;tr|Q19UG9|Q19UG9_HUMAN;tr|Q19UG2|Q19UG2_HUMAN;tr|Q19UG1|Q19UG1_HUMAN;tr|Q19UG6|Q19UG6_HUMAN;tr|Q19UI4|Q19UI4_HUMAN;tr|Q19UI3|Q19UI3_HUMAN;tr|Q19UI1|Q19UI1_HUMAN;tr|Q19UH9|Q19UH9_HUMAN;tr|Q19UH8|Q19UH8_HUMAN;tr|Q19UG8|Q19UG8_HUMAN;tr|Q19UG5|Q19UG5_HUMAN;tr|Q19UG4|Q…	F2RM37	F9	tr|F2RM37|F2RM37_HUMAN Coagulation factor IX OS=Homo sapiens GN=F9 p22 PE=2 SV=1;sp|P00740|FA9_HUMAN Coagulation factor IX OS=Homo sapiens GN=F9 PE=1 SV=2;tr|F2RM35|F2RM35_HUMAN Serine protease OS=Homo sapiens GN=factor IX F9 PE=2 SV=1	37	15	15	15	45.1	51.744	3075300000	3001300000	2053100000	2970400000	2939300000	3013100000	2934000000	1367000000	4248500000	3531300000	3696600000	3324000000	2444100000	1131600000	4723900000	1283700000	2193700000
tr|E9PNW4|E9PNW4_HUMAN;tr|Q6FHM9|Q6FHM9_HUMAN;sp|P13987|CD59_HUMAN;tr|E9PR17|E9PR17_HUMAN;tr|H0YET2|H0YET2_HUMAN	E9PNW4	CD59	tr|E9PNW4|E9PNW4_HUMAN CD59 glycoprotein OS=Homo sapiens GN=CD59 PE=1 SV=1;tr|Q6FHM9|Q6FHM9_HUMAN CD59 antigen, complement regulatory protein, isoform CRA_b OS=Homo sapiens GN=CD59 PE=2 SV=1;sp|P13987|CD59_HUMAN CD59 glycoprotein OS=Homo sapiens GN=CD59 PE	5	3	3	3	27.8	11.985	28590000	0	0	0	36595000	40931000	36038000	0	0	0	0	0	0	28995000	0	42785000	0
tr|E9PNE6|E9PNE6_HUMAN;tr|B3KTV0|B3KTV0_HUMAN;tr|E9PKE3|E9PKE3_HUMAN;tr|V9HW22|V9HW22_HUMAN;tr|Q53GZ6|Q53GZ6_HUMAN;sp|P11142|HSP7C_HUMAN;tr|A8K7Q2|A8K7Q2_HUMAN;tr|Q53HF2|Q53HF2_HUMAN;tr|B4E1Q1|B4E1Q1_HUMAN;tr|Q96IS6|Q96IS6_HUMAN;tr|E9PN89|E9PN89_HUMAN;tr|B3KUS2|B3KUS2_HUMAN;tr|A0A024R6B5|A0A024R6B5_HUMAN;sp|P54652|HSP72_HUMAN;tr|Q9NZ87|Q9NZ87_HUMAN;tr|Q9NWW3|Q9NWW3_HUMAN;tr|E9PM13|E9PM13_HUMAN;tr…	E9PNE6	HSPA8	tr|E9PNE6|E9PNE6_HUMAN Heat shock cognate 71 kDa protein OS=Homo sapiens GN=HSPA8 PE=1 SV=1;tr|B3KTV0|B3KTV0_HUMAN cDNA FLJ38781 fis, clone LIVER2000216, highly similar to HEAT SHOCK COGNATE 71 kDa PROTEIN OS=Homo sapiens PE=2 SV=1;tr|E9PKE3|E9PKE3_HUMAN H	19	4	4	2	10.2	54.975	0	0	0	0	0	0	16062000	21216000	0	0	0	0	19280000	15561000	0	0	0
tr|E9PN95|E9PN95_HUMAN;tr|A0A0S2Z4R6|A0A0S2Z4R6_HUMAN;sp|P11684|UTER_HUMAN	E9PN95	SCGB1A1	tr|E9PN95|E9PN95_HUMAN Uteroglobin OS=Homo sapiens GN=SCGB1A1 PE=1 SV=1;tr|A0A0S2Z4R6|A0A0S2Z4R6_HUMAN Secretoglobin family 1A member 1 isoform 1 (Fragment) OS=Homo sapiens GN=SCGB1A1 PE=2 SV=1;sp|P11684|UTER_HUMAN Uteroglobin OS=Homo sapiens GN=SCGB1A1 PE	3	2	2	2	32.1	6.2852	0	0	0	0	0	0	0	0	0	11528000	0	0	0	0	0	0	0
tr|E9PLJ3|E9PLJ3_HUMAN;tr|B4E112|B4E112_HUMAN;tr|E9PQB7|E9PQB7_HUMAN;tr|G3V1A4|G3V1A4_HUMAN;tr|E9PP50|E9PP50_HUMAN;tr|V9HWI5|V9HWI5_HUMAN;sp|P23528|COF1_HUMAN;tr|E9PK25|E9PK25_HUMAN;tr|E9PS23|E9PS23_HUMAN;tr|Q549N0|Q549N0_HUMAN;sp|Q9Y281|COF2_HUMAN	E9PLJ3	CFL1	tr|E9PLJ3|E9PLJ3_HUMAN Cofilin-1 (Fragment) OS=Homo sapiens GN=CFL1 PE=1 SV=1;tr|B4E112|B4E112_HUMAN cDNA FLJ51435, moderately similar to Cofilin-1 OS=Homo sapiens PE=2 SV=1;tr|E9PQB7|E9PQB7_HUMAN Cofilin-1 (Fragment) OS=Homo sapiens GN=CFL1 PE=1 SV=1;tr|G	11	3	3	3	49.4	9.0904	0	0	0	0	0	0	0	0	0	0	0	0	233100000	0	0	68306000	0
tr|E9PHK0|E9PHK0_HUMAN;tr|A0A024R2Q7|A0A024R2Q7_HUMAN;sp|P05452|TETN_HUMAN;CON__Q2KIS7	E9PHK0	CLEC3B	tr|E9PHK0|E9PHK0_HUMAN Tetranectin OS=Homo sapiens GN=CLEC3B PE=1 SV=1;tr|A0A024R2Q7|A0A024R2Q7_HUMAN C-type lectin domain family 3, member B, isoform CRA_a OS=Homo sapiens GN=CLEC3B PE=4 SV=1;sp|P05452|TETN_HUMAN Tetranectin OS=Homo sapiens GN=CLEC3B PE=1	4	9	9	1	83.8	17.794	7336900000	6341400000	6560400000	7295100000	8099700000	8711900000	6657200000	7544300000	7493800000	9668600000	8133200000	10850000000	7051600000	6993500000	7085200000	10533000000	5975100000
tr|E9PG40|E9PG40_HUMAN;tr|A0A140VJC8|A0A140VJC8_HUMAN;sp|P05067|A4_HUMAN;tr|H7C0V9|H7C0V9_HUMAN;tr|B4DGD0|B4DGD0_HUMAN;tr|B4DJT9|B4DJT9_HUMAN;tr|A0A0A0MRG2|A0A0A0MRG2_HUMAN;tr|B4DQM1|B4DQM1_HUMAN;tr|B4DM00|B4DM00_HUMAN;tr|B4DMD5|B4DMD5_HUMAN;tr|H7C2L2|H7C2L2_HUMAN;tr|B7Z313|B7Z313_HUMAN;tr|B4DTV1|B4DTV1_HUMAN;tr|B4E3I5|B4E3I5_HUMAN;tr|A0A024R3N3|A0A024R3N3_HUMAN;tr|A0A140VJE9|A0A140VJE9_HUMAN;sp|…	E9PG40	APP	tr|E9PG40|E9PG40_HUMAN Amyloid beta A4 protein OS=Homo sapiens GN=APP PE=1 SV=1;tr|A0A140VJC8|A0A140VJC8_HUMAN Testicular tissue protein Li 2 OS=Homo sapiens PE=2 SV=1;sp|P05067|A4_HUMAN Amyloid beta A4 protein OS=Homo sapiens GN=APP PE=1 SV=3;tr|H7C0V9|H7	17	8	8	8	14.7	80.832	125900000	136200000	123260000	113780000	122680000	0	113220000	0	109300000	0	96223000	201130000	135470000	102540000	138050000	103010000	159700000
tr|E9PD35|E9PD35_HUMAN;sp|P35916|VGFR3_HUMAN;tr|B5A927|B5A927_HUMAN;tr|Q59F24|Q59F24_HUMAN;tr|B5A928|B5A928_HUMAN	E9PD35	FLT4	tr|E9PD35|E9PD35_HUMAN Vascular endothelial growth factor receptor 3 OS=Homo sapiens GN=FLT4 PE=1 SV=1;sp|P35916|VGFR3_HUMAN Vascular endothelial growth factor receptor 3 OS=Homo sapiens GN=FLT4 PE=1 SV=3;tr|B5A927|B5A927_HUMAN Soluble VEGFR3 variant 2 OS=	5	4	4	4	4.7	146.45	0	31400000	28766000	32631000	36625000	30610000	0	25591000	72113000	33906000	81373000	36425000	0	32067000	0	32058000	28820000
tr|E9PBC5|E9PBC5_HUMAN;tr|B4DMX2|B4DMX2_HUMAN;tr|C9JCT1|C9JCT1_HUMAN	E9PBC5	KLKB1	tr|E9PBC5|E9PBC5_HUMAN Plasma kallikrein OS=Homo sapiens GN=KLKB1 PE=1 SV=2;tr|B4DMX2|B4DMX2_HUMAN cDNA FLJ51250, highly similar to Plasma kallikrein (EC 3.4.21.34) OS=Homo sapiens PE=2 SV=1	3	24	1	1	64	57.642	0	0	0	0	0	0	0	0	0	0	0	0	0	0	0	0	10487000
tr|E9KL26|E9KL26_HUMAN;sp|P05155|IC1_HUMAN;tr|E9PGN7|E9PGN7_HUMAN;tr|Q5UGI6|Q5UGI6_HUMAN;tr|H9KV48|H9KV48_HUMAN;tr|A0A0S2Z333|A0A0S2Z333_HUMAN;tr|H0YCA1|H0YCA1_HUMAN;CON__P50448;tr|C9JZJ9|C9JZJ9_HUMAN;tr|Q5UGI5|Q5UGI5_HUMAN;tr|A0A087WUD9|A0A087WUD9_HUMAN;tr|B5MCB9|B5MCB9_HUMAN	E9KL26	SERPING1	tr|E9KL26|E9KL26_HUMAN Epididymis tissue protein Li 173 OS=Homo sapiens GN=SERPING1 PE=2 SV=1;sp|P05155|IC1_HUMAN Plasma protease C1 inhibitor OS=Homo sapiens GN=SERPING1 PE=1 SV=2;tr|E9PGN7|E9PGN7_HUMAN Plasma protease C1 inhibitor OS=Homo sapiens GN=SERP	12	17	17	17	34	55.154	52913000000	64665000000	54001000000	51869000000	71821000000	70611000000	64456000000	47282000000	60591000000	53450000000	62269000000	79502000000	41776000000	44355000000	76654000000	54585000000	45685000000
tr|E9KL23|E9KL23_HUMAN;sp|P01009|A1AT_HUMAN;tr|A0A024R6I7|A0A024R6I7_HUMAN;tr|A0A0G2JRN3|A0A0G2JRN3_HUMAN;tr|Q13747|Q13747_HUMAN;tr|Q9P173|Q9P173_HUMAN;tr|B2D098|B2D098_HUMAN;tr|C5J0G2|C5J0G2_HUMAN;tr|G3V2B9|G3V2B9_HUMAN;tr|A0A1L7B5J3|A0A1L7B5J3_HUMAN;tr|A7L8C6|A7L8C6_HUMAN;tr|A7L8C5|A7L8C5_HUMAN;tr|C1KH65|C1KH65_HUMAN;tr|A0A0S2Z465|A0A0S2Z465_HUMAN;tr|Q3I0J7|Q3I0J7_HUMAN;tr|A6YP93|A6YP93_HUMAN;t…	E9KL23	SERPINA1	tr|E9KL23|E9KL23_HUMAN Epididymis secretory sperm binding protein Li 44a OS=Homo sapiens GN=SERPINA1 PE=2 SV=1;sp|P01009|A1AT_HUMAN Alpha-1-antitrypsin OS=Homo sapiens GN=SERPINA1 PE=1 SV=3;tr|A0A024R6I7|A0A024R6I7_HUMAN Alpha-1-antitrypsin OS=Homo sapiens	24	18	18	18	49.3	46.736	173760000	154840000	118330000	131790000	409890000	1966600000	403470000	1602400000	201970000	25243000	313120000	192020000	335100000	228190000	29926000	315020000	940940000
tr|E7EWH9|E7EWH9_HUMAN;tr|B4DNE9|B4DNE9_HUMAN;tr|A0A0J9YVV7|A0A0J9YVV7_HUMAN;tr|A0A024QZ61|A0A024QZ61_HUMAN;sp|P54296|MYOM2_HUMAN	E7EWH9	MYOM2	tr|E7EWH9|E7EWH9_HUMAN Myomesin-2 OS=Homo sapiens GN=MYOM2 PE=1 SV=2;tr|B4DNE9|B4DNE9_HUMAN cDNA FLJ58401, highly similar to Myomesin-2 OS=Homo sapiens PE=2 SV=1;tr|A0A0J9YVV7|A0A0J9YVV7_HUMAN Myomesin-2 OS=Homo sapiens GN=MYOM2 PE=1 SV=1;tr|A0A024QZ61|A0A	5	2	2	2	3.1	99.686	0	0	0	0	0	0	19787000	0	0	0	0	0	0	0	0	0	0
tr|E7EUT5|E7EUT5_HUMAN;tr|V9HVZ4|V9HVZ4_HUMAN;tr|Q2TSD0|Q2TSD0_HUMAN;sp|P04406|G3P_HUMAN;tr|Q5ZEY3|Q5ZEY3_HUMAN;tr|A4UCT1|A4UCT1_HUMAN;tr|Q0QET7|Q0QET7_HUMAN	E7EUT5	GAPDH	tr|E7EUT5|E7EUT5_HUMAN Glyceraldehyde-3-phosphate dehydrogenase OS=Homo sapiens GN=GAPDH PE=1 SV=1;tr|V9HVZ4|V9HVZ4_HUMAN Glyceraldehyde-3-phosphate dehydrogenase OS=Homo sapiens GN=HEL-S-162eP PE=2 SV=1;tr|Q2TSD0|Q2TSD0_HUMAN Glyceraldehyde-3-phosphate de	7	2	2	2	11.2	27.87	0	0	40482000	0	0	0	0	0	0	0	0	0	0	0	0	0	0
tr|E7ES19|E7ES19_HUMAN;tr|B7Z832|B7Z832_HUMAN;sp|P35443|TSP4_HUMAN	E7ES19	THBS4	tr|E7ES19|E7ES19_HUMAN Thrombospondin-4 OS=Homo sapiens GN=THBS4 PE=1 SV=1;tr|B7Z832|B7Z832_HUMAN cDNA FLJ51409, highly similar to Thrombospondin-4 OS=Homo sapiens PE=2 SV=1;sp|P35443|TSP4_HUMAN Thrombospondin-4 OS=Homo sapiens GN=THBS4 PE=1 SV=2	3	14	11	10	20.9	96.005	137550000	159880000	121440000	103340000	80697000	159410000	122070000	121160000	172080000	74356000	141400000	143230000	94149000	131950000	121240000	259340000	85609000
tr|E7EQB2|E7EQB2_HUMAN;tr|E7ER44|E7ER44_HUMAN;tr|V9HWI4|V9HWI4_HUMAN;sp|P02788|TRFL_HUMAN;tr|B3VMW0|B3VMW0_HUMAN;tr|A0A161I202|A0A161I202_HUMAN;tr|Q5EK51|Q5EK51_HUMAN;tr|A8K494|A8K494_HUMAN;tr|B7ZAL5|B7ZAL5_HUMAN;tr|Q19KS2|Q19KS2_HUMAN;tr|Q8IX02|Q8IX02_HUMAN;tr|C9JCF5|C9JCF5_HUMAN;tr|B4E1L2|B4E1L2_HUMAN;CON__Q29443;CON__Q0IIK2	E7EQB2	LTF	tr|E7EQB2|E7EQB2_HUMAN Lactotransferrin (Fragment) OS=Homo sapiens GN=LTF PE=1 SV=1;tr|E7ER44|E7ER44_HUMAN Lactotransferrin OS=Homo sapiens GN=LTF PE=1 SV=1;tr|V9HWI4|V9HWI4_HUMAN Epididymis luminal protein 110 OS=Homo sapiens GN=HEL110 PE=2 SV=1;sp|P02788	15	26	26	1	50.7	76.625	164970000	141290000	328170000	206460000	315390000	31355000	651100000	372040000	163310000	296670000	551180000	271610000	1464800000	327990000	40898000	875520000	271180000
tr|E7ENL6|E7ENL6_HUMAN;tr|B7ZW00|B7ZW00_HUMAN;tr|D9ZGF2|D9ZGF2_HUMAN;sp|P12111|CO6A3_HUMAN;tr|B4E0A4|B4E0A4_HUMAN;tr|Q63HQ4|Q63HQ4_HUMAN;tr|C9JNG9|C9JNG9_HUMAN;tr|Q59F25|Q59F25_HUMAN;tr|Q6MZG6|Q6MZG6_HUMAN;tr|Q8N4Z1|Q8N4Z1_HUMAN	E7ENL6	COL6A3	tr|E7ENL6|E7ENL6_HUMAN Collagen alpha-3(VI) chain OS=Homo sapiens GN=COL6A3 PE=1 SV=2;tr|B7ZW00|B7ZW00_HUMAN COL6A3 protein OS=Homo sapiens GN=COL6A3 PE=2 SV=1;tr|D9ZGF2|D9ZGF2_HUMAN Collagen, type VI, alpha 3 OS=Homo sapiens GN=COL6A3 PE=4 SV=1;sp|P12111|	10	22	22	22	10.1	278.11	186600000	203380000	176430000	215790000	191580000	283420000	191180000	233500000	231420000	335610000	168620000	211340000	174160000	234020000	214470000	231600000	128770000
tr|E3UN46|E3UN46_HUMAN;tr|A8K6C9|A8K6C9_HUMAN;sp|P01344|IGF2_HUMAN;tr|B2MUX6|B2MUX6_HUMAN	E3UN46	IGF2	tr|E3UN46|E3UN46_HUMAN Insulin-like growth factor II transcript variant 3 isoform 1 (Fragment) OS=Homo sapiens GN=IGF2 PE=2 SV=1;tr|A8K6C9|A8K6C9_HUMAN cDNA FLJ78037, highly similar to Homo sapiens insulin-like growth factor 2 (somatomedin A), mRNA OS=Homo	4	2	2	2	22.9	12.029	72024000	678150000	403390000	382420000	0	343500000	0	0	869590000	413310000	647280000	752630000	65397000	604600000	0	0	0
tr|E1B2D1|E1B2D1_HUMAN	E1B2D1	HBA1	tr|E1B2D1|E1B2D1_HUMAN Hemoglobin alpha-1 globin chain variant (Fragment) OS=Homo sapiens GN=HBA1 PE=3 SV=1	1	9	1	1	90	10.763	0	0	0	0	0	0	0	0	0	0	0	0	0	0	0	47171000	0
tr|D9ZGG2|D9ZGG2_HUMAN;sp|P04004|VTNC_HUMAN;tr|J7HH10|J7HH10_HUMAN;tr|F5GX75|F5GX75_HUMAN;tr|B7Z553|B7Z553_HUMAN;tr|H0YJW9|H0YJW9_HUMAN	D9ZGG2	VTN	tr|D9ZGG2|D9ZGG2_HUMAN Vitronectin OS=Homo sapiens GN=VTN PE=4 SV=1;sp|P04004|VTNC_HUMAN Vitronectin OS=Homo sapiens GN=VTN PE=1 SV=1	6	17	17	15	48.7	54.305	46656000000	50204000000	43906000000	37337000000	47164000000	44509000000	49203000000	31007000000	45885000000	33341000000	43452000000	59932000000	32396000000	23744000000	41752000000	40834000000	42738000000
tr|D9YZU9|D9YZU9_HUMAN;tr|D3GKD9|D3GKD9_HUMAN;sp|P69892|HBG2_HUMAN;tr|E7CYP2|E7CYP2_HUMAN;tr|Q9UNL6|Q9UNL6_HUMAN;tr|E9PBW4|E9PBW4_HUMAN;tr|A1EGU3|A1EGU3_HUMAN;tr|Q9UJ01|Q9UJ01_HUMAN;tr|Q14402|Q14402_HUMAN;tr|Q14412|Q14412_HUMAN	D9YZU9	HBG2	tr|D9YZU9|D9YZU9_HUMAN Globin B2 OS=Homo sapiens GN=HBG2 PE=3 SV=1;tr|D3GKD9|D3GKD9_HUMAN G-gamma globin Paulinia variant OS=Homo sapiens GN=HBG2 PE=3 SV=1;sp|P69892|HBG2_HUMAN Hemoglobin subunit gamma-2 OS=Homo sapiens GN=HBG2 PE=1 SV=2;tr|E7CYP2|E7CYP2_H	10	11	1	1	78.9	16.126	0	0	0	0	0	0	0	0	0	0	74102000	0	0	0	0	0	0
tr|D9YZU8|D9YZU8_HUMAN	D9YZU8	HBG1	tr|D9YZU8|D9YZU8_HUMAN Globin B1 OS=Homo sapiens GN=HBG1 PE=3 SV=1	1	12	11	2	78.9	16.128	610800000	159890000	134200000	0	0	122020000	0	5668100000	0	0	302670000	12715000	0	176220000	0	391980000	0
tr|D9YZU5|D9YZU5_HUMAN;sp|P68871|HBB_HUMAN;tr|C8C504|C8C504_HUMAN;tr|Q14473|Q14473_HUMAN;tr|Q0Z944|Q0Z944_HUMAN;tr|Q9BWV6|Q9BWV6_HUMAN;tr|Q9GZL9|Q9GZL9_HUMAN;tr|Q9UK54|Q9UK54_HUMAN;tr|B3VL86|B3VL86_HUMAN;tr|Q6V0K9|Q6V0K9_HUMAN;tr|Q52MT0|Q52MT0_HUMAN;tr|E9NGZ5|E9NGZ5_HUMAN;tr|B3VL05|B3VL05_HUMAN;tr|Q8IUL9|Q8IUL9_HUMAN;tr|Q4TWB7|Q4TWB7_HUMAN;tr|A0A1B4WRL5|A0A1B4WRL5_HUMAN;tr|Q3Y9I8|Q3Y9I8_HUMAN;tr|…	D9YZU5	HBB	tr|D9YZU5|D9YZU5_HUMAN Beta-globin OS=Homo sapiens GN=HBB PE=3 SV=1;sp|P68871|HBB_HUMAN Hemoglobin subunit beta OS=Homo sapiens GN=HBB PE=1 SV=2;tr|C8C504|C8C504_HUMAN Beta-globin OS=Homo sapiens GN=HBB PE=3 SV=1;tr|Q14473|Q14473_HUMAN Uncharacterized prot	54	15	15	3	95.2	15.998	130820000000	106210000000	74650000000	30274000000	30094000000	27911000000	54826000000	212660000000	37800000000	4485900000	33463000000	43302000000	44684000000	30268000000	13623000000	170170000000	16054000000
tr|D9IWP9|D9IWP9_HUMAN;sp|P02749|APOH_HUMAN;tr|B4DPN0|B4DPN0_HUMAN;tr|J3QLI0|J3QLI0_HUMAN;tr|J3QRN2|J3QRN2_HUMAN;tr|J3KS17|J3KS17_HUMAN;CON__P17690	D9IWP9	APOH	tr|D9IWP9|D9IWP9_HUMAN Beta-2-glycoprotein I (Fragment) OS=Homo sapiens PE=2 SV=1;sp|P02749|APOH_HUMAN Beta-2-glycoprotein 1 OS=Homo sapiens GN=APOH PE=1 SV=3;tr|B4DPN0|B4DPN0_HUMAN cDNA FLJ51265, moderately similar to Beta-2-glycoprotein 1 (Beta-2-glycopr	7	17	17	17	64.1	36.254	70565000000	70052000000	62133000000	84526000000	85689000000	81219000000	80704000000	66584000000	63600000000	77325000000	91084000000	97330000000	82048000000	62180000000	96845000000	66488000000	68619000000
tr|D6W633|D6W633_HUMAN;sp|Q13332|PTPRS_HUMAN;tr|D6W632|D6W632_HUMAN;tr|G8JL96|G8JL96_HUMAN;tr|A0A0A0MR60|A0A0A0MR60_HUMAN;tr|Q59FX6|Q59FX6_HUMAN;tr|Q9UM81|Q9UM81_HUMAN;tr|Q8NHS7|Q8NHS7_HUMAN	D6W633	PTPRS	tr|D6W633|D6W633_HUMAN Protein tyrosine phosphatase, receptor type, S, isoform CRA_a OS=Homo sapiens GN=PTPRS PE=4 SV=1;sp|Q13332|PTPRS_HUMAN Receptor-type tyrosine-protein phosphatase S OS=Homo sapiens GN=PTPRS PE=1 SV=3;tr|D6W632|D6W632_HUMAN Protein tyr	8	4	4	4	4.6	143.43	0	0	21092000	0	0	0	0	0	0	0	0	0	0	0	0	0	0
tr|D6RGW0|D6RGW0_HUMAN;tr|B2R769|B2R769_HUMAN;sp|Q6P179|ERAP2_HUMAN	D6RGW0	ERAP2	tr|D6RGW0|D6RGW0_HUMAN Endoplasmic reticulum aminopeptidase 2 (Fragment) OS=Homo sapiens GN=ERAP2 PE=1 SV=1;tr|B2R769|B2R769_HUMAN Aminopeptidase OS=Homo sapiens PE=2 SV=1;sp|Q6P179|ERAP2_HUMAN Endoplasmic reticulum aminopeptidase 2 OS=Homo sapiens GN=ERAP	3	2	2	2	3.6	79.731	0	0	0	0	0	0	0	0	0	0	0	0	0	0	0	0	9843200
tr|D6RF86|D6RF86_HUMAN;sp|P55285|CADH6_HUMAN	D6RF86	CDH6	tr|D6RF86|D6RF86_HUMAN Cadherin-6 OS=Homo sapiens GN=CDH6 PE=1 SV=1;sp|P55285|CADH6_HUMAN Cadherin-6 OS=Homo sapiens GN=CDH6 PE=1 SV=1	2	2	2	2	3.9	67.402	0	0	0	0	0	0	0	0	0	0	18197000	0	0	0	0	0	0
tr|D6RF35|D6RF35_HUMAN	D6RF35	GC	tr|D6RF35|D6RF35_HUMAN Vitamin D-binding protein OS=Homo sapiens GN=GC PE=1 SV=1	1	38	2	2	76.3	53.02	4069700000	4825800000	3163600000	4539000000	4770200000	6874100000	2651700000	7629200000	0	17763000000	6193800000	7186000000	6344700000	8479200000	0	5315000000	0
tr|D6RE86|D6RE86_HUMAN	D6RE86	CP	tr|D6RE86|D6RE86_HUMAN Ceruloplasmin (Fragment) OS=Homo sapiens GN=CP PE=1 SV=8	1	9	2	2	51.7	20.761	0	0	0	0	0	0	0	0	0	32871000	0	0	0	0	0	0	0
tr|D6RAR4|D6RAR4_HUMAN	D6RAR4	HGFAC	tr|D6RAR4|D6RAR4_HUMAN Hepatocyte growth factor activator OS=Homo sapiens GN=HGFAC PE=1 SV=1	1	21	21	1	39	71.482	1924800000	2387500000	2281500000	2007900000	2502800000	2898500000	1915400000	1726600000	3136500000	1644000000	2649500000	2463200000	1217000000	1115200000	1819800000	2010200000	1434500000
tr|D6R934|D6R934_HUMAN;tr|A0A024RAB9|A0A024RAB9_HUMAN;sp|P02746|C1QB_HUMAN;tr|A0A0A0MSV6|A0A0A0MSV6_HUMAN;tr|D6RGJ1|D6RGJ1_HUMAN	D6R934	C1QB	tr|D6R934|D6R934_HUMAN Complement C1q subcomponent subunit B OS=Homo sapiens GN=C1QB PE=1 SV=1;tr|A0A024RAB9|A0A024RAB9_HUMAN Complement component 1, q subcomponent, B chain, isoform CRA_a OS=Homo sapiens GN=C1QB PE=4 SV=1;sp|P02746|C1QB_HUMAN Complement C	5	9	9	9	45	26.459	9099600000	12355000000	11375000000	11883000000	10061000000	11615000000	7167500000	9473800000	13796000000	10162000000	10240000000	12574000000	15830000000	15906000000	11903000000	11854000000	15292000000
tr|D3GKD8|D3GKD8_HUMAN;sp|P69891|HBG1_HUMAN;tr|Q14474|Q14474_HUMAN;tr|Q14476|Q14476_HUMAN;tr|B7UCU6|B7UCU6_HUMAN;tr|Q14403|Q14403_HUMAN;tr|A0A0J9YYA3|A0A0J9YYA3_HUMAN;tr|B8XXQ5|B8XXQ5_HUMAN;tr|D9YZU7|D9YZU7_HUMAN;sp|P02100|HBE_HUMAN	D3GKD8	HBG1	tr|D3GKD8|D3GKD8_HUMAN A-gamma globin Osilo variant OS=Homo sapiens GN=HBG1 PE=3 SV=1;sp|P69891|HBG1_HUMAN Hemoglobin subunit gamma-1 OS=Homo sapiens GN=HBG1 PE=1 SV=2;tr|Q14474|Q14474_HUMAN A-gamma-hemoglobin gene from Greek HPFH mutant (Fragment) OS=Homo	10	11	1	0	78.9	16.17	27771000	0	0	0	0	0	0	108370000	0	0	0	0	0	0	0	0	0
tr|D3DUU0|D3DUU0_HUMAN;tr|D3DUU2|D3DUU2_HUMAN	D3DUU0	CD163	tr|D3DUU0|D3DUU0_HUMAN CD163 antigen, isoform CRA_a OS=Homo sapiens GN=CD163 PE=4 SV=1;tr|D3DUU2|D3DUU2_HUMAN CD163 antigen, isoform CRA_b OS=Homo sapiens GN=CD163 PE=4 SV=1	2	26	1	1	41.9	107.42	0	0	28612000	38811000	0	60893000	0	0	0	0	100260000	0	0	0	0	51366000	0
tr|D3DTX7|D3DTX7_HUMAN;sp|P02452|CO1A1_HUMAN;tr|B7Z4S2|B7Z4S2_HUMAN	D3DTX7	COL1A1	tr|D3DTX7|D3DTX7_HUMAN Collagen, type I, alpha 1, isoform CRA_a OS=Homo sapiens GN=COL1A1 PE=4 SV=1;sp|P02452|CO1A1_HUMAN Collagen alpha-1(I) chain OS=Homo sapiens GN=COL1A1 PE=1 SV=5	3	3	3	3	5.1	84.739	0	0	0	0	38406000	0	0	0	0	0	0	0	0	0	0	0	0
tr|D3DSM4|D3DSM4_HUMAN;tr|D3DSM5|D3DSM5_HUMAN;sp|P39060|COIA1_HUMAN;tr|Q8NG19|Q8NG19_HUMAN;tr|H7C457|H7C457_HUMAN;tr|H7BXV5|H7BXV5_HUMAN	D3DSM4	COL18A1	tr|D3DSM4|D3DSM4_HUMAN Collagen, type XVIII, alpha 1, isoform CRA_d OS=Homo sapiens GN=COL18A1 PE=4 SV=1;tr|D3DSM5|D3DSM5_HUMAN Collagen, type XVIII, alpha 1, isoform CRA_b OS=Homo sapiens GN=COL18A1 PE=4 SV=1;sp|P39060|COIA1_HUMAN Collagen alpha-1(XVIII)	6	4	4	4	4.5	135.51	0	0	0	0	0	0	0	0	0	0	0	0	69140000	0	0	0	0
tr|D3DQX7|D3DQX7_HUMAN;tr|E9PQD6|E9PQD6_HUMAN;sp|P0DJI9|SAA2_HUMAN	D3DQX7	SAA1	tr|D3DQX7|D3DQX7_HUMAN Serum amyloid A protein OS=Homo sapiens GN=SAA1 PE=3 SV=1;tr|E9PQD6|E9PQD6_HUMAN Serum amyloid A protein OS=Homo sapiens GN=SAA1 PE=1 SV=1;sp|P0DJI9|SAA2_HUMAN Serum amyloid A-2 protein OS=Homo sapiens GN=SAA2 PE=1 SV=1	3	8	1	1	62.3	13.562	0	0	0	0	34841000	0	0	15859000	0	25088000	0	0	256530000	0	0	0	0
tr|D0PNI1|D0PNI1_HUMAN;sp|P63104|1433Z_HUMAN;tr|E7EX29|E7EX29_HUMAN;tr|B7Z2E6|B7Z2E6_HUMAN;tr|H0YB80|H0YB80_HUMAN;tr|B0AZS6|B0AZS6_HUMAN;tr|E5RIR4|E5RIR4_HUMAN;tr|E9PD24|E9PD24_HUMAN;tr|E7EVZ2|E7EVZ2_HUMAN;tr|Q2F831|Q2F831_HUMAN;tr|E7ESK7|E7ESK7_HUMAN;tr|E5RGE1|E5RGE1_HUMAN;tr|Q6LD62|Q6LD62_HUMAN;sp|P27348|1433T_HUMAN;tr|V9HWD6|V9HWD6_HUMAN;tr|B5BU24|B5BU24_HUMAN;sp|P31946|1433B_HUMAN;tr|B4DY04|B…	D0PNI1	YWHAZ	tr|D0PNI1|D0PNI1_HUMAN Epididymis luminal protein 4 OS=Homo sapiens GN=YWHAZ PE=2 SV=1;sp|P63104|1433Z_HUMAN 14-3-3 protein zeta/delta OS=Homo sapiens GN=YWHAZ PE=1 SV=1;tr|E7EX29|E7EX29_HUMAN 14-3-3 protein zeta/delta (Fragment) OS=Homo sapiens GN=YWHAZ P	34	9	9	7	43.3	27.745	102970000	68497000	146750000	54214000	55254000	43857000	125450000	113750000	0	64117000	46368000	112170000	290340000	139870000	0	130670000	52155000
tr|C9JPV4|C9JPV4_HUMAN;tr|A0A0J9YWQ3|A0A0J9YWQ3_HUMAN	C9JPV4	SERPINF2	tr|C9JPV4|C9JPV4_HUMAN Alpha-2-antiplasmin (Fragment) OS=Homo sapiens GN=SERPINF2 PE=1 SV=1;tr|A0A0J9YWQ3|A0A0J9YWQ3_HUMAN Alpha-2-antiplasmin (Fragment) OS=Homo sapiens GN=SERPINF2 PE=1 SV=1	2	10	1	1	50	29.543	0	0	0	0	0	0	0	0	0	0	0	0	0	0	20627000	0	0
tr|C9JPK7|C9JPK7_HUMAN	C9JPK7	RIIAD1	tr|C9JPK7|C9JPK7_HUMAN RIIa domain-containing protein 1 OS=Homo sapiens GN=RIIAD1 PE=1 SV=1	1	1	1	1	6.9	12.158	0	0	0	0	0	0	0	0	0	0	0	0	0	0	0	65310000	0
tr|C9JP35|C9JP35_HUMAN;tr|C9JMN4|C9JMN4_HUMAN;sp|Q92520|FAM3C_HUMAN	C9JP35	FAM3C	tr|C9JP35|C9JP35_HUMAN Protein FAM3C (Fragment) OS=Homo sapiens GN=FAM3C PE=1 SV=1;tr|C9JMN4|C9JMN4_HUMAN Protein FAM3C (Fragment) OS=Homo sapiens GN=FAM3C PE=1 SV=1;sp|Q92520|FAM3C_HUMAN Protein FAM3C OS=Homo sapiens GN=FAM3C PE=1 SV=1	3	2	2	2	18.3	11.596	0	0	0	0	0	0	0	0	0	0	0	0	0	0	0	0	5114300
tr|C9IZP8|C9IZP8_HUMAN	C9IZP8	C1S	tr|C9IZP8|C9IZP8_HUMAN Complement C1s subcomponent (Fragment) OS=Homo sapiens GN=C1S PE=1 SV=1	1	1	1	1	16.5	11.808	0	0	0	0	0	0	0	0	151740000	119400000	242640000	232270000	0	0	0	159300000	328430000
tr|C0JYZ2|C0JYZ2_HUMAN;sp|Q8WZ42|TITIN_HUMAN;tr|D3DPG0|D3DPG0_HUMAN;tr|A0A0A0MTS7|A0A0A0MTS7_HUMAN;tr|D3DPF9|D3DPF9_HUMAN;tr|A0A0A0MRA3|A0A0A0MRA3_HUMAN;tr|A2TKE5|A2TKE5_HUMAN	C0JYZ2	TTN	tr|C0JYZ2|C0JYZ2_HUMAN Titin OS=Homo sapiens GN=TTN PE=4 SV=1;sp|Q8WZ42|TITIN_HUMAN Titin OS=Homo sapiens GN=TTN PE=1 SV=4;tr|D3DPG0|D3DPG0_HUMAN Titin, isoform CRA_a OS=Homo sapiens GN=TTN PE=4 SV=1;tr|A0A0A0MTS7|A0A0A0MTS7_HUMAN Titin OS=Homo sapiens GN=	7	5	5	5	0.1	3713.7	0	39040000	0	0	0	0	0	0	49589000	0	0	0	0	0	0	0	0
tr|C0JYY2|C0JYY2_HUMAN;sp|P04114|APOB_HUMAN;tr|E1A689|E1A689_HUMAN;tr|A8K479|A8K479_HUMAN;tr|A8MUN2|A8MUN2_HUMAN;tr|S5FVK9|S5FVK9_HUMAN;tr|E1B4S7|E1B4S7_HUMAN;tr|S5FMV1|S5FMV1_HUMAN;tr|E1B4S9|E1B4S9_HUMAN;tr|E1B4S8|E1B4S8_HUMAN;tr|E1B4S6|E1B4S6_HUMAN;tr|Q13828|Q13828_HUMAN;tr|Q9UE53|Q9UE53_HUMAN;tr|Q9UE51|Q9UE51_HUMAN;tr|S5FLF7|S5FLF7_HUMAN;tr|Q9UE52|Q9UE52_HUMAN	C0JYY2	APOB	tr|C0JYY2|C0JYY2_HUMAN Apolipoprotein B (Including Ag(X) antigen) OS=Homo sapiens GN=APOB PE=4 SV=1;sp|P04114|APOB_HUMAN Apolipoprotein B-100 OS=Homo sapiens GN=APOB PE=1 SV=2;tr|E1A689|E1A689_HUMAN Mutant Apo B 100 OS=Homo sapiens PE=2 SV=1	16	279	279	135	66.6	515.55	451240000000	562010000000	430430000000	499970000000	416800000000	452990000000	517010000000	482720000000	602850000000	564620000000	472540000000	213740000000	375400000000	336670000000	651920000000	619350000000	444260000000
tr|B7ZLM6|B7ZLM6_HUMAN;sp|O43895|XPP2_HUMAN	B7ZLM6	XPNPEP2	tr|B7ZLM6|B7ZLM6_HUMAN X-prolyl aminopeptidase (Aminopeptidase P) 2, membrane-bound OS=Homo sapiens GN=XPNPEP2 PE=2 SV=1;sp|O43895|XPP2_HUMAN Xaa-Pro aminopeptidase 2 OS=Homo sapiens GN=XPNPEP2 PE=1 SV=3	2	2	2	2	4.5	75.614	0	0	0	0	0	0	0	0	0	0	0	0	0	0	0	0	28528000
tr|B7ZKJ8|B7ZKJ8_HUMAN	B7ZKJ8	ITIH4	tr|B7ZKJ8|B7ZKJ8_HUMAN ITIH4 protein OS=Homo sapiens GN=ITIH4 PE=1 SV=1	1	41	1	1	53.6	103.88	76950000	96792000	76865000	51564000	136030000	170860000	72893000	75938000	281710000	71472000	128720000	213790000	70284000	36415000	107950000	143040000	86166000
tr|B7ZA56|B7ZA56_HUMAN;tr|B4E184|B4E184_HUMAN;tr|A0A0S2Z500|A0A0S2Z500_HUMAN;sp|Q96CV9|OPTN_HUMAN;tr|A0A0S2Z5I6|A0A0S2Z5I6_HUMAN	B7ZA56		tr|B7ZA56|B7ZA56_HUMAN cDNA, FLJ79070, highly similar to Optineurin OS=Homo sapiens PE=2 SV=1;tr|B4E184|B4E184_HUMAN cDNA FLJ53267, highly similar to Optineurin OS=Homo sapiens PE=2 SV=1;tr|A0A0S2Z500|A0A0S2Z500_HUMAN Optineurin isoform 1 (Fragment) OS=Hom	5	2	2	2	3.5	59.559	0	171110000	0	0	0	0	0	1770700000	0	2022800000	0	0	0	0	0	2718600000	0
tr|B7Z9A0|B7Z9A0_HUMAN	B7Z9A0		tr|B7Z9A0|B7Z9A0_HUMAN cDNA FLJ56212, highly similar to Gelsolin OS=Homo sapiens PE=2 SV=1	1	40	1	1	70.7	83.102	0	0	0	0	0	0	0	0	0	0	0	0	0	0	0	60241000	0
tr|B7Z992|B7Z992_HUMAN	B7Z992		tr|B7Z992|B7Z992_HUMAN cDNA FLJ53698, highly similar to Gelsolin OS=Homo sapiens PE=2 SV=1	1	39	1	0	69.8	78.831	0	23879000	33779000	41267000	39153000	17272000	0	16728000	0	0	37404000	53406000	61537000	39705000	0	49256000	27609000
tr|B7Z7Q6|B7Z7Q6_HUMAN;tr|A0A024R5L0|A0A024R5L0_HUMAN;sp|P42785|PCP_HUMAN;tr|B3KR26|B3KR26_HUMAN;tr|E9PQB5|E9PQB5_HUMAN;tr|E9PL85|E9PL85_HUMAN;tr|E9PQN3|E9PQN3_HUMAN;tr|E9PKN6|E9PKN6_HUMAN;tr|E9PIG4|E9PIG4_HUMAN	B7Z7Q6	PRCP	tr|B7Z7Q6|B7Z7Q6_HUMAN cDNA FLJ57232, highly similar to Lysosomal Pro-X carboxypeptidase (EC3.4.16.2) OS=Homo sapiens PE=2 SV=1;tr|A0A024R5L0|A0A024R5L0_HUMAN Prolylcarboxypeptidase (Angiotensinase C), isoform CRA_a OS=Homo sapiens GN=PRCP PE=4 SV=1;sp|P42	9	2	2	2	8.2	43.933	0	0	0	22052000	0	0	0	0	0	0	0	0	0	0	0	0	0
tr|B7Z7M2|B7Z7M2_HUMAN	B7Z7M2		tr|B7Z7M2|B7Z7M2_HUMAN cDNA FLJ51564, highly similar to Pregnancy zone protein OS=Homo sapiens PE=2 SV=1	1	5	1	1	39	14.969	0	0	0	0	0	0	0	0	0	0	0	0	0	0	0	0	42633000
tr|B7Z747|B7Z747_HUMAN;tr|B7Z8A9|B7Z8A9_HUMAN;tr|B7Z7V0|B7Z7V0_HUMAN	B7Z747		tr|B7Z747|B7Z747_HUMAN cDNA FLJ51120, highly similar to Matrix metalloproteinase-9 (EC 3.4.24.35) OS=Homo sapiens PE=2 SV=1	3	11	1	0	23.6	66.179	0	0	0	0	0	0	0	0	0	0	0	0	0	0	0	15186000	0
tr|B7Z602|B7Z602_HUMAN;tr|B7Z766|B7Z766_HUMAN;tr|A0A087X054|A0A087X054_HUMAN;tr|B7Z2N4|B7Z2N4_HUMAN;tr|B3KXH0|B3KXH0_HUMAN;sp|Q9Y4L1|HYOU1_HUMAN;tr|Q68D25|Q68D25_HUMAN;tr|B2RU27|B2RU27_HUMAN;sp|Q9BXT5|TEX15_HUMAN;tr|D3DSV6|D3DSV6_HUMAN;tr|A0A1W2PS94|A0A1W2PS94_HUMAN	B7Z602		tr|B7Z602|B7Z602_HUMAN cDNA FLJ59408, highly similar to 150 kDa oxygen-regulated protein (Orp150) OS=Homo sapiens PE=2 SV=1;tr|B7Z766|B7Z766_HUMAN cDNA FLJ54564, highly similar to 150 kDa oxygen-regulated protein (Orp150) OS=Homo sapiens PE=2 SV=1;tr|A0A08	11	7	7	7	12.3	72.846	103470000	82358000	81019000	105270000	89411000	90273000	124400000	98613000	74684000	142960000	124310000	72633000	106390000	77657000	115720000	74255000	68470000
tr|B7Z5K2|B7Z5K2_HUMAN;tr|D3DSC5|D3DSC5_HUMAN;tr|H9KV31|H9KV31_HUMAN;sp|O15394|NCAM2_HUMAN	B7Z5K2	NCAM2	tr|B7Z5K2|B7Z5K2_HUMAN cDNA FLJ54289, highly similar to Neural cell adhesion molecule 2 OS=Homo sapiens PE=2 SV=1;tr|D3DSC5|D3DSC5_HUMAN Neural cell adhesion molecule 2, isoform CRA_a (Fragment) OS=Homo sapiens GN=NCAM2 PE=4 SV=1;tr|H9KV31|H9KV31_HUMAN Neu	4	3	3	3	4.6	77.232	0	0	0	0	21869000	0	0	0	0	0	0	0	0	0	0	0	23102000
tr|B7Z556|B7Z556_HUMAN	B7Z556		tr|B7Z556|B7Z556_HUMAN cDNA FLJ56822, highly similar to Alpha-2-HS-glycoprotein OS=Homo sapiens PE=2 SV=1	1	9	1	1	50.2	27.354	0	0	429850000	0	367780000	0	446110000	0	0	361940000	0	0	333610000	0	0	345650000	0
tr|B7Z550|B7Z550_HUMAN;tr|B7Z555|B7Z555_HUMAN;sp|P07358|CO8B_HUMAN;tr|B7ZA94|B7ZA94_HUMAN;tr|F5GY80|F5GY80_HUMAN;tr|F5H7G1|F5H7G1_HUMAN;tr|A8K9M5|A8K9M5_HUMAN;tr|Q05CV3|Q05CV3_HUMAN	B7Z550	C8B	tr|B7Z550|B7Z550_HUMAN Complement component 8, beta polypeptide, isoform CRA_b OS=Homo sapiens GN=C8B PE=2 SV=1;tr|B7Z555|B7Z555_HUMAN cDNA FLJ55311, highly similar to Complement component C8 beta chain OS=Homo sapiens PE=2 SV=1;sp|P07358|CO8B_HUMAN Comple	8	29	29	29	71.5	60.139	18362000000	18095000000	19377000000	18949000000	18201000000	18769000000	20109000000	13328000000	20352000000	24719000000	16342000000	21512000000	17462000000	18902000000	18334000000	16776000000	22576000000
tr|B7Z539|B7Z539_HUMAN	B7Z539		tr|B7Z539|B7Z539_HUMAN cDNA FLJ56954, highly similar to Inter-alpha-trypsin inhibitor heavy chain H1 OS=Homo sapiens PE=2 SV=1	1	32	2	0	58.6	72.119	4920800000	1033900000	3665400000	2087600000	744130000	729370000	2939300000	1100700000	1050300000	0	0	0	0	5264100000	2200200000	5175400000	2653500000
tr|B7Z4R3|B7Z4R3_HUMAN	B7Z4R3		tr|B7Z4R3|B7Z4R3_HUMAN cDNA FLJ50585, highly similar to T-complex protein 1 subunit beta OS=Homo sapiens PE=2 SV=1	1	1	1	1	2.3	50.943	1674600000	3540000000	2997200000	2666500000	3365700000	3570000000	2090400000	3295500000	4753500000	3504700000	3505500000	4882300000	3721000000	4879700000	3715200000	4715800000	2853700000
tr|B7Z3I9|B7Z3I9_HUMAN;tr|A0A140VJL9|A0A140VJL9_HUMAN;sp|P13716|HEM2_HUMAN;tr|A0A024R877|A0A024R877_HUMAN;tr|Q6ZMU0|Q6ZMU0_HUMAN;tr|B7ZBK6|B7ZBK6_HUMAN	B7Z3I9		tr|B7Z3I9|B7Z3I9_HUMAN Delta-aminolevulinic acid dehydratase OS=Homo sapiens PE=2 SV=1;tr|A0A140VJL9|A0A140VJL9_HUMAN Delta-aminolevulinic acid dehydratase OS=Homo sapiens PE=2 SV=1;sp|P13716|HEM2_HUMAN Delta-aminolevulinic acid dehydratase OS=Homo sapiens	6	2	2	2	9.3	34.52	0	0	0	0	0	0	0	41840000	0	0	0	0	0	0	0	0	0
tr|B7Z1N6|B7Z1N6_HUMAN;tr|B7Z1Y2|B7Z1Y2_HUMAN;tr|A0A024QZ64|A0A024QZ64_HUMAN;sp|P09972|ALDOC_HUMAN;tr|B7Z3K9|B7Z3K9_HUMAN;tr|K7EKH5|K7EKH5_HUMAN;tr|C9J8F3|C9J8F3_HUMAN;tr|J3KSV6|J3KSV6_HUMAN;tr|J3QKP5|J3QKP5_HUMAN;tr|A8MVZ9|A8MVZ9_HUMAN	B7Z1N6	ALDOC	tr|B7Z1N6|B7Z1N6_HUMAN Fructose-bisphosphate aldolase OS=Homo sapiens PE=2 SV=1;tr|B7Z1Y2|B7Z1Y2_HUMAN Fructose-bisphosphate aldolase OS=Homo sapiens PE=2 SV=1;tr|A0A024QZ64|A0A024QZ64_HUMAN Fructose-bisphosphate aldolase OS=Homo sapiens GN=ALDOC PE=3 SV=1	10	3	1	1	11.7	35.423	0	0	0	0	0	0	0	0	0	0	0	34133000	0	0	0	0	0
tr|B7Z1F8|B7Z1F8_HUMAN	B7Z1F8		tr|B7Z1F8|B7Z1F8_HUMAN cDNA FLJ53025, highly similar to Complement C4-B OS=Homo sapiens PE=2 SV=1	1	18	2	2	71.1	30.444	3018600000	5945200000	1835100000	4410500000	3517300000	1759900000	1812200000	3834500000	0	0	8140400000	2521100000	0	0	5553900000	0	3181300000
tr|B6EDE2|B6EDE2_HUMAN;tr|A2NW97|A2NW97_HUMAN	B6EDE2	HEL180	tr|B6EDE2|B6EDE2_HUMAN Epididymis luminal protein 180 (Fragment) OS=Homo sapiens GN=HEL180 PE=2 SV=1;tr|A2NW97|A2NW97_HUMAN Rheumatoid factor Vh I region (Fragment) OS=Homo sapiens PE=2 SV=1	2	2	1	1	17.9	13.288	0	0	0	0	0	0	0	0	0	0	0	0	0	0	0	0	46323000
tr|B5A952|B5A952_HUMAN;tr|B4DKW0|B4DKW0_HUMAN;tr|B4DTW8|B4DTW8_HUMAN;sp|P35590|TIE1_HUMAN	B5A952	TIE	tr|B5A952|B5A952_HUMAN Soluble TIE1 variant 5 OS=Homo sapiens GN=TIE PE=2 SV=1;tr|B4DKW0|B4DKW0_HUMAN cDNA FLJ52321, highly similar to Tyrosine-protein kinase receptor Tie-1 (EC 2.7.10.1) OS=Homo sapiens PE=2 SV=1;tr|B4DTW8|B4DTW8_HUMAN cDNA FLJ53921, high	4	3	3	3	4.8	81.209	0	0	0	0	0	0	0	0	0	0	0	0	0	17739000	0	0	0
tr|B4E394|B4E394_HUMAN	B4E394		tr|B4E394|B4E394_HUMAN cDNA FLJ51483, highly similar to Multiple inositol polyphosphate phosphatase 1 (EC 3.1.3.62) OS=Homo sapiens PE=2 SV=1	1	9	9	1	29.8	39.849	1085700000	1176000000	1018400000	1235200000	1498700000	1433700000	952860000	1270300000	1502300000	908080000	1312700000	1674300000	854610000	1402000000	1571000000	1524200000	1149200000
tr|B4E367|B4E367_HUMAN;sp|Q6UX71|PXDC2_HUMAN	B4E367	PLXDC2	tr|B4E367|B4E367_HUMAN cDNA FLJ61564, highly similar to Plexin domain-containing protein 2 OS=Homo sapiens PE=2 SV=1;sp|Q6UX71|PXDC2_HUMAN Plexin domain-containing protein 2 OS=Homo sapiens GN=PLXDC2 PE=1 SV=1	2	6	6	6	12.4	58.183	33716000	55108000	55508000	58718000	50402000	75158000	67236000	78933000	43154000	50710000	44166000	43056000	47189000	45218000	44809000	81110000	49975000
tr|B4E2Z3|B4E2Z3_HUMAN;tr|F5GZS6|F5GZS6_HUMAN;sp|P08195|4F2_HUMAN;tr|J3KPF3|J3KPF3_HUMAN;tr|F5GZI0|F5GZI0_HUMAN;tr|A0A024R599|A0A024R599_HUMAN	B4E2Z3	SLC3A2	tr|B4E2Z3|B4E2Z3_HUMAN cDNA FLJ54090, highly similar to 4F2 cell-surface antigen heavy chain OS=Homo sapiens PE=2 SV=1;tr|F5GZS6|F5GZS6_HUMAN 4F2 cell-surface antigen heavy chain OS=Homo sapiens GN=SLC3A2 PE=1 SV=1;sp|P08195|4F2_HUMAN 4F2 cell-surface anti	6	3	3	3	9	55.939	0	42500000	38987000	0	32809000	31693000	26684000	0	38458000	32477000	42724000	40146000	0	30855000	31288000	35868000	28751000
tr|B4E2V5|B4E2V5_HUMAN;tr|B4DZK8|B4DZK8_HUMAN;tr|A0A024R882|A0A024R882_HUMAN;sp|P27105|STOM_HUMAN;tr|F8VSL7|F8VSL7_HUMAN;tr|B4E310|B4E310_HUMAN	B4E2V5		tr|B4E2V5|B4E2V5_HUMAN cDNA FLJ52062, highly similar to Erythrocyte band 7 integral membrane protein OS=Homo sapiens PE=2 SV=1;tr|B4DZK8|B4DZK8_HUMAN cDNA FLJ61192, highly similar to Erythrocyte band 7 integral membrane protein OS=Homo sapiens PE=2 SV=1;tr	6	6	6	6	30.4	25.964	0	0	62479000	0	0	0	0	0	0	0	0	0	87269000	0	0	313560000	0
tr|B4E2S7|B4E2S7_HUMAN;sp|P13473|LAMP2_HUMAN;tr|B7Z2R9|B7Z2R9_HUMAN;tr|H0YCG2|H0YCG2_HUMAN;tr|B4DF49|B4DF49_HUMAN	B4E2S7		tr|B4E2S7|B4E2S7_HUMAN cDNA FLJ58780, highly similar to Homo sapiens lysosomal-associated membrane protein 2 (LAMP2), transcript variant LAMP2B, mRNA OS=Homo sapiens PE=2 SV=1;sp|P13473|LAMP2_HUMAN Lysosome-associated membrane glycoprotein 2 OS=Homo sapien	5	5	5	5	12.4	39.811	158190000	171940000	173180000	169460000	194520000	150270000	137820000	141540000	193130000	233940000	157060000	206760000	123140000	0	159410000	183750000	176540000
tr|B4E1Z4|B4E1Z4_HUMAN;tr|E7ETN3|E7ETN3_HUMAN;tr|A0A1U9X7I0|A0A1U9X7I0_HUMAN;tr|A0A1U9X7H8|A0A1U9X7H8_HUMAN;tr|A0A1U9X7H6|A0A1U9X7H6_HUMAN;tr|A0A1U9X7H5|A0A1U9X7H5_HUMAN;tr|A0A1U9X7H4|A0A1U9X7H4_HUMAN;tr|A0A1U9X7H2|A0A1U9X7H2_HUMAN;sp|P00751|CFAB_HUMAN;tr|A0A1U9X7H7|A0A1U9X7H7_HUMAN;tr|H7C5H1|H7C5H1_HUMAN;tr|A0A0G2JH38|A0A0G2JH38_HUMAN;tr|Q7Z685|Q7Z685_HUMAN;tr|A0A0G2JHM4|A0A0G2JHM4_HUMAN;tr|A0A0…	B4E1Z4		tr|B4E1Z4|B4E1Z4_HUMAN cDNA FLJ55673, highly similar to Complement factor B (EC 3.4.21.47) OS=Homo sapiens PE=1 SV=1;tr|E7ETN3|E7ETN3_HUMAN Uncharacterized protein OS=Homo sapiens PE=1 SV=1;tr|A0A1U9X7I0|A0A1U9X7I0_HUMAN CFB OS=Homo sapiens PE=3 SV=1;tr|A0	27	62	62	37	56.2	140.94	128310000000	122060000000	117410000000	140970000000	138760000000	135240000000	148180000000	126630000000	121720000000	153980000000	133320000000	143360000000	102840000000	115980000000	145110000000	118020000000	132170000000
tr|B4E1D8|B4E1D8_HUMAN	B4E1D8		tr|B4E1D8|B4E1D8_HUMAN cDNA FLJ51597, highly similar to C4b-binding protein alpha chain OS=Homo sapiens PE=2 SV=1	1	33	1	1	79.5	60.405	891280000	1154600000	629700000	1322900000	527450000	618340000	0	0	0	2326200000	0	0	1589400000	0	3318900000	0	1368700000
tr|B4E1C4|B4E1C4_HUMAN;sp|P04070|PROC_HUMAN;tr|E7END6|E7END6_HUMAN;tr|B4DPQ3|B4DPQ3_HUMAN;tr|B4DPC8|B4DPC8_HUMAN;tr|H7BYX9|H7BYX9_HUMAN;tr|Q8J006|Q8J006_HUMAN;tr|A0A0S3LTK9|A0A0S3LTK9_HUMAN;tr|Q6V7X9|Q6V7X9_HUMAN;tr|Q8J008|Q8J008_HUMAN;tr|Q8J007|Q8J007_HUMAN;tr|Q8IXB4|Q8IXB4_HUMAN;tr|Q6SPC0|Q6SPC0_HUMAN;tr|Q8J009|Q8J009_HUMAN;tr|Q6V7X8|Q6V7X8_HUMAN;tr|E7ENR9|E7ENR9_HUMAN;tr|Q8J003|Q8J003_HUMAN;tr…	B4E1C4	PROC	tr|B4E1C4|B4E1C4_HUMAN cDNA FLJ51179, highly similar to Vitamin K-dependent protein C (EC 3.4.21.69) OS=Homo sapiens PE=2 SV=1;sp|P04070|PROC_HUMAN Vitamin K-dependent protein C OS=Homo sapiens GN=PROC PE=1 SV=1;tr|E7END6|E7END6_HUMAN Vitamin K-dependent p	19	13	13	13	41.8	46.059	1364800000	1354300000	1221000000	1237000000	1367400000	1256000000	1369600000	1049600000	1442200000	1618400000	1359600000	1820700000	1280100000	1290800000	2355700000	1006800000	1234700000
tr|B4E1C2|B4E1C2_HUMAN;sp|P01042|KNG1_HUMAN;CON__P01045-1;CON__Q2KJ62;CON__P01044-1	B4E1C2	KNG1	tr|B4E1C2|B4E1C2_HUMAN Kininogen 1, isoform CRA_b OS=Homo sapiens GN=KNG1 PE=2 SV=1;sp|P01042|KNG1_HUMAN Kininogen-1 OS=Homo sapiens GN=KNG1 PE=1 SV=2	5	34	34	6	47.7	71.914	78885000000	77718000000	78712000000	78606000000	81989000000	102170000000	90308000000	77308000000	113840000000	116480000000	91756000000	103870000000	81582000000	83231000000	108550000000	80247000000	82544000000
tr|B4E1B2|B4E1B2_HUMAN	B4E1B2		tr|B4E1B2|B4E1B2_HUMAN cDNA FLJ53691, highly similar to Serotransferrin OS=Homo sapiens PE=2 SV=1	1	46	46	2	65.6	74.831	8656000000	14786000000	18253000000	13426000000	17625000000	10494000000	2988000000	9217200000	26132000000	5084100000	14110000000	3043700000	2408500000	5093600000	13004000000	5822100000	5491500000
tr|B4DVZ8|B4DVZ8_HUMAN;tr|A0A140VK27|A0A140VK27_HUMAN;sp|P09960|LKHA4_HUMAN;tr|Q59ES1|Q59ES1_HUMAN;tr|Q49AK0|Q49AK0_HUMAN	B4DVZ8	LTA4H	tr|B4DVZ8|B4DVZ8_HUMAN Leukotriene A(4) hydrolase OS=Homo sapiens PE=2 SV=1;tr|A0A140VK27|A0A140VK27_HUMAN Leukotriene A(4) hydrolase OS=Homo sapiens PE=2 SV=1;sp|P09960|LKHA4_HUMAN Leukotriene A-4 hydrolase OS=Homo sapiens GN=LTA4H PE=1 SV=2;tr|Q59ES1|Q59	5	3	3	3	8.4	63.829	0	0	0	0	0	0	0	0	0	0	0	0	0	0	0	34270000	0
tr|B4DVJ0|B4DVJ0_HUMAN;tr|B4DE36|B4DE36_HUMAN;sp|P06744|G6PI_HUMAN;tr|A0A1W6AYU6|A0A1W6AYU6_HUMAN;tr|A0A0A0MTS2|A0A0A0MTS2_HUMAN;tr|K7EQ48|K7EQ48_HUMAN;tr|A0A0J9YXP8|A0A0J9YXP8_HUMAN;tr|A0A0J9YX90|A0A0J9YX90_HUMAN;tr|A0A0J9YYH3|A0A0J9YYH3_HUMAN;CON__Q3ZBD7;tr|K7ESF4|K7ESF4_HUMAN	B4DVJ0	GPI	tr|B4DVJ0|B4DVJ0_HUMAN Glucose-6-phosphate isomerase OS=Homo sapiens PE=2 SV=1;tr|B4DE36|B4DE36_HUMAN Glucose-6-phosphate isomerase OS=Homo sapiens PE=2 SV=1;sp|P06744|G6PI_HUMAN Glucose-6-phosphate isomerase OS=Homo sapiens GN=GPI PE=1 SV=4;tr|A0A1W6AYU6|	11	5	5	5	14.7	59.99	0	0	267430000	211850000	0	0	321160000	570680000	82269000	243750000	0	99559000	135400000	87416000	0	187970000	0
tr|B4DVE1|B4DVE1_HUMAN;tr|A0A0S2Z3Y1|A0A0S2Z3Y1_HUMAN;sp|Q08380|LG3BP_HUMAN;tr|B3KP88|B3KP88_HUMAN;tr|B4DDG4|B4DDG4_HUMAN;tr|B4DI70|B4DI70_HUMAN;tr|B4DWA8|B4DWA8_HUMAN;tr|K7EP36|K7EP36_HUMAN;tr|K7ESM3|K7ESM3_HUMAN;tr|K7EKQ5|K7EKQ5_HUMAN;tr|K7ES75|K7ES75_HUMAN;tr|K7EN99|K7EN99_HUMAN;tr|K7ERZ6|K7ERZ6_HUMAN;tr|K7EJY8|K7EJY8_HUMAN;tr|K7EJD3|K7EJD3_HUMAN;tr|K7EQT9|K7EQT9_HUMAN	B4DVE1	LGALS3BP	tr|B4DVE1|B4DVE1_HUMAN cDNA FLJ53478, highly similar to Galectin-3-binding protein OS=Homo sapiens PE=2 SV=1;tr|A0A0S2Z3Y1|A0A0S2Z3Y1_HUMAN Lectin galactoside-binding soluble 3 binding protein isoform 1 (Fragment) OS=Homo sapiens GN=LGALS3BP PE=2 SV=1;sp|Q	16	15	15	15	31.4	64.096	360420000	532760000	481270000	859150000	453310000	716810000	405650000	383360000	561280000	240340000	443140000	667890000	825830000	387670000	312370000	533280000	723040000
tr|B4DV98|B4DV98_HUMAN;tr|Q58EZ6|Q58EZ6_HUMAN;tr|A0A158T700|A0A158T700_HUMAN;tr|A0A0G2JP44|A0A0G2JP44_HUMAN;tr|A0A0G2JMW3|A0A0G2JMW3_HUMAN;sp|Q9HBB8|CDHR5_HUMAN	B4DV98	MUPCDH	tr|B4DV98|B4DV98_HUMAN cDNA FLJ53522, highly similar to Homo sapiens mucin and cadherin-like (MUCDHL), transcript variant 3, mRNA OS=Homo sapiens PE=2 SV=1;tr|Q58EZ6|Q58EZ6_HUMAN Mucin-like protocadherin OS=Homo sapiens GN=MUPCDH PE=2 SV=1;tr|A0A158T700|A0	6	2	2	2	2.8	68.871	0	0	0	0	0	0	0	0	0	0	25308000	11107000	0	0	0	0	0
tr|B4DUV1|B4DUV1_HUMAN;tr|B1AHL2|B1AHL2_HUMAN;sp|P23142|FBLN1_HUMAN;tr|Q8NBH6|Q8NBH6_HUMAN;CON__ENSEMBL:ENSBTAP00000016046;tr|B1AHM7|B1AHM7_HUMAN;tr|H7C1M6|H7C1M6_HUMAN;tr|B1AHM9|B1AHM9_HUMAN;tr|B1AHM8|B1AHM8_HUMAN;tr|B1AHM6|B1AHM6_HUMAN;tr|B1AHN3|B1AHN3_HUMAN	B4DUV1	FBLN1	tr|B4DUV1|B4DUV1_HUMAN Fibulin-1 OS=Homo sapiens PE=2 SV=1;tr|B1AHL2|B1AHL2_HUMAN Fibulin-1 OS=Homo sapiens GN=FBLN1 PE=1 SV=1;sp|P23142|FBLN1_HUMAN Fibulin-1 OS=Homo sapiens GN=FBLN1 PE=1 SV=4;tr|Q8NBH6|Q8NBH6_HUMAN Fibulin-1 OS=Homo sapiens PE=2 SV=1	11	17	17	17	35.7	70.154	366040000	346890000	398220000	149000000	173370000	276420000	172640000	290600000	166810000	55824000	44394000	253460000	525060000	222150000	50115000	309610000	187600000
tr|B4DUI5|B4DUI5_HUMAN;tr|V9HWK1|V9HWK1_HUMAN;sp|P60174|TPIS_HUMAN;tr|Q53HE2|Q53HE2_HUMAN;tr|Q2QD09|Q2QD09_HUMAN;tr|U3KQF3|U3KQF3_HUMAN;tr|U3KPZ0|U3KPZ0_HUMAN;tr|U3KPS5|U3KPS5_HUMAN	B4DUI5	HEL-S-49	tr|B4DUI5|B4DUI5_HUMAN Triosephosphate isomerase OS=Homo sapiens PE=2 SV=1;tr|V9HWK1|V9HWK1_HUMAN Triosephosphate isomerase OS=Homo sapiens GN=HEL-S-49 PE=2 SV=1;sp|P60174|TPIS_HUMAN Triosephosphate isomerase OS=Homo sapiens GN=TPI1 PE=1 SV=3;tr|Q53HE2|Q53	8	5	5	5	30	22.871	51217000	70202000	65895000	0	52842000	22599000	69507000	62505000	0	0	34691000	62301000	222210000	41388000	0	74476000	0
tr|B4DU16|B4DU16_HUMAN	B4DU16		tr|B4DU16|B4DU16_HUMAN cDNA FLJ54550, highly similar to Homo sapiens fibronectin 1 (FN1), transcript variant 6, mRNA OS=Homo sapiens PE=2 SV=1	1	39	2	0	63.1	98.155	0	150530000	136600000	260600000	97985000	0	126720000	90748000	0	109080000	0	130690000	241330000	0	0	0	94883000
tr|B4DTF0|B4DTF0_HUMAN;tr|H0YJV2|H0YJV2_HUMAN;sp|Q9NUV7|SPTC3_HUMAN;tr|A0A024R6H1|A0A024R6H1_HUMAN;sp|O15270|SPTC2_HUMAN	B4DTF0	SPTLC2	tr|B4DTF0|B4DTF0_HUMAN cDNA FLJ52240, moderately similar to Serine palmitoyltransferase 2 (EC 2.3.1.50) OS=Homo sapiens PE=2 SV=1;tr|H0YJV2|H0YJV2_HUMAN Serine palmitoyltransferase 2 (Fragment) OS=Homo sapiens GN=SPTLC2 PE=1 SV=1;sp|Q9NUV7|SPTC3_HUMAN Seri	5	1	1	1	2.1	37.533	0	0	0	0	0	0	0	0	0	0	0	0	0	0	0	0	111460000
tr|B4DSX2|B4DSX2_HUMAN;tr|Q8IXK1|Q8IXK1_HUMAN;sp|Q9NPY3|C1QR1_HUMAN;tr|Q59EB6|Q59EB6_HUMAN	B4DSX2	CD93	tr|B4DSX2|B4DSX2_HUMAN cDNA FLJ60144, highly similar to Complement component C1q receptor OS=Homo sapiens PE=2 SV=1;tr|Q8IXK1|Q8IXK1_HUMAN C1q receptor protein OS=Homo sapiens GN=CD93 PE=2 SV=1;sp|Q9NPY3|C1QR1_HUMAN Complement component C1q receptor OS=Hom	4	4	4	4	19.3	36.614	0	0	31135000	51070000	42175000	57324000	42802000	46501000	37264000	45908000	58063000	46144000	45035000	40083000	0	80151000	39447000
tr|B4DSV9|B4DSV9_HUMAN;sp|Q7Z7G0|TARSH_HUMAN;tr|A0A1S5UZ16|A0A1S5UZ16_HUMAN;tr|H0Y897|H0Y897_HUMAN;tr|D3YTG3|D3YTG3_HUMAN;tr|H7C556|H7C556_HUMAN	B4DSV9	ABI3BP	tr|B4DSV9|B4DSV9_HUMAN cDNA FLJ56632, moderately similar to Target of Nesh-SH3 OS=Homo sapiens PE=2 SV=1;sp|Q7Z7G0|TARSH_HUMAN Target of Nesh-SH3 OS=Homo sapiens GN=ABI3BP PE=1 SV=1;tr|A0A1S5UZ16|A0A1S5UZ16_HUMAN Target of Nesh-SH3 OS=Homo sapiens GN=ABI3B	6	7	7	7	8.3	113.43	123810000	135190000	120250000	102720000	163060000	119500000	112780000	99406000	111270000	103850000	127990000	271410000	88538000	104030000	120020000	128770000	96386000
tr|B4DSI9|B4DSI9_HUMAN;tr|B4DGF1|B4DGF1_HUMAN;sp|Q04637|IF4G1_HUMAN;tr|B2RU10|B2RU10_HUMAN;tr|B2RU06|B2RU06_HUMAN;tr|Q4LE58|Q4LE58_HUMAN;tr|Q96I65|Q96I65_HUMAN;tr|C9J6B6|C9J6B6_HUMAN;tr|C9JF13|C9JF13_HUMAN;tr|E7EX73|E7EX73_HUMAN;tr|E9PGM1|E9PGM1_HUMAN;tr|E7EUU4|E7EUU4_HUMAN	B4DSI9		tr|B4DSI9|B4DSI9_HUMAN cDNA FLJ56483, highly similar to Eukaryotic translation initiation factor 4 gamma 1 OS=Homo sapiens PE=2 SV=1;tr|B4DGF1|B4DGF1_HUMAN cDNA FLJ56479, highly similar to Eukaryotic translation initiation factor 4 gamma 1 OS=Homo sapiens	12	2	2	2	1.3	166.58	0	0	0	0	0	0	0	0	0	0	0	0	8206000	0	0	0	0
tr|B4DRW6|B4DRW6_HUMAN;tr|B2RB32|B2RB32_HUMAN;tr|A0A0M4FEM1|A0A0M4FEM1_HUMAN;sp|P11217|PYGM_HUMAN;tr|B4DRQ4|B4DRQ4_HUMAN;tr|B4DSD8|B4DSD8_HUMAN;tr|E9PK47|E9PK47_HUMAN;sp|P11216|PYGB_HUMAN;tr|B2R825|B2R825_HUMAN;sp|P06737|PYGL_HUMAN;tr|Q59GM9|Q59GM9_HUMAN	B4DRW6	PYGM	tr|B4DRW6|B4DRW6_HUMAN Alpha-1,4 glucan phosphorylase OS=Homo sapiens PE=2 SV=1;tr|B2RB32|B2RB32_HUMAN Alpha-1,4 glucan phosphorylase OS=Homo sapiens PE=2 SV=1;tr|A0A0M4FEM1|A0A0M4FEM1_HUMAN Alpha-1,4 glucan phosphorylase OS=Homo sapiens GN=PYGM PE=3 SV=1;	11	2	2	2	3.6	95.903	0	0	0	0	0	0	30952000	0	0	0	0	0	0	0	0	0	0
tr|B4DR99|B4DR99_HUMAN	B4DR99		tr|B4DR99|B4DR99_HUMAN cDNA FLJ59140 OS=Homo sapiens PE=2 SV=1	1	1	1	1	7.5	23.325	0	0	0	0	0	0	0	0	0	0	0	0	0	0	0	0	40477000
tr|B4DQA0|B4DQA0_HUMAN;sp|P14151|LYAM1_HUMAN;tr|Q8WW79|Q8WW79_HUMAN;tr|A0A024R8Z0|A0A024R8Z0_HUMAN;tr|A0A0H5AY34|A0A0H5AY34_HUMAN;tr|Q6ULR8|Q6ULR8_HUMAN	B4DQA0	SELL	tr|B4DQA0|B4DQA0_HUMAN L-selectin OS=Homo sapiens PE=2 SV=1;sp|P14151|LYAM1_HUMAN L-selectin OS=Homo sapiens GN=SELL PE=1 SV=2;tr|Q8WW79|Q8WW79_HUMAN L-selectin OS=Homo sapiens GN=SELL PE=2 SV=1;tr|A0A024R8Z0|A0A024R8Z0_HUMAN L-selectin OS=Homo sapiens GN=	6	8	8	8	22.2	36.342	855670000	1288500000	994000000	1163700000	1236000000	1031300000	978450000	891680000	868950000	1200800000	1200600000	1284900000	816750000	908210000	815720000	1166400000	1246500000
tr|B4DQ98|B4DQ98_HUMAN;tr|B2RBF5|B2RBF5_HUMAN;sp|Q01459|DIAC_HUMAN;tr|B3KQS3|B3KQS3_HUMAN;tr|Q8TC97|Q8TC97_HUMAN	B4DQ98		tr|B4DQ98|B4DQ98_HUMAN cDNA FLJ55135, highly similar to Di-N-acetylchitobiase (EC 3.2.1.-) OS=Homo sapiens PE=2 SV=1;tr|B2RBF5|B2RBF5_HUMAN cDNA, FLJ95483, highly similar to Homo sapiens chitobiase, di-N-acetyl- (CTBS), mRNA OS=Homo sapiens PE=2 SV=1;sp|Q0	5	7	7	7	24.3	43.433	163970000	165800000	208260000	175960000	156690000	184630000	148250000	150890000	121120000	176060000	196290000	152000000	149780000	116280000	154310000	141330000	130500000
tr|B4DQ61|B4DQ61_HUMAN;sp|Q92835|SHIP1_HUMAN	B4DQ61		tr|B4DQ61|B4DQ61_HUMAN cDNA FLJ56795, highly similar to Homo sapiens inositol polyphosphate-5-phosphatase, 145kDa (INPP5D), transcript variant 1, mRNA OS=Homo sapiens PE=2 SV=1;sp|Q92835|SHIP1_HUMAN Phosphatidylinositol 3,4,5-trisphosphate 5-phosphatase 1	2	1	1	1	1.1	69.013	0	0	0	0	0	0	0	0	0	0	0	0	0	0	0	172880000	0
tr|B4DPQ0|B4DPQ0_HUMAN;tr|F5H2D0|F5H2D0_HUMAN;tr|D3DUT5|D3DUT5_HUMAN;tr|F5H3A3|F5H3A3_HUMAN	B4DPQ0	C1R	tr|B4DPQ0|B4DPQ0_HUMAN Complement C1r subcomponent OS=Homo sapiens GN=C1R PE=1 SV=1;tr|F5H2D0|F5H2D0_HUMAN Complement C1r subcomponent OS=Homo sapiens GN=C1R PE=1 SV=3	4	31	1	1	58.6	81.889	0	0	0	0	0	0	0	0	0	0	28642000	0	0	0	0	0	0
tr|B4DPP8|B4DPP8_HUMAN;tr|D3DNU8|D3DNU8_HUMAN;tr|Q05CF8|Q05CF8_HUMAN	B4DPP8	KNG1	tr|B4DPP8|B4DPP8_HUMAN cDNA FLJ53075, highly similar to Kininogen-1 OS=Homo sapiens PE=2 SV=1;tr|D3DNU8|D3DNU8_HUMAN Kininogen 1, isoform CRA_a OS=Homo sapiens GN=KNG1 PE=4 SV=1;tr|Q05CF8|Q05CF8_HUMAN KNG1 protein OS=Homo sapiens GN=KNG1 PE=2 SV=1	3	31	3	3	62.4	46.496	12661000000	14092000000	15265000000	14354000000	11674000000	12062000000	7668900000	13640000000	26748000000	19420000000	13238000000	9482600000	12900000000	8135800000	17205000000	14238000000	6028100000
tr|B4DNE0|B4DNE0_HUMAN;tr|Q96RE1|Q96RE1_HUMAN;tr|Q16577|Q16577_HUMAN;tr|Q9NZS6|Q9NZS6_HUMAN;tr|A0A087WVQ9|A0A087WVQ9_HUMAN;tr|Q6IPT9|Q6IPT9_HUMAN;tr|Q6IPS9|Q6IPS9_HUMAN;tr|Q6IPN6|Q6IPN6_HUMAN;tr|Q53HR5|Q53HR5_HUMAN;tr|Q53HQ7|Q53HQ7_HUMAN;tr|Q53HM9|Q53HM9_HUMAN;tr|Q53GE9|Q53GE9_HUMAN;tr|Q53GA1|Q53GA1_HUMAN;tr|Q53G85|Q53G85_HUMAN;tr|A8K9C4|A8K9C4_HUMAN;sp|Q5VTE0|EF1A3_HUMAN;sp|P68104|EF1A1_HUMAN;tr…	B4DNE0	EEF1A1L14	tr|B4DNE0|B4DNE0_HUMAN cDNA FLJ52573, highly similar to Elongation factor 1-alpha 1 OS=Homo sapiens PE=2 SV=1;tr|Q96RE1|Q96RE1_HUMAN Translation elongation factor 1 alpha 1-like 14 OS=Homo sapiens GN=EEF1A1L14 PE=2 SV=1;tr|Q16577|Q16577_HUMAN Elongation fa	36	2	2	2	5.8	42.596	0	0	36442000	0	0	0	0	0	0	0	0	0	0	0	0	0	0
tr|B4DLJ6|B4DLJ6_HUMAN;tr|A0A1S5UZ24|A0A1S5UZ24_HUMAN;tr|Q4ZG40|Q4ZG40_HUMAN;sp|Q9UEW3|MARCO_HUMAN;tr|C9JKT8|C9JKT8_HUMAN	B4DLJ6	MARCO	tr|B4DLJ6|B4DLJ6_HUMAN cDNA FLJ56989, highly similar to Macrophage receptor MARCO OS=Homo sapiens PE=2 SV=1;tr|A0A1S5UZ24|A0A1S5UZ24_HUMAN Macrophage receptor OS=Homo sapiens GN=MARCO PE=2 SV=1;tr|Q4ZG40|Q4ZG40_HUMAN Macrophage receptor with collagenous st	5	4	4	4	9.7	49.733	0	0	0	52125000	0	47325000	0	83729000	0	0	66675000	0	0	77464000	0	45718000	87483000
tr|B4DL49|B4DL49_HUMAN;tr|A8K2H4|A8K2H4_HUMAN;tr|A0A024R374|A0A024R374_HUMAN;sp|P07858|CATB_HUMAN;tr|R4GMQ5|R4GMQ5_HUMAN;tr|E9PS78|E9PS78_HUMAN;tr|E9PR54|E9PR54_HUMAN;tr|E9PJ67|E9PJ67_HUMAN;tr|Q5HYG5|Q5HYG5_HUMAN;tr|E9PCB3|E9PCB3_HUMAN;tr|E9PKQ7|E9PKQ7_HUMAN;tr|E9PNL5|E9PNL5_HUMAN;tr|E9PHZ5|E9PHZ5_HUMAN;tr|E9PLY3|E9PLY3_HUMAN;tr|E9PSG5|E9PSG5_HUMAN;tr|E9PQM1|E9PQM1_HUMAN;tr|B4DMY4|B4DMY4_HUMAN;tr…	B4DL49	CTSB	tr|B4DL49|B4DL49_HUMAN cDNA FLJ58073, moderately similar to Cathepsin B (EC 3.4.22.1) OS=Homo sapiens PE=2 SV=1;tr|A8K2H4|A8K2H4_HUMAN cDNA FLJ78235 OS=Homo sapiens PE=2 SV=1;tr|A0A024R374|A0A024R374_HUMAN Cathepsin B, isoform CRA_a OS=Homo sapiens GN=CTSB	18	2	2	2	11.4	30.767	0	0	0	0	0	33784000	0	0	0	0	32131000	21857000	23652000	0	0	0	0
tr|B4DI50|B4DI50_HUMAN;sp|Q6P387|CP046_HUMAN	B4DI50	C16orf46	tr|B4DI50|B4DI50_HUMAN cDNA FLJ50770 OS=Homo sapiens PE=2 SV=1;sp|Q6P387|CP046_HUMAN Uncharacterized protein C16orf46 OS=Homo sapiens GN=C16orf46 PE=2 SV=2	2	1	1	1	8.2	13.741	0	0	0	0	0	0	0	0	0	0	0	0	0	0	0	0	6473700
tr|B4DHR1|B4DHR1_HUMAN;tr|Q53G71|Q53G71_HUMAN;tr|V9HW88|V9HW88_HUMAN;sp|P27797|CALR_HUMAN	B4DHR1	HEL-S-99n	tr|B4DHR1|B4DHR1_HUMAN cDNA FLJ53009, highly similar to Calreticulin OS=Homo sapiens PE=2 SV=1;tr|Q53G71|Q53G71_HUMAN Calreticulin variant (Fragment) OS=Homo sapiens PE=2 SV=1;tr|V9HW88|V9HW88_HUMAN Calreticulin, isoform CRA_b OS=Homo sapiens GN=HEL-S-99n	4	2	2	2	10.4	24.287	37209000	0	38108000	32266000	36147000	27003000	0	46713000	23206000	34096000	40712000	28227000	41078000	30464000	25145000	29844000	0
tr|B4DHM2|B4DHM2_HUMAN;tr|A0A087X0I3|A0A087X0I3_HUMAN;tr|B4E3Q4|B4E3Q4_HUMAN;tr|B2RAS2|B2RAS2_HUMAN;sp|Q9NZK5|ADA2_HUMAN	B4DHM2	ADA2	tr|B4DHM2|B4DHM2_HUMAN cDNA FLJ57983, highly similar to Cat eye syndrome critical region protein 1 OS=Homo sapiens PE=2 SV=1;tr|A0A087X0I3|A0A087X0I3_HUMAN Adenosine deaminase 2 OS=Homo sapiens GN=ADA2 PE=1 SV=1;tr|B4E3Q4|B4E3Q4_HUMAN Adenosine deaminase 2	5	2	2	2	10.7	30.114	0	0	29919000	0	0	28345000	0	32334000	0	0	0	0	31679000	23707000	0	0	26176000
tr|B4DEW5|B4DEW5_HUMAN;tr|B4E3H8|B4E3H8_HUMAN;sp|Q9H8L6|MMRN2_HUMAN	B4DEW5	MMRN2	tr|B4DEW5|B4DEW5_HUMAN cDNA FLJ54049, highly similar to Multimerin-2 OS=Homo sapiens PE=2 SV=1;tr|B4E3H8|B4E3H8_HUMAN cDNA FLJ54082, highly similar to Multimerin-2 OS=Homo sapiens PE=2 SV=1;sp|Q9H8L6|MMRN2_HUMAN Multimerin-2 OS=Homo sapiens GN=MMRN2 PE=1 S	3	2	2	2	4.5	80.038	0	0	0	0	0	0	0	0	0	0	0	0	0	0	0	15854000	0
tr|B4DEN5|B4DEN5_HUMAN;tr|B3KQQ7|B3KQQ7_HUMAN;tr|A0A024R5F9|A0A024R5F9_HUMAN;sp|O43505|B4GA1_HUMAN	B4DEN5		tr|B4DEN5|B4DEN5_HUMAN cDNA FLJ54344, highly similar to N-acetyllactosaminidebeta-1,3-N-acetylglucosaminyltransferase (EC 2.4.1.149) OS=Homo sapiens PE=2 SV=1;tr|B3KQQ7|B3KQQ7_HUMAN cDNA PSEC0037 fis, clone NT2RP1000800, highly similar to N-acetyllactosami	4	3	3	3	7.8	46.38	0	0	0	0	0	0	0	0	0	0	12206000	16845000	0	0	0	0	0
tr|B3KXZ9|B3KXZ9_HUMAN;tr|B2R642|B2R642_HUMAN;tr|A8K6A6|A8K6A6_HUMAN;tr|A0A024R3I5|A0A024R3I5_HUMAN;sp|P43121|MUC18_HUMAN	B3KXZ9		tr|B3KXZ9|B3KXZ9_HUMAN cDNA FLJ46477 fis, clone THYMU3025118, highly similar to Cell surface glycoprotein MUC18 OS=Homo sapiens PE=2 SV=1;tr|B2R642|B2R642_HUMAN cDNA, FLJ92775, highly similar to Homo sapiens melanoma cell adhesion molecule (MCAM), mRNA OS=	5	11	11	11	25.4	59.019	218430000	203940000	225810000	219310000	319600000	304460000	248340000	313230000	265190000	296010000	328020000	263110000	215400000	331550000	205800000	364600000	224530000
tr|B3KXI7|B3KXI7_HUMAN;sp|Q9BXJ4|C1QT3_HUMAN;tr|E9PGA6|E9PGA6_HUMAN;tr|Q59G48|Q59G48_HUMAN	B3KXI7		tr|B3KXI7|B3KXI7_HUMAN cDNA FLJ45477 fis, clone BRSTN2018692, moderately similar to Complement C1q tumor necrosis factor-relatedprotein 3 OS=Homo sapiens PE=2 SV=1;sp|Q9BXJ4|C1QT3_HUMAN Complement C1q tumor necrosis factor-related protein 3 OS=Homo sapiens	4	2	2	2	19.1	10.896	0	29504000	0	0	22345000	0	0	0	35853000	28938000	25714000	0	0	29968000	0	63853000	54012000
tr|B3KX75|B3KX75_HUMAN	B3KX75		tr|B3KX75|B3KX75_HUMAN cDNA FLJ44930 fis, clone BRAMY3015549, highly similar to Neural cell adhesion molecule L1-like protein (Fragment) OS=Homo sapiens PE=2 SV=1	1	17	17	1	19.4	124.76	394870000	363580000	418270000	343210000	384540000	379510000	338610000	406360000	353890000	482060000	382590000	325160000	308730000	458280000	313480000	533240000	433180000
tr|B3KUZ8|B3KUZ8_HUMAN;tr|A8K482|A8K482_HUMAN;tr|A0A024R6W0|A0A024R6W0_HUMAN;sp|P00505|AATM_HUMAN	B3KUZ8	GOT2	tr|B3KUZ8|B3KUZ8_HUMAN Aspartate aminotransferase OS=Homo sapiens PE=2 SV=1;tr|A8K482|A8K482_HUMAN Aspartate aminotransferase OS=Homo sapiens PE=2 SV=1;tr|A0A024R6W0|A0A024R6W0_HUMAN Aspartate aminotransferase OS=Homo sapiens GN=GOT2 PE=4 SV=1;sp|P00505|AA	4	1	1	1	3.2	41.326	0	0	0	0	0	0	8960700	0	0	0	0	0	0	0	0	0	0
tr|B3KUR3|B3KUR3_HUMAN;tr|A0A024R782|A0A024R782_HUMAN;sp|P07738|PMGE_HUMAN;tr|Q59GR5|Q59GR5_HUMAN;tr|C9JH23|C9JH23_HUMAN	B3KUR3	BPGM	tr|B3KUR3|B3KUR3_HUMAN cDNA FLJ40459 fis, clone TESTI2041800, highly similar to BISPHOSPHOGLYCERATE MUTASE (EC 5.4.2.4) OS=Homo sapiens PE=2 SV=1;tr|A0A024R782|A0A024R782_HUMAN Phosphoglycerate mutase OS=Homo sapiens GN=BPGM PE=2 SV=1;sp|P07738|PMGE_HUMAN	5	6	6	6	36.4	27.991	72059000	119420000	85084000	54671000	29871000	0	47082000	119910000	43444000	0	43208000	89912000	111640000	92789000	0	108950000	0
tr|B3KTU0|B3KTU0_HUMAN;sp|P07911|UROM_HUMAN;tr|X6RBG4|X6RBG4_HUMAN;tr|B3KXM9|B3KXM9_HUMAN	B3KTU0	UMOD	tr|B3KTU0|B3KTU0_HUMAN cDNA FLJ38724 fis, clone KIDNE2010151, highly similar to UROMODULIN OS=Homo sapiens PE=2 SV=1;sp|P07911|UROM_HUMAN Uromodulin OS=Homo sapiens GN=UMOD PE=1 SV=1;tr|X6RBG4|X6RBG4_HUMAN Uromodulin OS=Homo sapiens GN=UMOD PE=1 SV=1;tr|B3	4	4	4	4	7.3	63.288	30861000	24468000	24692000	25188000	0	24174000	54786000	48530000	0	0	24922000	23957000	0	27289000	28267000	0	31772000
tr|B3KSS4|B3KSS4_HUMAN;tr|A0A0A0MSA9|A0A0A0MSA9_HUMAN;tr|A8K4I1|A8K4I1_HUMAN;tr|A0A0C4DG49|A0A0C4DG49_HUMAN;sp|P15151|PVR_HUMAN	B3KSS4	PVR	tr|B3KSS4|B3KSS4_HUMAN cDNA FLJ36858 fis, clone ASTRO2015185, highly similar to POLIOVIRUS RECEPTOR OS=Homo sapiens PE=2 SV=1;tr|A0A0A0MSA9|A0A0A0MSA9_HUMAN Poliovirus receptor OS=Homo sapiens GN=PVR PE=1 SV=1;tr|A8K4I1|A8K4I1_HUMAN cDNA FLJ75404 OS=Homo s	5	6	6	6	19.6	39.579	335290000	295140000	297310000	259390000	270100000	228200000	274790000	353070000	371130000	300640000	245930000	148540000	268920000	185510000	320000000	298560000	161560000
tr|B3KS49|B3KS49_HUMAN	B3KS49		tr|B3KS49|B3KS49_HUMAN cDNA FLJ35478 fis, clone SMINT2007796, highly similar to Gelsolin OS=Homo sapiens PE=2 SV=1	1	21	1	1	64.1	52.342	0	0	0	0	0	0	0	0	0	0	0	0	0	0	0	0	30452000
tr|B3KRY3|B3KRY3_HUMAN;tr|A0A024RDY3|A0A024RDY3_HUMAN;sp|P11279|LAMP1_HUMAN	B3KRY3	L	tr|B3KRY3|B3KRY3_HUMAN cDNA FLJ35079 fis, clone PLACE6005283, highly similar to Lysosome-associated membrane glycoprotein 1 OS=Homo sapiens PE=2 SV=1;tr|A0A024RDY3|A0A024RDY3_HUMAN Lysosomal-associated membrane protein 1, isoform CRA_a OS=Homo sapiens GN=L	3	1	1	1	2.8	42.585	0	0	0	0	0	0	0	0	0	0	0	0	0	0	13260000	0	0
tr|B3KQR6|B3KQR6_HUMAN;tr|A0A024RDB8|A0A024RDB8_HUMAN;sp|Q9Y251|HPSE_HUMAN	B3KQR6	HPSE	tr|B3KQR6|B3KQR6_HUMAN cDNA PSEC0090 fis, clone PLACE1001300, highly similar to Heparanase (EC 3.2.-.-) OS=Homo sapiens PE=2 SV=1;tr|A0A024RDB8|A0A024RDB8_HUMAN Heparanase, isoform CRA_a OS=Homo sapiens GN=HPSE PE=4 SV=1;sp|Q9Y251|HPSE_HUMAN Heparanase OS=	3	2	2	2	4.4	61.051	0	0	0	0	0	0	0	0	0	0	0	0	0	0	0	0	37251000
tr|B3KNB4|B3KNB4_HUMAN;sp|P61981|1433G_HUMAN;tr|B4DE78|B4DE78_HUMAN;tr|B4DHC4|B4DHC4_HUMAN	B3KNB4	YWHAG	tr|B3KNB4|B3KNB4_HUMAN cDNA FLJ14168 fis, clone NT2RP2001440, highly similar to 14-3-3 protein gamma OS=Homo sapiens PE=2 SV=1;sp|P61981|1433G_HUMAN 14-3-3 protein gamma OS=Homo sapiens GN=YWHAG PE=1 SV=2;tr|B4DE78|B4DE78_HUMAN cDNA FLJ52141, highly simila	4	4	2	2	14.6	28.242	0	0	0	0	6474000	0	17256000	0	0	0	0	0	0	0	0	0	0
tr|B3GN61|B3GN61_HUMAN;tr|D3XNU5|D3XNU5_HUMAN;tr|A0A0U2ZQU7|A0A0U2ZQU7_HUMAN;tr|A0A0E3XJU3|A0A0E3XJU3_HUMAN;sp|P12830|CADH1_HUMAN;tr|Q9UII7|Q9UII7_HUMAN;tr|A0A087WXI5|A0A087WXI5_HUMAN;tr|A5D8W4|A5D8W4_HUMAN;tr|A0A087WX17|A0A087WX17_HUMAN;tr|A0A087WU43|A0A087WU43_HUMAN;tr|H3BNC6|H3BNC6_HUMAN;tr|J3QKP1|J3QKP1_HUMAN;tr|H3BVI7|H3BVI7_HUMAN;tr|B4DNH0|B4DNH0_HUMAN	B3GN61	CDH1	tr|B3GN61|B3GN61_HUMAN Truncated E-cadherin OS=Homo sapiens GN=CDH1 PE=2 SV=1;tr|D3XNU5|D3XNU5_HUMAN E-cadherin 1 OS=Homo sapiens GN=CDH1 PE=4 SV=1;tr|A0A0U2ZQU7|A0A0U2ZQU7_HUMAN E-cadherin 1 OS=Homo sapiens GN=CDH1 PE=4 SV=1;tr|A0A0E3XJU3|A0A0E3XJU3_HUMAN	14	7	7	7	12.3	83.822	83363000	99330000	71356000	113140000	83546000	151300000	115480000	128470000	0	126200000	134740000	153740000	0	135030000	85237000	161050000	0
tr|B2RMS9|B2RMS9_HUMAN;sp|Q14624|ITIH4_HUMAN;tr|B7Z544|B7Z544_HUMAN;tr|H7C0L5|H7C0L5_HUMAN;tr|Q68DH2|Q68DH2_HUMAN;tr|B7Z551|B7Z551_HUMAN;tr|Q59FS1|Q59FS1_HUMAN;tr|B7Z8Q7|B7Z8Q7_HUMAN;CON__Q3T052	B2RMS9	ITIH4	tr|B2RMS9|B2RMS9_HUMAN Inter-alpha (Globulin) inhibitor H4 (Plasma Kallikrein-sensitive glycoprotein) OS=Homo sapiens GN=ITIH4 PE=2 SV=1;sp|Q14624|ITIH4_HUMAN Inter-alpha-trypsin inhibitor heavy chain H4 OS=Homo sapiens GN=ITIH4 PE=1 SV=4;tr|B7Z544|B7Z544_	9	43	43	3	55.6	103.36	83323000000	65661000000	67341000000	74364000000	77719000000	71739000000	80635000000	59052000000	66858000000	72022000000	64026000000	87070000000	68849000000	77573000000	72758000000	64852000000	76908000000
tr|B2RBZ5|B2RBZ5_HUMAN	B2RBZ5		tr|B2RBZ5|B2RBZ5_HUMAN cDNA, FLJ95778, highly similar to Homo sapiens serpin peptidase inhibitor, clade A (alpha-1 antiproteinase, antitrypsin), member 10 (SERPINA10), mRNA OS=Homo sapiens PE=2 SV=1	1	18	1	1	43.2	50.674	81935000	58252000	59407000	123670000	31180000	0	57120000	118140000	24861000	141610000	69585000	74288000	93598000	0	66571000	82184000	68390000
tr|B2RBW9|B2RBW9_HUMAN;sp|P55103|INHBC_HUMAN	B2RBW9	INHBC	tr|B2RBW9|B2RBW9_HUMAN cDNA, FLJ95746, highly similar to Homo sapiens inhibin, beta C (INHBC), mRNA OS=Homo sapiens PE=2 SV=1;sp|P55103|INHBC_HUMAN Inhibin beta C chain OS=Homo sapiens GN=INHBC PE=2 SV=1	2	3	3	3	10.2	38.225	53790000	27877000	20142000	47159000	0	26610000	25258000	21158000	49474000	0	38592000	38819000	27691000	0	51916000	36174000	28372000
tr|B2RA39|B2RA39_HUMAN;sp|Q9BXR6|FHR5_HUMAN;tr|Q05CF5|Q05CF5_HUMAN	B2RA39	CFHR5	tr|B2RA39|B2RA39_HUMAN cDNA, FLJ94686, highly similar to Homo sapiens complement factor H-related 5 (CFHL5), mRNA OS=Homo sapiens PE=2 SV=1;sp|Q9BXR6|FHR5_HUMAN Complement factor H-related protein 5 OS=Homo sapiens GN=CFHR5 PE=1 SV=1;tr|Q05CF5|Q05CF5_HUMAN	3	11	10	10	28.3	64.391	228830000	390530000	242560000	320110000	327130000	427020000	418720000	225730000	431340000	420790000	288090000	314280000	361700000	275750000	299660000	313460000	345290000
tr|B2R950|B2R950_HUMAN;sp|P20742|PZP_HUMAN;tr|F5GXY0|F5GXY0_HUMAN	B2R950	PZP	tr|B2R950|B2R950_HUMAN cDNA, FLJ94213, highly similar to Homo sapiens pregnancy-zone protein (PZP), mRNA OS=Homo sapiens PE=2 SV=1;sp|P20742|PZP_HUMAN Pregnancy zone protein OS=Homo sapiens GN=PZP PE=1 SV=4	3	48	40	36	47.4	163.87	1094600000	1167700000	1205600000	7489200000	444770000	2731200000	2397400000	2177000000	723800000	658150000	4166000000	593880000	3074300000	0	1860300000	571440000	2374800000
tr|B2R8I2|B2R8I2_HUMAN;tr|Q68DR3|Q68DR3_HUMAN	B2R8I2		tr|B2R8I2|B2R8I2_HUMAN cDNA, FLJ93914, highly similar to Homo sapiens histidine-rich glycoprotein (HRG), mRNA OS=Homo sapiens PE=2 SV=1	2	25	25	2	57.1	59.512	27109000000	40943000000	30074000000	32114000000	48986000000	49814000000	38174000000	44423000000	46072000000	36706000000	29521000000	63394000000	42085000000	31927000000	35942000000	73524000000	40439000000
tr|B2R888|B2R888_HUMAN;sp|P08571|CD14_HUMAN;tr|F1C4A7|F1C4A7_HUMAN;tr|D6RFL4|D6RFL4_HUMAN;tr|E7EVL5|E7EVL5_HUMAN	B2R888	CD14	tr|B2R888|B2R888_HUMAN Monocyte differentiation antigen CD14 OS=Homo sapiens PE=2 SV=1;sp|P08571|CD14_HUMAN Monocyte differentiation antigen CD14 OS=Homo sapiens GN=CD14 PE=1 SV=2;tr|F1C4A7|F1C4A7_HUMAN Monocyte differentiation antigen CD14 OS=Homo sapiens	5	14	14	14	45.9	40.048	1443400000	1486300000	1441700000	1895800000	1624500000	2478100000	1817700000	1778100000	1994100000	2782800000	1780400000	2870500000	1594900000	1555300000	2044300000	1849200000	2238300000
tr|B2R815|B2R815_HUMAN;tr|A0A024R6I9|A0A024R6I9_HUMAN;sp|P29622|KAIN_HUMAN	B2R815		tr|B2R815|B2R815_HUMAN cDNA, FLJ93695, highly similar to Homo sapiens serpin peptidase inhibitor, clade A (alpha-1 antiproteinase, antitrypsin), member 4 (SERPINA4), mRNA OS=Homo sapiens PE=2 SV=1;tr|A0A024R6I9|A0A024R6I9_HUMAN Serpin peptidase inhibitor,	3	22	22	22	56.2	48.525	16218000000	14855000000	15429000000	14690000000	15536000000	13478000000	14087000000	15196000000	13101000000	20237000000	16849000000	18184000000	15936000000	14600000000	20184000000	13760000000	10080000000
tr|B2R773|B2R773_HUMAN;tr|A8K660|A8K660_HUMAN;sp|Q15848|ADIPO_HUMAN	B2R773	ADIPOQ	tr|B2R773|B2R773_HUMAN cDNA, FLJ93312, highly similar to Homo sapiens adipose most abundant gene transcript 1 (APM1), mRNA OS=Homo sapiens PE=2 SV=1;tr|A8K660|A8K660_HUMAN Adiponectin OS=Homo sapiens GN=ADIPOQ PE=2 SV=1;sp|Q15848|ADIPO_HUMAN Adiponectin OS	3	5	5	5	32.8	26.425	1042700000	888350000	806940000	1001500000	726380000	690120000	713170000	1644800000	640040000	703370000	666120000	1085500000	991640000	1057400000	388220000	1662800000	1108300000
tr|B2R701|B2R701_HUMAN	B2R701		tr|B2R701|B2R701_HUMAN cDNA, FLJ93202, Homo sapiens protease inhibitor 16 (PI16), mRNA OS=Homo sapiens PE=2 SV=1	1	9	1	1	24.1	45.731	0	0	0	0	0	0	0	0	0	0	0	0	0	0	0	45543000	0
tr|B2R6W1|B2R6W1_HUMAN	B2R6W1		tr|B2R6W1|B2R6W1_HUMAN cDNA, FLJ93143, highly similar to Homo sapiens complement component 7 (C7), mRNA OS=Homo sapiens PE=2 SV=1	1	38	2	0	58.1	93.545	281410000	324290000	467790000	547050000	644210000	165870000	363290000	638110000	500750000	0	224020000	424860000	421660000	1270400000	239190000	468200000	838770000
tr|B2R6V9|B2R6V9_HUMAN;sp|P00488|F13A_HUMAN;tr|B4E2L8|B4E2L8_HUMAN;tr|Q9NQP5|Q9NQP5_HUMAN;tr|A6PVK5|A6PVK5_HUMAN	B2R6V9	F13A1	tr|B2R6V9|B2R6V9_HUMAN cDNA, FLJ93141, highly similar to Homo sapiens coagulation factor XIII, A1 polypeptide (F13A1), mRNA OS=Homo sapiens PE=2 SV=1;sp|P00488|F13A_HUMAN Coagulation factor XIII A chain OS=Homo sapiens GN=F13A1 PE=1 SV=4;tr|B4E2L8|B4E2L8_H	5	11	11	11	16.1	83.24	99615000	83237000	121930000	145780000	121380000	270920000	153110000	213470000	97300000	231590000	107280000	169800000	191750000	156520000	65502000	170210000	105750000
tr|B2R672|B2R672_HUMAN;sp|Q9Y5Y7|LYVE1_HUMAN	B2R672	XLKD1	tr|B2R672|B2R672_HUMAN Extracellular link domain containing 1 OS=Homo sapiens GN=XLKD1 PE=2 SV=1;sp|Q9Y5Y7|LYVE1_HUMAN Lymphatic vessel endothelial hyaluronic acid receptor 1 OS=Homo sapiens GN=LYVE1 PE=1 SV=2	2	6	6	6	18	35.213	376540000	264910000	258430000	328340000	351080000	335330000	352890000	613450000	549360000	538990000	590750000	346710000	340740000	594220000	327010000	468100000	343700000
tr|B2R5G8|B2R5G8_HUMAN	B2R5G8		tr|B2R5G8|B2R5G8_HUMAN Serum amyloid A protein OS=Homo sapiens PE=2 SV=1	1	6	1	1	46.9	14.808	76199000	0	0	0	0	0	0	0	0	0	0	0	0	0	0	0	0
tr|B2R5C1|B2R5C1_HUMAN;tr|A0A024R7T7|A0A024R7T7_HUMAN;sp|P17041|ZNF32_HUMAN	B2R5C1	ZNF32	tr|B2R5C1|B2R5C1_HUMAN cDNA, FLJ92414, highly similar to Homo sapiens zinc finger protein 32 (KOX 30) (ZNF32), mRNA OS=Homo sapiens PE=2 SV=1;tr|A0A024R7T7|A0A024R7T7_HUMAN Zinc finger protein 32 (KOX 30), isoform CRA_a OS=Homo sapiens GN=ZNF32 PE=4 SV=1;s	3	2	2	2	8.1	30.999	0	0	0	0	0	0	0	0	0	0	0	0	0	0	0	0	13065000
tr|B2R582|B2R582_HUMAN;tr|Q68DS3|Q68DS3_HUMAN	B2R582	DKFZ	tr|B2R582|B2R582_HUMAN cDNA, FLJ92374, highly similar to Homo sapiens C-type lectin domain family 3, member B (CLEC3B), mRNA OS=Homo sapiens PE=2 SV=1;tr|Q68DS3|Q68DS3_HUMAN Putative uncharacterized protein DKFZp686H17246 (Fragment) OS=Homo sapiens GN=DKFZ	2	9	1	1	66.3	22.537	1067700000	921250000	938650000	1050000000	1265200000	999450000	950590000	993150000	1255600000	1291800000	1187200000	842640000	1075400000	1060500000	1394000000	1815200000	564660000
tr|B2R4C5|B2R4C5_HUMAN;sp|P61626|LYSC_HUMAN;tr|F8VV32|F8VV32_HUMAN;tr|A0A0B4J259|A0A0B4J259_HUMAN	B2R4C5	LYZ	tr|B2R4C5|B2R4C5_HUMAN Lysozyme OS=Homo sapiens GN=LYZ PE=2 SV=1;sp|P61626|LYSC_HUMAN Lysozyme C OS=Homo sapiens GN=LYZ PE=1 SV=1;tr|F8VV32|F8VV32_HUMAN Lysozyme C OS=Homo sapiens GN=LYZ PE=1 SV=1;tr|A0A0B4J259|A0A0B4J259_HUMAN Lysozyme C OS=Homo sapiens G	4	7	7	7	56.1	16.537	515790000	745460000	726620000	879090000	1051700000	1219000000	871130000	1093700000	624240000	1094600000	1152000000	1024100000	1009300000	787570000	655390000	1061100000	798930000
tr|B1N7B9|B1N7B9_HUMAN;tr|Q8IZD8|Q8IZD8_HUMAN	B1N7B9		tr|B1N7B9|B1N7B9_HUMAN Cryocrystalglobulin CC2 lambda light chain variable region (Fragment) OS=Homo sapiens PE=2 SV=1;tr|Q8IZD8|Q8IZD8_HUMAN Anti-thyroglobulin light chain variable region (Fragment) OS=Homo sapiens PE=2 SV=1	2	3	2	1	35.5	11.314	106130000	71909000	60150000	0	0	83492000	75003000	115790000	105560000	0	84393000	0	0	105030000	96889000	72889000	80587000
tr|B1N7B8|B1N7B8_HUMAN	B1N7B8		tr|B1N7B8|B1N7B8_HUMAN Cryocrystalglobulin CC1 kappa light chain variable region (Fragment) OS=Homo sapiens PE=2 SV=1	1	2	1	1	36.4	11.796	0	0	0	0	0	0	0	0	0	0	0	0	0	0	0	0	17494000
tr|B1N7B6|B1N7B6_HUMAN	B1N7B6		tr|B1N7B6|B1N7B6_HUMAN Cryocrystalglobulin CC1 heavy chain variable region (Fragment) OS=Homo sapiens PE=2 SV=1	1	3	1	1	31.7	13.193	0	0	0	0	0	0	0	0	0	0	0	0	0	0	0	0	20900000
tr|B1AP61|B1AP61_HUMAN;tr|Q9NVB8|Q9NVB8_HUMAN;tr|B4DF48|B4DF48_HUMAN;tr|A0A087WYF6|A0A087WYF6_HUMAN;tr|F8W7U3|F8W7U3_HUMAN;tr|J3KP36|J3KP36_HUMAN;tr|E7ESD2|E7ESD2_HUMAN;sp|Q9Y4E1|WAC2C_HUMAN;tr|B7ZME8|B7ZME8_HUMAN;tr|A8K5W5|A8K5W5_HUMAN;tr|A0A0A0MR88|A0A0A0MR88_HUMAN;tr|A0A096LPC5|A0A096LPC5_HUMAN;sp|Q641Q2|WAC2A_HUMAN	B1AP61	WASHC2A	tr|B1AP61|B1AP61_HUMAN WASH complex subunit 2A (Fragment) OS=Homo sapiens GN=WASHC2A PE=1 SV=1;tr|Q9NVB8|Q9NVB8_HUMAN cDNA FLJ10824 fis, clone NT2RP4001086 (Fragment) OS=Homo sapiens PE=2 SV=1;tr|B4DF48|B4DF48_HUMAN cDNA FLJ61221, highly similar to Protein	13	1	1	1	7.7	17.637	0	0	0	0	0	0	0	0	0	0	0	0	0	0	0	15451000	0
tr|B0ZBE2|B0ZBE2_HUMAN;sp|P01019|ANGT_HUMAN;tr|B4E1B3|B4E1B3_HUMAN;tr|B2R5S1|B2R5S1_HUMAN;tr|B4DE80|B4DE80_HUMAN;tr|A7L3A5|A7L3A5_HUMAN;tr|A7L3A4|A7L3A4_HUMAN;tr|A7L3A3|A7L3A3_HUMAN;tr|A7L3A1|A7L3A1_HUMAN;tr|A7L3A2|A7L3A2_HUMAN	B0ZBE2	AGT	tr|B0ZBE2|B0ZBE2_HUMAN Angiotensinogen (Serpin peptidase inhibitor, clade A, member 8) OS=Homo sapiens GN=AGT PE=2 SV=1;sp|P01019|ANGT_HUMAN Angiotensinogen OS=Homo sapiens GN=AGT PE=1 SV=1;tr|B4E1B3|B4E1B3_HUMAN cDNA FLJ53950, highly similar to Angiotensi	10	17	1	1	46.2	53.154	0	0	0	0	0	0	0	0	0	0	0	0	0	0	0	100980000	0
tr|A8KAJ3|A8KAJ3_HUMAN;tr|A0A0S2Z4F1|A0A0S2Z4F1_HUMAN;sp|Q12805|FBLN3_HUMAN;tr|A0A0S2Z3V1|A0A0S2Z3V1_HUMAN;tr|B2R6M6|B2R6M6_HUMAN;tr|Q59G97|Q59G97_HUMAN;tr|A0A0U1RQV3|A0A0U1RQV3_HUMAN;tr|B4DWH0|B4DWH0_HUMAN;tr|Q53TA7|Q53TA7_HUMAN;tr|B3KS53|B3KS53_HUMAN;tr|C9JQX7|C9JQX7_HUMAN;tr|C9J4J8|C9J4J8_HUMAN;tr|C9JPZ9|C9JPZ9_HUMAN;tr|Q580Q6|Q580Q6_HUMAN;tr|C9JUM4|C9JUM4_HUMAN	A8KAJ3		tr|A8KAJ3|A8KAJ3_HUMAN cDNA FLJ77823, highly similar to Homo sapiens EGF-containing fibulin-like extracellular matrix protein 1, transcript variant 3, mRNA OS=Homo sapiens PE=2 SV=1;tr|A0A0S2Z4F1|A0A0S2Z4F1_HUMAN EGF containing fibulin-like extracellular m	15	10	10	10	30.2	54.668	106350000	114620000	122970000	97163000	136770000	174210000	155840000	211720000	111540000	85858000	87456000	136710000	136940000	208740000	0	178510000	84909000
tr|A8K8Z4|A8K8Z4_HUMAN	A8K8Z4		tr|A8K8Z4|A8K8Z4_HUMAN cDNA FLJ78071, highly similar to Human MHC class III complement component C6 mRNA OS=Homo sapiens PE=2 SV=1	1	39	1	1	47.4	104.72	547080000	419490000	485050000	749570000	318540000	514890000	448790000	467980000	0	0	522720000	0	352960000	0	494010000	0	0
tr|A8K7G6|A8K7G6_HUMAN;sp|P05451|REG1A_HUMAN;tr|Q2TBE1|Q2TBE1_HUMAN;tr|Q6ICS1|Q6ICS1_HUMAN;sp|P48304|REG1B_HUMAN	A8K7G6		tr|A8K7G6|A8K7G6_HUMAN cDNA FLJ75763, highly similar to Homo sapiens regenerating islet-derived 1 alpha (pancreatic stone protein, pancreatic thread protein) (REG1A), mRNA OS=Homo sapiens PE=2 SV=1;sp|P05451|REG1A_HUMAN Lithostathine-1-alpha OS=Homo sapien	5	2	2	2	16.9	18.732	0	0	0	0	55266000	53571000	44413000	0	0	38361000	42854000	58587000	45079000	36261000	0	0	0
tr|A8K6T3|A8K6T3_HUMAN	A8K6T3		tr|A8K6T3|A8K6T3_HUMAN cDNA FLJ78674, highly similar to Homo sapiens desmocollin type 4 OS=Homo sapiens PE=2 SV=1	1	1	1	1	1.2	99.978	0	0	0	0	0	0	0	0	0	0	0	0	0	0	0	3633700	0
tr|A8K6K4|A8K6K4_HUMAN;sp|Q9NPH3|IL1AP_HUMAN;tr|C9J1D9|C9J1D9_HUMAN;tr|C9J9W1|C9J9W1_HUMAN;tr|C9JT28|C9JT28_HUMAN;tr|H7C3W4|H7C3W4_HUMAN	A8K6K4	I	tr|A8K6K4|A8K6K4_HUMAN cDNA FLJ77565, highly similar to Homo sapiens interleukin 1 receptor accessory protein (IL1RAP), transcript variant 1, mRNA OS=Homo sapiens PE=2 SV=1;sp|Q9NPH3|IL1AP_HUMAN Interleukin-1 receptor accessory protein OS=Homo sapiens GN=I	6	8	8	8	11.8	65.432	194140000	168680000	181350000	123540000	148090000	150590000	120570000	107770000	151600000	187920000	170030000	250730000	137420000	175240000	112940000	99785000	211870000
tr|A8K6C1|A8K6C1_HUMAN;tr|A0A0S2Z3F6|A0A0S2Z3F6_HUMAN;sp|P11597|CETP_HUMAN;tr|Q5TZS4|Q5TZS4_HUMAN;tr|B4DMZ5|B4DMZ5_HUMAN;tr|A0A0S2Z3I8|A0A0S2Z3I8_HUMAN;tr|H3BRJ9|H3BRJ9_HUMAN;tr|Q8IWL9|Q8IWL9_HUMAN;tr|F4YZX8|F4YZX8_HUMAN	A8K6C1		tr|A8K6C1|A8K6C1_HUMAN cDNA FLJ76868, highly similar to Homo sapiens cholesteryl ester transfer protein, plasma (CETP), mRNA OS=Homo sapiens PE=2 SV=1;tr|A0A0S2Z3F6|A0A0S2Z3F6_HUMAN Cholesteryl ester transfer protein plasma isoform 1 (Fragment) OS=Homo sap	9	10	10	10	25.8	54.78	0	0	0	0	0	0	0	0	0	0	273240000	273400000	574090000	180410000	62670000	86172000	0
tr|A8K5T0|A8K5T0_HUMAN	A8K5T0		tr|A8K5T0|A8K5T0_HUMAN cDNA FLJ75416, highly similar to Homo sapiens complement factor H (CFH), mRNA OS=Homo sapiens PE=2 SV=1	1	68	1	1	65.7	138.95	0	0	0	0	0	0	0	0	0	0	0	0	0	0	0	0	1633100000
tr|A8K5J8|A8K5J8_HUMAN;sp|P00736|C1R_HUMAN;tr|F5H1V0|F5H1V0_HUMAN;tr|F5H6Y3|F5H6Y3_HUMAN;tr|F5H3N3|F5H3N3_HUMAN;tr|F5H1N6|F5H1N6_HUMAN;tr|F5GWL0|F5GWL0_HUMAN	A8K5J8	C1R	tr|A8K5J8|A8K5J8_HUMAN cDNA FLJ75066, highly similar to Homo sapiens complement component 1, r subcomponent (C1R), mRNA OS=Homo sapiens PE=2 SV=1;sp|P00736|C1R_HUMAN Complement C1r subcomponent OS=Homo sapiens GN=C1R PE=1 SV=2	7	31	1	1	55	80.198	0	0	0	0	35656000	80183000	0	0	0	0	0	0	0	0	0	74142000	0
tr|A8K430|A8K430_HUMAN;tr|A0A024R145|A0A024R145_HUMAN;sp|P05062|ALDOB_HUMAN;tr|Q8NHT3|Q8NHT3_HUMAN;tr|A0A087WXX2|A0A087WXX2_HUMAN	A8K430	ALDOB	tr|A8K430|A8K430_HUMAN Fructose-bisphosphate aldolase OS=Homo sapiens PE=2 SV=1;tr|A0A024R145|A0A024R145_HUMAN Fructose-bisphosphate aldolase OS=Homo sapiens GN=ALDOB PE=3 SV=1;sp|P05062|ALDOB_HUMAN Fructose-bisphosphate aldolase B OS=Homo sapiens GN=ALDOB	5	9	8	8	26.9	39.472	172120000	128590000	100130000	134720000	223860000	159480000	105110000	109140000	91810000	210790000	143250000	129640000	82007000	212430000	199130000	91212000	75228000
tr|A8K3K1|A8K3K1_HUMAN;sp|P68133|ACTS_HUMAN;sp|P68032|ACTC_HUMAN;tr|B7Z6P1|B7Z6P1_HUMAN;sp|P63267|ACTH_HUMAN;tr|D2JYH4|D2JYH4_HUMAN;sp|P62736|ACTA_HUMAN;tr|B3KW67|B3KW67_HUMAN;tr|Q7Z7J6|Q7Z7J6_HUMAN;tr|A6NL76|A6NL76_HUMAN;tr|Q13707|Q13707_HUMAN;tr|B3KUD3|B3KUD3_HUMAN;tr|B4DUI8|B4DUI8_HUMAN;tr|C9JFL5|C9JFL5_HUMAN;tr|F6UVQ4|F6UVQ4_HUMAN;tr|F6QUT6|F6QUT6_HUMAN;tr|B7Z6I1|B7Z6I1_HUMAN;tr|B3KPP5|B3KPP5…	A8K3K1	ACTA1	tr|A8K3K1|A8K3K1_HUMAN cDNA FLJ78096, highly similar to Homo sapiens actin, alpha, cardiac muscle (ACTC), mRNA OS=Homo sapiens PE=2 SV=1;sp|P68133|ACTS_HUMAN Actin, alpha skeletal muscle OS=Homo sapiens GN=ACTA1 PE=1 SV=1;sp|P68032|ACTC_HUMAN Actin, alpha	19	12	3	3	37.1	42.047	78230000	61804000	172010000	128280000	106400000	99854000	205440000	107870000	88559000	64926000	113070000	205060000	509060000	81116000	85571000	184680000	102950000
tr|A8K356|A8K356_HUMAN;sp|Q9NQC1|JADE2_HUMAN;tr|A8K9C0|A8K9C0_HUMAN;tr|A0A0C4DFT8|A0A0C4DFT8_HUMAN;tr|B4DFY8|B4DFY8_HUMAN;tr|G3XAA4|G3XAA4_HUMAN;tr|B3KPL2|B3KPL2_HUMAN	A8K356	JADE2	tr|A8K356|A8K356_HUMAN cDNA FLJ77750, highly similar to Homo sapiens PHD finger protein 15 (PHF15), mRNA OS=Homo sapiens PE=2 SV=1;sp|Q9NQC1|JADE2_HUMAN E3 ubiquitin-protein ligase Jade-2 OS=Homo sapiens GN=JADE2 PE=1 SV=2;tr|A8K9C0|A8K9C0_HUMAN cDNA FLJ75	7	1	1	1	1.4	87.393	0	0	0	0	0	0	0	0	0	0	0	0	0	0	0	0	72080000
tr|A8K335|A8K335_HUMAN;sp|Q92820|GGH_HUMAN;tr|B4DVI2|B4DVI2_HUMAN	A8K335	GGH	tr|A8K335|A8K335_HUMAN cDNA FLJ76254, highly similar to Homo sapiens gamma-glutamyl hydrolase (GGH), mRNA OS=Homo sapiens PE=2 SV=1;sp|Q92820|GGH_HUMAN Gamma-glutamyl hydrolase OS=Homo sapiens GN=GGH PE=1 SV=2	3	9	9	9	32.1	36.047	574390000	424030000	390560000	435860000	445010000	526750000	405600000	452160000	481940000	368820000	455500000	498610000	313730000	366450000	306160000	401760000	413980000
tr|A8K2W6|A8K2W6_HUMAN;tr|A0A024RD39|A0A024RD39_HUMAN;sp|Q13093|PAFA_HUMAN;tr|B4DLM5|B4DLM5_HUMAN;tr|B4DG88|B4DG88_HUMAN	A8K2W6	PLA2G7	tr|A8K2W6|A8K2W6_HUMAN Platelet-activating factor acetylhydrolase OS=Homo sapiens PE=2 SV=1;tr|A0A024RD39|A0A024RD39_HUMAN Platelet-activating factor acetylhydrolase OS=Homo sapiens GN=PLA2G7 PE=4 SV=1;sp|Q13093|PAFA_HUMAN Platelet-activating factor acetyl	5	7	7	7	17.2	50.03	56822000	62628000	48129000	84901000	55296000	73879000	43233000	105950000	0	62219000	94276000	0	68564000	61893000	73151000	74469000	0
tr|A8K1K1|A8K1K1_HUMAN;tr|J3KRP0|J3KRP0_HUMAN;sp|Q96KN2|CNDP1_HUMAN;tr|B4E180|B4E180_HUMAN	A8K1K1	CNDP1	tr|A8K1K1|A8K1K1_HUMAN cDNA FLJ76342, highly similar to Homo sapiens carnosine dipeptidase 1 (metallopeptidase M20 family)(CNDP1), mRNA OS=Homo sapiens PE=2 SV=1;tr|J3KRP0|J3KRP0_HUMAN Beta-Ala-His dipeptidase OS=Homo sapiens GN=CNDP1 PE=1 SV=2;sp|Q96KN2|C	4	18	18	18	49.7	56.734	3220500000	3352500000	3063600000	2926100000	2555200000	2916800000	2440200000	1437100000	4222400000	4634500000	1378100000	2704300000	3243500000	2130700000	3660100000	2280700000	3541200000
tr|A8K0D8|A8K0D8_HUMAN;tr|A0A024RD26|A0A024RD26_HUMAN;sp|Q8IZF2|AGRF5_HUMAN;tr|B4DTV3|B4DTV3_HUMAN;tr|Q4G0K7|Q4G0K7_HUMAN;tr|B4DLD2|B4DLD2_HUMAN	A8K0D8	GPR116	tr|A8K0D8|A8K0D8_HUMAN cDNA FLJ75412, highly similar to Homo sapiens G protein-coupled receptor 116 (GPR116), mRNA OS=Homo sapiens PE=2 SV=1;tr|A0A024RD26|A0A024RD26_HUMAN G protein-coupled receptor 116, isoform CRA_a OS=Homo sapiens GN=GPR116 PE=3 SV=1;sp	6	4	4	4	4.2	149.49	0	0	0	0	0	0	0	0	0	23570000	0	0	0	0	0	0	0
tr|A8K061|A8K061_HUMAN;sp|Q9Y5C1|ANGL3_HUMAN	A8K061	ANGPTL3	tr|A8K061|A8K061_HUMAN cDNA FLJ77880, highly similar to Homo sapiens angiopoietin-like 3, mRNA OS=Homo sapiens PE=2 SV=1;sp|Q9Y5C1|ANGL3_HUMAN Angiopoietin-related protein 3 OS=Homo sapiens GN=ANGPTL3 PE=1 SV=1	2	7	7	7	16.5	53.638	41985000	0	0	70554000	60154000	0	0	94189000	89659000	66893000	93688000	0	60007000	0	0	53477000	51288000
tr|A8K008|A8K008_HUMAN;sp|A0A0B4J1V0|HV315_HUMAN;tr|Q0ZCI0|Q0ZCI0_HUMAN;tr|Q0ZCJ6|Q0ZCJ6_HUMAN;tr|A2N2G5|A2N2G5_HUMAN;tr|A2J1M7|A2J1M7_HUMAN;tr|A0A109PS32|A0A109PS32_HUMAN	A8K008		tr|A8K008|A8K008_HUMAN Uncharacterized protein OS=Homo sapiens PE=2 SV=1	7	12	2	0	32.2	51.596	838950000	641490000	679610000	429820000	372880000	506010000	259920000	511320000	626800000	458570000	478810000	396530000	610230000	502930000	414090000	377490000	613480000
tr|A6XND8|A6XND8_HUMAN;sp|Q96NZ9|PRAP1_HUMAN;tr|E1U340|E1U340_HUMAN;tr|H7BY64|H7BY64_HUMAN	A6XND8	PRAP1	tr|A6XND8|A6XND8_HUMAN Proline-rich acidic protein 1 OS=Homo sapiens PE=2 SV=1;sp|Q96NZ9|PRAP1_HUMAN Proline-rich acidic protein 1 OS=Homo sapiens GN=PRAP1 PE=1 SV=2;tr|E1U340|E1U340_HUMAN ZNF511/PRAP1 fusion protein OS=Homo sapiens PE=2 SV=1;tr|H7BY64|H7B	4	2	2	2	13.4	16.331	0	0	0	0	0	0	0	0	0	0	0	0	0	0	0	0	23728000
tr|A6XND1|A6XND1_HUMAN;tr|A6XND0|A6XND0_HUMAN;sp|P17936|IBP3_HUMAN;tr|B4DP07|B4DP07_HUMAN;tr|B3KTQ0|B3KTQ0_HUMAN;tr|B3KVF9|B3KVF9_HUMAN;tr|B4DN53|B4DN53_HUMAN;tr|Q6ZSD0|Q6ZSD0_HUMAN;tr|H0Y5K2|H0Y5K2_HUMAN;tr|B3KVY6|B3KVY6_HUMAN;tr|B3KTS0|B3KTS0_HUMAN;tr|B3KWK7|B3KWK7_HUMAN;tr|A6XNC9|A6XNC9_HUMAN;tr|B3KRZ1|B3KRZ1_HUMAN;tr|H0Y485|H0Y485_HUMAN;tr|C9JMX4|C9JMX4_HUMAN;tr|B3KPF0|B3KPF0_HUMAN;tr|B3KRJ8|…	A6XND1	IGFBP3	tr|A6XND1|A6XND1_HUMAN Insulin-like growth factor binding protein 3 isoform b OS=Homo sapiens GN=IGFBP3 PE=1 SV=1;tr|A6XND0|A6XND0_HUMAN Insulin-like growth factor binding protein 3 OS=Homo sapiens GN=IGFBP3 PE=1 SV=1;sp|P17936|IBP3_HUMAN Insulin-like grow	19	11	11	11	49.4	28.98	1402700000	1716900000	1554100000	1052100000	1634400000	1056500000	781400000	595370000	1781400000	1316800000	1396300000	2261100000	1368400000	961130000	1128900000	1027600000	981590000
tr|A6XMH1|A6XMH1_HUMAN;tr|A0A087WV45|A0A087WV45_HUMAN;tr|E9KL36|E9KL36_HUMAN;sp|P02766|TTHY_HUMAN;tr|A6XGL1|A6XGL1_HUMAN;tr|A0A087WT59|A0A087WT59_HUMAN;tr|Q53WY6|Q53WY6_HUMAN;tr|Q8TDB2|Q8TDB2_HUMAN	A6XMH1	TTR	tr|A6XMH1|A6XMH1_HUMAN Transthyretin OS=Homo sapiens PE=2 SV=1;tr|A0A087WV45|A0A087WV45_HUMAN Transthyretin OS=Homo sapiens GN=TTR PE=1 SV=1;tr|E9KL36|E9KL36_HUMAN Transthyretin OS=Homo sapiens GN=TTR PE=2 SV=1;sp|P02766|TTHY_HUMAN Transthyretin OS=Homo sa	8	6	6	6	56.5	14.957	310230000	428020000	375410000	529110000	581830000	550360000	634570000	429110000	734690000	673780000	479770000	924070000	655370000	536120000	914910000	523420000	452370000
tr|A5YAK2|A5YAK2_HUMAN;sp|P55056|APOC4_HUMAN;tr|K7EMC3|K7EMC3_HUMAN	A5YAK2	APOC4	tr|A5YAK2|A5YAK2_HUMAN Apolipoprotein C-IV OS=Homo sapiens GN=APOC4 PE=2 SV=1;sp|P55056|APOC4_HUMAN Apolipoprotein C-IV OS=Homo sapiens GN=APOC4 PE=1 SV=1	3	6	4	4	36.2	14.58	813890000	912940000	891850000	644150000	460410000	315420000	352020000	53543000	604840000	668770000	408020000	111230000	189950000	195900000	1019500000	153910000	269970000
tr|A5PL27|A5PL27_HUMAN;sp|P00450|CERU_HUMAN;tr|Q1L857|Q1L857_HUMAN;tr|A8K5A4|A8K5A4_HUMAN;tr|B7Z5Q2|B7Z5Q2_HUMAN;tr|E9PFZ2|E9PFZ2_HUMAN;tr|H7C5R1|H7C5R1_HUMAN;tr|B3KTA8|B3KTA8_HUMAN;tr|Q6NSB2|Q6NSB2_HUMAN;CON__ENSEMBL:ENSBTAP00000031900;tr|H7C5N5|H7C5N5_HUMAN	A5PL27	CP	tr|A5PL27|A5PL27_HUMAN CP protein OS=Homo sapiens GN=CP PE=2 SV=1;sp|P00450|CERU_HUMAN Ceruloplasmin OS=Homo sapiens GN=CP PE=1 SV=1;tr|Q1L857|Q1L857_HUMAN Ceruloplasmin (Fragment) OS=Homo sapiens PE=4 SV=1;tr|A8K5A4|A8K5A4_HUMAN cDNA FLJ76826, highly simi	11	69	69	62	81.1	122.2	189750000000	175590000000	184160000000	242590000000	196140000000	241030000000	226340000000	159410000000	156090000000	214260000000	179930000000	213080000000	148290000000	205780000000	182240000000	170490000000	228750000000
tr|A3RKG7|A3RKG7_HUMAN;tr|F5H8B0|F5H8B0_HUMAN;sp|P08709|FA7_HUMAN;tr|B4DPM2|B4DPM2_HUMAN;tr|Q6TDG2|Q6TDG2_HUMAN	A3RKG7	F7	tr|A3RKG7|A3RKG7_HUMAN Coagulation factor VII (Fragment) OS=Homo sapiens PE=2 SV=1;tr|F5H8B0|F5H8B0_HUMAN Coagulation factor VII OS=Homo sapiens GN=F7 PE=1 SV=2;sp|P08709|FA7_HUMAN Coagulation factor VII OS=Homo sapiens GN=F7 PE=1 SV=1;tr|B4DPM2|B4DPM2_HUM	5	8	8	8	45.1	30.145	283890000	248370000	300150000	311360000	249330000	166570000	247370000	251400000	244940000	190190000	231050000	184690000	147930000	227340000	384650000	125340000	188020000
tr|A3KPE2|A3KPE2_HUMAN;sp|P02656|APOC3_HUMAN;tr|B0YIW2|B0YIW2_HUMAN	A3KPE2	APOC3	tr|A3KPE2|A3KPE2_HUMAN Apolipoprotein C-III OS=Homo sapiens GN=APOC3 PE=2 SV=1;sp|P02656|APOC3_HUMAN Apolipoprotein C-III OS=Homo sapiens GN=APOC3 PE=1 SV=1;tr|B0YIW2|B0YIW2_HUMAN Apolipoprotein C-III OS=Homo sapiens GN=APOC3 PE=1 SV=1	3	6	6	6	55.6	10.852	11593000000	8296400000	4411500000	4692500000	2347800000	2415500000	2248600000	320900000	4219000000	6303400000	4294200000	986130000	3218600000	4030200000	14722000000	351960000	950460000
tr|A3KPC7|A3KPC7_HUMAN;sp|Q99878|H2A1J_HUMAN;sp|Q96KK5|H2A1H_HUMAN;tr|A0A024RAS2|A0A024RAS2_HUMAN;sp|Q9BTM1|H2AJ_HUMAN;sp|Q16777|H2A2C_HUMAN;tr|Q08AJ9|Q08AJ9_HUMAN;tr|B2R5B6|B2R5B6_HUMAN;tr|B2R5B3|B2R5B3_HUMAN;tr|A4FTV9|A4FTV9_HUMAN;tr|A0A024R017|A0A024R017_HUMAN;sp|Q93077|H2A1C_HUMAN;sp|Q7L7L0|H2A3_HUMAN;sp|Q6FI13|H2A2A_HUMAN;sp|P20671|H2A1D_HUMAN;sp|P0C0S8|H2A1_HUMAN;sp|P04908|H2A1B_HUMAN;sp|Q9…	A3KPC7	HIST1H2AH	tr|A3KPC7|A3KPC7_HUMAN Histone H2A OS=Homo sapiens GN=HIST1H2AH PE=2 SV=1;sp|Q99878|H2A1J_HUMAN Histone H2A type 1-J OS=Homo sapiens GN=HIST1H2AJ PE=1 SV=3;sp|Q96KK5|H2A1H_HUMAN Histone H2A type 1-H OS=Homo sapiens GN=HIST1H2AH PE=1 SV=3;tr|A0A024RAS2|A0A0	39	3	3	3	18	13.906	0	0	91833000	0	0	0	0	0	0	0	0	0	0	0	0	0	102620000
tr|A2VDJ4|A2VDJ4_HUMAN;sp|Q9UJJ9|GNPTG_HUMAN;tr|H0YEA7|H0YEA7_HUMAN;tr|Q96RZ2|Q96RZ2_HUMAN	A2VDJ4	GNPTG	tr|A2VDJ4|A2VDJ4_HUMAN GNPTG protein (Fragment) OS=Homo sapiens GN=GNPTG PE=2 SV=1;sp|Q9UJJ9|GNPTG_HUMAN N-acetylglucosamine-1-phosphotransferase subunit gamma OS=Homo sapiens GN=GNPTG PE=1 SV=1;tr|H0YEA7|H0YEA7_HUMAN N-acetylglucosamine-1-phosphotransfera	4	2	2	2	8.2	32.959	0	18163000	14427000	0	0	0	0	27932000	0	16741000	0	0	0	24737000	0	39743000	0
tr|A2VDG3|A2VDG3_HUMAN;tr|E9PEK4|E9PEK4_HUMAN;tr|Q59HE0|Q59HE0_HUMAN;sp|P07333|CSF1R_HUMAN;tr|B4DG86|B4DG86_HUMAN;tr|B4E2Y8|B4E2Y8_HUMAN;tr|D6RGW1|D6RGW1_HUMAN	A2VDG3	CSF1R	tr|A2VDG3|A2VDG3_HUMAN CSF1R protein (Fragment) OS=Homo sapiens GN=CSF1R PE=2 SV=1;tr|E9PEK4|E9PEK4_HUMAN Macrophage colony-stimulating factor 1 receptor OS=Homo sapiens GN=CSF1R PE=1 SV=1;tr|Q59HE0|Q59HE0_HUMAN Colony stimulating factor 1 receptor variant	7	6	6	6	17.8	49.963	174440000	208690000	228550000	254030000	236360000	326310000	210460000	382040000	205110000	232000000	415580000	184530000	196680000	176660000	215220000	211700000	216030000
tr|A2VCK8|A2VCK8_HUMAN;sp|P62328|TYB4_HUMAN;CON__P21752;sp|P63313|TYB10_HUMAN;tr|Q0P5T0|Q0P5T0_HUMAN;tr|Q0P5U7|Q0P5U7_HUMAN;tr|Q0P5Q0|Q0P5Q0_HUMAN;tr|Q0P5P4|Q0P5P4_HUMAN;tr|Q0P5N8|Q0P5N8_HUMAN;tr|D6W5K2|D6W5K2_HUMAN	A2VCK8	TMSB4X	tr|A2VCK8|A2VCK8_HUMAN Thymosin beta 4, X-linked OS=Homo sapiens GN=TMSB4X PE=2 SV=1;sp|P62328|TYB4_HUMAN Thymosin beta-4 OS=Homo sapiens GN=TMSB4X PE=1 SV=2	10	3	3	3	47.7	5.0526	156700000	0	160000000	254850000	0	0	369240000	116890000	0	30444000	173020000	0	408770000	419080000	0	878980000	0
tr|A2RTY6|A2RTY6_HUMAN;sp|P19823|ITIH2_HUMAN;tr|D3DRR6|D3DRR6_HUMAN;tr|Q5T985|Q5T985_HUMAN;tr|B4DM79|B4DM79_HUMAN;tr|Q5T987|Q5T987_HUMAN;CON__Q9TRI1	A2RTY6	ITIH2	tr|A2RTY6|A2RTY6_HUMAN Inter-alpha (Globulin) inhibitor H2 OS=Homo sapiens GN=ITIH2 PE=2 SV=1;sp|P19823|ITIH2_HUMAN Inter-alpha-trypsin inhibitor heavy chain H2 OS=Homo sapiens GN=ITIH2 PE=1 SV=2;tr|D3DRR6|D3DRR6_HUMAN Inter-alpha (Globulin) inhibitor H2,	7	40	40	40	51.1	106.44	159370000000	168080000000	158170000000	159060000000	163040000000	142400000000	186350000000	125010000000	144230000000	170620000000	154110000000	126160000000	146090000000	127450000000	179340000000	120520000000	143490000000
tr|A2NYV1|A2NYV1_HUMAN	A2NYV1		tr|A2NYV1|A2NYV1_HUMAN Heavy chain Fab (Fragment) OS=Homo sapiens PE=2 SV=1	1	3	2	2	18	14.28	0	0	0	0	0	0	48008000	0	0	0	0	0	0	0	0	0	0
tr|A2NYU8|A2NYU8_HUMAN	A2NYU8		tr|A2NYU8|A2NYU8_HUMAN Heavy chain Fab (Fragment) OS=Homo sapiens PE=2 SV=1	1	3	3	3	28.4	12.675	214720000	246240000	214140000	299800000	228940000	221390000	0	318250000	238290000	183680000	0	0	191160000	205460000	0	0	201190000
tr|A2NUT2|A2NUT2_HUMAN;sp|P01701|LV151_HUMAN;tr|A2N2X1|A2N2X1_HUMAN;tr|A2NYV2|A2NYV2_HUMAN	A2NUT2		tr|A2NUT2|A2NUT2_HUMAN Lambda-chain (AA -20 to 215) OS=Homo sapiens PE=1 SV=1	4	10	3	0	59.6	24.654	501620000	300440000	324120000	207970000	355350000	332250000	265270000	456540000	291420000	302720000	464720000	242490000	433900000	737170000	354000000	196320000	323820000
tr|A2NKM7|A2NKM7_HUMAN	A2NKM7		tr|A2NKM7|A2NKM7_HUMAN NANUC-2 heavy chain (Fragment) OS=Homo sapiens PE=2 SV=1	1	4	2	1	30.8	14.604	0	0	46385000	34732000	0	0	0	0	0	0	0	0	36692000	0	0	0	0
tr|A2NB45|A2NB45_HUMAN;tr|A0A125QYY8|A0A125QYY8_HUMAN	A2NB45		tr|A2NB45|A2NB45_HUMAN Cold agglutinin FS-1 L-chain (Fragment) OS=Homo sapiens PE=2 SV=1;tr|A0A125QYY8|A0A125QYY8_HUMAN IBM-B1 light chain variable region (Fragment) OS=Homo sapiens PE=2 SV=1	2	2	1	1	32.7	12.388	351010000	0	526190000	337520000	280200000	322600000	229600000	334120000	384660000	364100000	121620000	181960000	417000000	586990000	242930000	208050000	368230000
tr|A2NB44|A2NB44_HUMAN	A2NB44	IGH@	tr|A2NB44|A2NB44_HUMAN Cold agglutinin FS-2 H-chain (Fragment) OS=Homo sapiens GN=IGH@ PE=2 SV=1	1	2	1	1	21.9	12.761	32741000	138180000	194640000	0	0	0	0	29523000	40054000	32472000	24955000	21192000	60105000	56459000	36180000	0	117660000
tr|A2N2W9|A2N2W9_HUMAN;tr|Q5NV73|Q5NV73_HUMAN;tr|Q9NSD6|Q9NSD6_HUMAN;tr|A0A193CHS2|A0A193CHS2_HUMAN;tr|A0A193CHS1|A0A193CHS1_HUMAN;tr|A0A193CHR5|A0A193CHR5_HUMAN;sp|P01714|LV319_HUMAN;tr|A0A193CHR8|A0A193CHR8_HUMAN	A2N2W9	VL4	tr|A2N2W9|A2N2W9_HUMAN VL4 protein (Fragment) OS=Homo sapiens GN=VL4 PE=4 SV=1;tr|Q5NV73|Q5NV73_HUMAN V2-13 protein (Fragment) OS=Homo sapiens GN=V2-13 PE=4 SV=1;tr|Q9NSD6|Q9NSD6_HUMAN This CDS feature is included to show the translation of the correspondi	8	2	1	1	25.3	8.1469	197240000	151710000	273840000	209400000	81425000	106890000	67134000	128240000	187580000	60421000	53170000	56606000	118050000	318840000	76505000	0	24410000
tr|A2MYE2|A2MYE2_HUMAN;tr|A2MYE1|A2MYE1_HUMAN;sp|P01599|KV117_HUMAN;tr|A0A0X9UWJ6|A0A0X9UWJ6_HUMAN;tr|A2NI60|A2NI60_HUMAN;tr|A0A109PW33|A0A109PW33_HUMAN	A2MYE2	A30	tr|A2MYE2|A2MYE2_HUMAN A30 protein (Fragment) OS=Homo sapiens GN=A30 PE=4 SV=1;tr|A2MYE1|A2MYE1_HUMAN A30 (Fragment) OS=Homo sapiens PE=4 SV=1;sp|P01599|KV117_HUMAN Immunoglobulin kappa variable 1-17 OS=Homo sapiens GN=IGKV1-17 PE=1 SV=2	6	4	3	2	47.9	10.419	151610000	125870000	190440000	102780000	47120000	94375000	67179000	55339000	111500000	514700000	0	0	199050000	181380000	45121000	36082000	115900000
tr|A2MYD5|A2MYD5_HUMAN;tr|A0A075B6K5|A0A075B6K5_HUMAN	A2MYD5	V2-6	tr|A2MYD5|A2MYD5_HUMAN V2-6 protein (Fragment) OS=Homo sapiens GN=V2-6 PE=4 SV=1;tr|A0A075B6K5|A0A075B6K5_HUMAN HCG2043239 (Fragment) OS=Homo sapiens GN=IGLV3-9 PE=1 SV=1	2	4	2	2	60	10.21	0	0	52102000	0	0	0	0	0	0	46167000	0	0	0	52338000	0	0	0
tr|A2MYD4|A2MYD4_HUMAN;sp|A0A075B6K4|LV310_HUMAN;tr|A2N2G6|A2N2G6_HUMAN	A2MYD4	V2-7	tr|A2MYD4|A2MYD4_HUMAN V2-7 protein (Fragment) OS=Homo sapiens GN=V2-7 PE=4 SV=1;sp|A0A075B6K4|LV310_HUMAN Immunoglobulin lambda variable 3-10 OS=Homo sapiens GN=IGLV3-10 PE=3 SV=2;tr|A2N2G6|A2N2G6_HUMAN VL87-2 protein (Fragment) OS=Homo sapiens GN=VL87-2	3	6	1	0	62.5	10.352	463720000	394350000	684900000	413360000	232530000	469250000	258080000	366730000	592500000	793360000	383570000	737140000	214800000	614810000	224370000	70351000	207480000
tr|A2MYD0|A2MYD0_HUMAN;sp|P01700|LV147_HUMAN	A2MYD0	V1-17	tr|A2MYD0|A2MYD0_HUMAN V1-17 protein (Fragment) OS=Homo sapiens GN=V1-17 PE=4 SV=1;sp|P01700|LV147_HUMAN Immunoglobulin lambda variable 1-47 OS=Homo sapiens GN=IGLV1-47 PE=1 SV=2	2	4	2	0	75.8	10.396	0	0	0	0	0	0	0	0	0	0	0	0	0	48166000	0	0	0
tr|A2MYC8|A2MYC8_HUMAN;sp|A0A0B4J1Y8|LV949_HUMAN;tr|Q8TBD0|Q8TBD0_HUMAN	A2MYC8	V5-2	tr|A2MYC8|A2MYC8_HUMAN V5-2 protein (Fragment) OS=Homo sapiens GN=V5-2 PE=4 SV=1;sp|A0A0B4J1Y8|LV949_HUMAN Immunoglobulin lambda variable 9-49 OS=Homo sapiens GN=IGLV9-49 PE=1 SV=1;tr|Q8TBD0|Q8TBD0_HUMAN Uncharacterized protein (Fragment) OS=Homo sapiens P	3	3	2	2	26	11.041	88027000	73703000	162880000	82092000	0	83672000	0	78421000	83867000	0	120990000	0	57566000	96677000	0	0	64088000
tr|A2KBC6|A2KBC6_HUMAN;tr|A2KBC8|A2KBC8_HUMAN;tr|A2KBC7|A2KBC7_HUMAN;tr|A2KBC5|A2KBC5_HUMAN;tr|A2KBC3|A2KBC3_HUMAN;tr|A2KBC2|A2KBC2_HUMAN;tr|A2KBC0|A2KBC0_HUMAN;tr|A2KBB9|A2KBB9_HUMAN;tr|A2IPI3|A2IPI3_HUMAN;tr|A2IPI2|A2IPI2_HUMAN;sp|P01619|KV320_HUMAN;tr|A2KBC1|A2KBC1_HUMAN;tr|A2NXP9|A2NXP9_HUMAN;tr|A2IPI5|A2IPI5_HUMAN;tr|A2KUC3|A2KUC3_HUMAN;tr|A2NWW8|A2NWW8_HUMAN;tr|A2NWW7|A2NWW7_HUMAN;tr|A2NWW6…	A2KBC6		tr|A2KBC6|A2KBC6_HUMAN Anti-FactorVIII scFv (Fragment) OS=Homo sapiens PE=2 SV=1;tr|A2KBC8|A2KBC8_HUMAN Anti-TeTox scFv (Fragment) OS=Homo sapiens PE=2 SV=1;tr|A2KBC7|A2KBC7_HUMAN Anti-IFN-G scFv (Fragment) OS=Homo sapiens PE=2 SV=1;tr|A2KBC5|A2KBC5_HUMAN	32	8	4	0	42.9	24.969	1615500000	1110800000	1367200000	1017800000	681640000	844820000	463100000	1091900000	1602200000	959700000	989650000	743530000	1152200000	1738000000	751040000	407100000	971610000
tr|A2JA19|A2JA19_HUMAN	A2JA19		tr|A2JA19|A2JA19_HUMAN Anti-mucin1 light chain variable region (Fragment) OS=Homo sapiens PE=2 SV=1	1	3	2	1	38.3	11.658	171660000	135440000	179920000	98838000	79000000	65849000	44279000	90699000	74912000	129580000	0	53299000	115940000	118720000	105660000	57442000	142580000
tr|A2JA16|A2JA16_HUMAN	A2JA16		tr|A2JA16|A2JA16_HUMAN Anti-mucin1 light chain variable region (Fragment) OS=Homo sapiens PE=2 SV=1	1	2	1	1	31.8	11.621	0	0	0	0	0	0	0	0	0	0	0	0	0	27617000	0	0	0
tr|A2J422|A2J422_HUMAN	A2J422		tr|A2J422|A2J422_HUMAN Anti-HER3 scFv (Fragment) OS=Homo sapiens PE=2 SV=1	1	2	1	1	8.2	26.025	0	0	0	0	0	0	0	0	0	0	0	0	0	0	0	0	20620000
tr|A2J1N9|A2J1N9_HUMAN	A2J1N9		tr|A2J1N9|A2J1N9_HUMAN Rheumatoid factor RF-ET12 (Fragment) OS=Homo sapiens PE=2 SV=1	1	2	1	1	18.8	10.529	0	0	0	0	0	0	0	0	0	0	0	0	8099600	0	0	0	0
tr|A2J1N6|A2J1N6_HUMAN;tr|A0A193CHR7|A0A193CHR7_HUMAN;tr|A0A193CHR3|A0A193CHR3_HUMAN	A2J1N6		tr|A2J1N6|A2J1N6_HUMAN Rheumatoid factor RF-ET9 (Fragment) OS=Homo sapiens PE=2 SV=1;tr|A0A193CHR7|A0A193CHR7_HUMAN 10E8 heavy chain variable region (Fragment) OS=Homo sapiens PE=2 SV=1;tr|A0A193CHR3|A0A193CHR3_HUMAN 10E8 heavy chain variable region (Fragm	3	3	1	1	29.6	12.626	164880000	0	80917000	0	0	0	0	175070000	137180000	0	0	60300000	0	0	104400000	0	0
tr|A2J1N5|A2J1N5_HUMAN	A2J1N5		tr|A2J1N5|A2J1N5_HUMAN Rheumatoid factor RF-ET6 (Fragment) OS=Homo sapiens PE=2 SV=1	1	3	1	1	30.9	10.45	0	0	0	0	0	0	0	0	0	0	0	0	0	0	0	0	161170000
tr|A2J1M8|A2J1M8_HUMAN	A2J1M8		tr|A2J1M8|A2J1M8_HUMAN Rheumatoid factor RF-IP12 (Fragment) OS=Homo sapiens PE=2 SV=1	1	4	3	2	40	10.685	289050000	339320000	451100000	228150000	191730000	157890000	0	676070000	0	191370000	422900000	105430000	368770000	519880000	0	69543000	398890000
tr|A2J1M3|A2J1M3_HUMAN;tr|A2J1M2|A2J1M2_HUMAN;sp|P01742|HV169_HUMAN;sp|P0DP01|HV108_HUMAN;sp|A0A0B4J2H0|HV69D_HUMAN;tr|A0A068LL60|A0A068LL60_HUMAN	A2J1M3	IGHV1-69	tr|A2J1M3|A2J1M3_HUMAN Rheumatoid factor RF-ET5 (Fragment) OS=Homo sapiens PE=2 SV=1;tr|A2J1M2|A2J1M2_HUMAN Rheumatoid factor RF-IP9 (Fragment) OS=Homo sapiens PE=2 SV=1;sp|P01742|HV169_HUMAN Immunoglobulin heavy variable 1-69 OS=Homo sapiens GN=IGHV1-69 P	6	3	1	0	32.3	10.335	0	0	0	0	0	0	0	0	0	0	0	0	0	0	31297000	0	0
tr|A2IPI6|A2IPI6_HUMAN	A2IPI6		tr|A2IPI6|A2IPI6_HUMAN HRV Fab 027-VL (Fragment) OS=Homo sapiens PE=2 SV=1	1	2	1	1	20.4	12.383	61127000	0	67518000	66384000	29358000	0	0	0	44967000	52539000	0	43477000	61726000	83262000	42662000	0	87984000
tr|A0N8J1|A0N8J1_HUMAN;sp|P01601|KVD16_HUMAN	A0N8J1	IGKV1D-16	tr|A0N8J1|A0N8J1_HUMAN V(k)3 sequence of NG9 gene from fetal liver DNA (Fragment) OS=Homo sapiens PE=4 SV=1;sp|P01601|KVD16_HUMAN Immunoglobulin kappa variable 1D-16 (Fragment) OS=Homo sapiens GN=IGKV1D-16 PE=3 SV=2	2	1	1	1	16.2	10.771	0	0	0	0	0	0	0	0	0	0	0	0	0	0	0	0	12626000
tr|A0N7I9|A0N7I9_HUMAN	A0N7I9	F5-20	tr|A0N7I9|A0N7I9_HUMAN F5-20 (Fragment) OS=Homo sapiens GN=F5-20 PE=2 SV=1	1	2	1	1	18.7	13.419	0	0	0	0	0	0	0	0	0	0	0	157190000	0	0	0	0	0
tr|A0N5G7|A0N5G7_HUMAN	A0N5G7	VH3	tr|A0N5G7|A0N5G7_HUMAN Rheumatoid factor D5 heavy chain (Fragment) OS=Homo sapiens GN=VH3 PE=2 SV=1	1	1	1	1	9.2	12.986	0	0	0	0	0	0	0	0	0	0	0	0	0	0	0	0	72199000
tr|A0N5G3|A0N5G3_HUMAN	A0N5G3	V<lambda>3	tr|A0N5G3|A0N5G3_HUMAN Rheumatoid factor G9 light chain (Fragment) OS=Homo sapiens GN=V<lambda>3 PE=2 SV=1	1	4	1	1	53.7	12.897	0	0	0	0	0	0	0	0	0	0	0	0	0	0	0	0	20354000
tr|A0N0L8|A0N0L8_HUMAN;sp|O75144|ICOSL_HUMAN;tr|K4DIA0|K4DIA0_HUMAN;tr|A0A087X1L8|A0A087X1L8_HUMAN;tr|B7ZA61|B7ZA61_HUMAN;tr|B7ZA28|B7ZA28_HUMAN;tr|B7Z1W8|B7Z1W8_HUMAN	A0N0L8	ICOSLG	tr|A0N0L8|A0N0L8_HUMAN Inducible T-cell co-stimulator ligand OS=Homo sapiens GN=ICOSLG PE=2 SV=1;sp|O75144|ICOSL_HUMAN ICOS ligand OS=Homo sapiens GN=ICOSLG PE=1 SV=2;tr|K4DIA0|K4DIA0_HUMAN ICOS ligand OS=Homo sapiens GN=ICOSLG PE=1 SV=1	7	3	3	3	12.6	33.348	60146000	64850000	58068000	63159000	61269000	64278000	56569000	57398000	70271000	62270000	74591000	43561000	43607000	72151000	0	61864000	59488000
tr|A0N071|A0N071_HUMAN;sp|P02042|HBD_HUMAN;tr|D1MGQ0|D1MGQ0_HUMAN;tr|E9PFT6|E9PFT6_HUMAN;tr|B2M1S8|B2M1S8_HUMAN;tr|E9PEW8|E9PEW8_HUMAN;tr|Q4F786|Q4F786_HUMAN;tr|Q14485|Q14485_HUMAN;tr|D1MGP8|D1MGP8_HUMAN;tr|C9JRG0|C9JRG0_HUMAN;tr|B3VL28|B3VL28_HUMAN;tr|Q9UM85|Q9UM85_HUMAN;tr|Q9UE58|Q9UE58_HUMAN;tr|Q9Y6D8|Q9Y6D8_HUMAN;tr|Q2XP30|Q2XP30_HUMAN;tr|A8MUF7|A8MUF7_HUMAN	A0N071	HBD	tr|A0N071|A0N071_HUMAN Delta globin OS=Homo sapiens GN=HBD PE=3 SV=1;sp|P02042|HBD_HUMAN Hemoglobin subunit delta OS=Homo sapiens GN=HBD PE=1 SV=2;tr|D1MGQ0|D1MGQ0_HUMAN Delta globin (Fragment) OS=Homo sapiens GN=HBD PE=3 SV=1;tr|E9PFT6|E9PFT6_HUMAN Hemogl	16	14	7	2	92.5	16.055	2069200000	1503000000	1051200000	337020000	368700000	317940000	814550000	5327100000	523890000	56109000	791790000	571150000	639510000	449000000	170580000	4982500000	151220000
tr|A0A5E4|A0A5E4_HUMAN	A0A5E4		tr|A0A5E4|A0A5E4_HUMAN Uncharacterized protein OS=Homo sapiens PE=2 SV=1	1	8	1	0	44.3	24.746	0	0	0	0	0	0	0	0	0	0	0	0	0	0	0	0	31240000
tr|A0A1W6IYJ9|A0A1W6IYJ9_HUMAN	A0A1W6IYJ9		tr|A0A1W6IYJ9|A0A1W6IYJ9_HUMAN N90-VRC38.01 light chain variable region (Fragment) OS=Homo sapiens PE=2 SV=1	1	2	2	1	18.6	12.352	31825000	0	20197000	0	0	0	0	0	30667000	0	0	0	0	70513000	0	0	0
tr|A0A1W6IYI8|A0A1W6IYI8_HUMAN	A0A1W6IYI8		tr|A0A1W6IYI8|A0A1W6IYI8_HUMAN N90-VRC38.10 heavy chain variable region (Fragment) OS=Homo sapiens PE=2 SV=1	1	2	2	2	24.2	13.641	0	0	0	11213000	0	0	0	0	0	0	0	0	0	0	0	0	0
tr|A0A1W6IYI6|A0A1W6IYI6_HUMAN;tr|A0A1W6IYI3|A0A1W6IYI3_HUMAN;tr|A0A1W6IYJ7|A0A1W6IYJ7_HUMAN	A0A1W6IYI6		tr|A0A1W6IYI6|A0A1W6IYI6_HUMAN N90-VRC38.07 heavy chain variable region (Fragment) OS=Homo sapiens PE=2 SV=1;tr|A0A1W6IYI3|A0A1W6IYI3_HUMAN N90-VRC38.01 heavy chain variable region (Fragment) OS=Homo sapiens PE=2 SV=1	3	4	4	4	24.2	13.665	82401000	0	0	0	0	0	0	143060000	0	76693000	0	0	0	0	0	0	0
tr|A0A1W6IYI5|A0A1W6IYI5_HUMAN;tr|A0A1W6IYJ6|A0A1W6IYJ6_HUMAN	A0A1W6IYI5		tr|A0A1W6IYI5|A0A1W6IYI5_HUMAN N90-VRC38.08 heavy chain variable region (Fragment) OS=Homo sapiens PE=2 SV=1;tr|A0A1W6IYJ6|A0A1W6IYJ6_HUMAN N90-VRC38.11 heavy chain variable region (Fragment) OS=Homo sapiens PE=2 SV=1	2	2	2	2	24.2	13.519	131360000	125060000	229510000	135220000	71214000	170960000	41703000	119530000	234800000	117450000	62464000	69358000	157590000	317230000	79288000	47255000	112560000
tr|A0A1U9X8X3|A0A1U9X8X3_HUMAN;tr|Q86SV5|Q86SV5_HUMAN	A0A1U9X8X3		tr|A0A1U9X8X3|A0A1U9X8X3_HUMAN C2 OS=Homo sapiens PE=3 SV=1	2	31	1	1	46	83.253	0	31856000	0	0	0	0	0	0	0	0	0	0	0	0	0	0	0
tr|A0A1U9X793|A0A1U9X793_HUMAN;tr|Q5SRP5|Q5SRP5_HUMAN	A0A1U9X793	APOM	tr|A0A1U9X793|A0A1U9X793_HUMAN APOM OS=Homo sapiens PE=4 SV=1;tr|Q5SRP5|Q5SRP5_HUMAN Apolipoprotein M OS=Homo sapiens GN=APOM PE=1 SV=1	2	9	1	1	78.4	13.051	0	0	0	0	0	0	0	0	0	0	0	0	0	0	32243000	0	0
tr|A0A1U9WZ84|A0A1U9WZ84_HUMAN;tr|Q9NP10|Q9NP10_HUMAN;tr|Q13429|Q13429_HUMAN;tr|Q5U743|Q5U743_HUMAN;tr|Q59GC5|Q59GC5_HUMAN;sp|P05019|IGF1_HUMAN	A0A1U9WZ84	IGF1	tr|A0A1U9WZ84|A0A1U9WZ84_HUMAN Insulin-like growth factor I (Fragment) OS=Homo sapiens PE=3 SV=1;tr|Q9NP10|Q9NP10_HUMAN IGF1 protein OS=Homo sapiens GN=IGF1 PE=1 SV=1;tr|Q13429|Q13429_HUMAN Insulin-like growth factor I (Fragment) OS=Homo sapiens GN=IGF-I P	6	4	4	4	71.4	7.6547	348240000	290340000	245880000	129560000	207410000	140990000	185030000	114530000	115280000	171950000	125960000	395220000	189820000	158010000	150200000	151310000	133930000
tr|A0A1S5UZ39|A0A1S5UZ39_HUMAN;tr|D1MGQ2|D1MGQ2_HUMAN;sp|P69905|HBA_HUMAN;tr|U6A216|U6A216_HUMAN;tr|E9M4D4|E9M4D4_HUMAN;tr|A0A0K2BMD8|A0A0K2BMD8_HUMAN;tr|Q4ZGM8|Q4ZGM8_HUMAN;tr|I1VZV6|I1VZV6_HUMAN;tr|A0A1K0GXZ1|A0A1K0GXZ1_HUMAN;tr|Q9BX83|Q9BX83_HUMAN;tr|G3V1N2|G3V1N2_HUMAN;tr|Q96T46|Q96T46_HUMAN;tr|P78461|P78461_HUMAN;tr|Q86YL2|Q86YL2_HUMAN;tr|Q6J1Z9|Q6J1Z9_HUMAN;tr|Q9NQT3|Q9NQT3_HUMAN;tr|Q86YQ4|…	A0A1S5UZ39	HBA2	tr|A0A1S5UZ39|A0A1S5UZ39_HUMAN Hemoglobin subunit alpha OS=Homo sapiens GN=HBA2 PE=2 SV=1;tr|D1MGQ2|D1MGQ2_HUMAN Alpha-2 globin chain OS=Homo sapiens GN=HBA2 PE=3 SV=1;sp|P69905|HBA_HUMAN Hemoglobin subunit alpha OS=Homo sapiens GN=HBA1 PE=1 SV=2;tr|U6A216	27	11	11	1	77	20.146	62142000000	60494000000	43944000000	14876000000	15082000000	13284000000	32565000000	136920000000	19988000000	3047800000	20305000000	26893000000	25152000000	23904000000	7317800000	108160000000	9267800000
tr|A0A1L2BU39|A0A1L2BU39_HUMAN	A0A1L2BU39		tr|A0A1L2BU39|A0A1L2BU39_HUMAN Anti-staphylococcal enterotoxin E heavy chain variable region (Fragment) OS=Homo sapiens PE=2 SV=1	1	2	1	1	23.6	13.448	0	0	0	0	0	0	0	0	0	0	0	0	8925800	0	0	0	0
tr|A0A1K0FU49|A0A1K0FU49_HUMAN;sp|P02144|MYG_HUMAN;tr|B0QYF8|B0QYF8_HUMAN;tr|A0A024R1G3|A0A024R1G3_HUMAN;tr|F2Z2F1|F2Z2F1_HUMAN;tr|B4DUI1|B4DUI1_HUMAN;tr|B2RA67|B2RA67_HUMAN;tr|Q8WVH6|Q8WVH6_HUMAN;tr|B0QYF7|B0QYF7_HUMAN;tr|U6FIU7|U6FIU7_HUMAN;tr|F2Z337|F2Z337_HUMAN;tr|U6FM64|U6FM64_HUMAN;tr|U6FIV2|U6FIV2_HUMAN	A0A1K0FU49	GLNG	tr|A0A1K0FU49|A0A1K0FU49_HUMAN Myoglobin OS=Homo sapiens GN=GLNG PE=3 SV=1;sp|P02144|MYG_HUMAN Myoglobin OS=Homo sapiens GN=MB PE=1 SV=2;tr|B0QYF8|B0QYF8_HUMAN Myoglobin (Fragment) OS=Homo sapiens GN=MB PE=1 SV=1;tr|A0A024R1G3|A0A024R1G3_HUMAN Myoglobin OS	13	9	9	9	61.7	17.184	0	34188000	21484000	346460000	3423100000	50728000	1137700000	33023000	0	120540000	20801000	135420000	2467000000	0	52662000	0	0
tr|A0A1C9J6R3|A0A1C9J6R3_HUMAN;tr|A0A1C9J6R2|A0A1C9J6R2_HUMAN	A0A1C9J6R3		tr|A0A1C9J6R3|A0A1C9J6R3_HUMAN B cell receptor heavy chain variable region (Fragment) OS=Homo sapiens PE=4 SV=1;tr|A0A1C9J6R2|A0A1C9J6R2_HUMAN B cell receptor heavy chain variable region (Fragment) OS=Homo sapiens PE=4 SV=1	2	2	1	0	22.7	14.566	0	0	0	0	0	0	0	0	0	0	0	0	0	32758000	0	0	0
tr|A0A1B1CYC5|A0A1B1CYC5_HUMAN	A0A1B1CYC5	Gc	tr|A0A1B1CYC5|A0A1B1CYC5_HUMAN Vitamin D binding protein (Fragment) OS=Homo sapiens GN=Gc PE=4 SV=1	1	2	2	2	38.2	3.7183	5437800000	5699100000	5050800000	1923200000	0	7332600000	0	0	14682000000	0	8579300000	9897400000	8942700000	0	0	5805000000	0
tr|A0A1B0GV23|A0A1B0GV23_HUMAN;tr|A0A1B0GVD5|A0A1B0GVD5_HUMAN;tr|A0A1B0GWE8|A0A1B0GWE8_HUMAN;tr|V9HWI3|V9HWI3_HUMAN;sp|P07339|CATD_HUMAN;tr|A0A1B0GW44|A0A1B0GW44_HUMAN;tr|A0A1B0GVP3|A0A1B0GVP3_HUMAN;tr|A0A1B0GU92|A0A1B0GU92_HUMAN;tr|A0A1B0GU03|A0A1B0GU03_HUMAN;tr|H7C469|H7C469_HUMAN;tr|F8WD96|F8WD96_HUMAN;tr|C9JH19|C9JH19_HUMAN;tr|H7C1V0|H7C1V0_HUMAN;tr|F8W787|F8W787_HUMAN;tr|A0A0S2Z3L4|A0A0S2Z3L…	A0A1B0GV23	CTSD	tr|A0A1B0GV23|A0A1B0GV23_HUMAN Cathepsin D OS=Homo sapiens GN=CTSD PE=1 SV=1;tr|A0A1B0GVD5|A0A1B0GVD5_HUMAN Cathepsin D OS=Homo sapiens GN=CTSD PE=1 SV=1;tr|A0A1B0GWE8|A0A1B0GWE8_HUMAN Cathepsin D OS=Homo sapiens GN=CTSD PE=1 SV=1;tr|V9HWI3|V9HWI3_HUMAN Ca	17	9	9	9	28.8	43.831	48281000	41345000	88834000	114530000	65300000	108310000	58396000	79455000	84024000	77936000	131140000	96697000	97239000	99427000	189400000	83222000	107020000
tr|A0A193CHQ9|A0A193CHQ9_HUMAN;tr|A2J1N8|A2J1N8_HUMAN;sp|A0A0B4J1V6|HV373_HUMAN	A0A193CHQ9		tr|A0A193CHQ9|A0A193CHQ9_HUMAN 10E8 heavy chain variable region (Fragment) OS=Homo sapiens PE=2 SV=1;tr|A2J1N8|A2J1N8_HUMAN Rheumatoid factor RF-ET11 (Fragment) OS=Homo sapiens PE=2 SV=1;sp|A0A0B4J1V6|HV373_HUMAN Immunoglobulin heavy variable 3-73 OS=Homo	3	4	2	0	36.6	14.481	1467600000	1805800000	1504100000	762350000	455810000	1009200000	337610000	1054000000	1634200000	1095600000	461350000	806140000	631250000	1148600000	962810000	371660000	642620000
tr|A0A182DWH7|A0A182DWH7_HUMAN;sp|P49908|SEPP1_HUMAN;tr|A0A182DWH8|A0A182DWH8_HUMAN;tr|A0A024R054|A0A024R054_HUMAN;tr|R4GMT5|R4GMT5_HUMAN	A0A182DWH7	SELENOP	tr|A0A182DWH7|A0A182DWH7_HUMAN Selenoprotein P (Fragment) OS=Homo sapiens GN=SELENOP PE=1 SV=1;sp|P49908|SEPP1_HUMAN Selenoprotein P OS=Homo sapiens GN=SELENOP PE=1 SV=3;tr|A0A182DWH8|A0A182DWH8_HUMAN Selenoprotein P (Fragment) OS=Homo sapiens GN=SELENOP P	5	7	7	7	18.1	35.116	870430000	989650000	840750000	1073800000	943710000	1139800000	937020000	1229500000	2052200000	1521800000	1082600000	1280100000	1356100000	1063900000	1533500000	1445400000	947550000
tr|A0A146E5L3|A0A146E5L3_HUMAN;sp|O14498|ISLR_HUMAN;tr|H0YL90|H0YL90_HUMAN;tr|H0YN67|H0YN67_HUMAN	A0A146E5L3	Meflin	tr|A0A146E5L3|A0A146E5L3_HUMAN Mesenchymal stromal cell-and fibroblast-expressing Linx paralogue OS=Homo sapiens GN=Meflin PE=2 SV=1;sp|O14498|ISLR_HUMAN Immunoglobulin superfamily containing leucine-rich repeat protein OS=Homo sapiens GN=ISLR PE=2 SV=1;tr	4	4	4	4	10.7	45.997	0	0	24058000	0	0	22751000	0	23871000	16946000	24120000	0	17265000	0	19170000	0	43556000	0
tr|A0A140VKF3|A0A140VKF3_HUMAN;sp|P36955|PEDF_HUMAN;tr|I3L4N7|I3L4N7_HUMAN;CON__Q95121;tr|I3L4F9|I3L4F9_HUMAN;tr|I3L107|I3L107_HUMAN;tr|I3L4Z0|I3L4Z0_HUMAN;tr|I3L2R7|I3L2R7_HUMAN;tr|I3L3Z3|I3L3Z3_HUMAN;tr|I3L425|I3L425_HUMAN;tr|I3L1U4|I3L1U4_HUMAN	A0A140VKF3	SERPINF1	tr|A0A140VKF3|A0A140VKF3_HUMAN Testis tissue sperm-binding protein Li 70n OS=Homo sapiens PE=2 SV=1;sp|P36955|PEDF_HUMAN Pigment epithelium-derived factor OS=Homo sapiens GN=SERPINF1 PE=1 SV=4	11	18	18	18	49.8	46.312	18715000000	17768000000	16747000000	17530000000	18010000000	15611000000	16416000000	11938000000	15913000000	18552000000	17376000000	19384000000	14897000000	12757000000	18358000000	20579000000	14003000000
tr|A0A140VKE1|A0A140VKE1_HUMAN;tr|B2RAN1|B2RAN1_HUMAN;tr|A0A087WYS1|A0A087WYS1_HUMAN;sp|Q16851|UGPA_HUMAN;tr|E7EUC7|E7EUC7_HUMAN;tr|B4DUP2|B4DUP2_HUMAN;tr|D6W5E6|D6W5E6_HUMAN;tr|Q53QE9|Q53QE9_HUMAN;tr|C9JWG0|C9JWG0_HUMAN;tr|C9JVG3|C9JVG3_HUMAN;tr|C9JQU9|C9JQU9_HUMAN;tr|C9JNZ1|C9JNZ1_HUMAN	A0A140VKE1		tr|A0A140VKE1|A0A140VKE1_HUMAN Testis tissue sperm-binding protein Li 58p OS=Homo sapiens PE=2 SV=1;tr|B2RAN1|B2RAN1_HUMAN cDNA, FLJ95012, highly similar to Homo sapiens UDP-glucose pyrophosphorylase 2 (UGP2), mRNA OS=Homo sapiens PE=2 SV=1;tr|A0A087WYS1|A	12	3	3	3	8.5	55.676	0	0	0	0	0	0	0	0	0	0	0	0	0	12324000	0	0	0
tr|A0A140VK24|A0A140VK24_HUMAN;sp|P04180|LCAT_HUMAN;tr|J3QSE5|J3QSE5_HUMAN;tr|I3L1Q6|I3L1Q6_HUMAN;tr|J3QKT0|J3QKT0_HUMAN	A0A140VK24	LCAT	tr|A0A140VK24|A0A140VK24_HUMAN Testicular secretory protein Li 24 OS=Homo sapiens PE=2 SV=1;sp|P04180|LCAT_HUMAN Phosphatidylcholine-sterol acyltransferase OS=Homo sapiens GN=LCAT PE=1 SV=1;tr|J3QSE5|J3QSE5_HUMAN Phosphatidylcholine-sterol acyltransferase	5	7	7	7	25.5	49.577	156900000	184100000	168810000	167190000	218300000	218300000	125380000	222720000	310190000	291510000	226280000	164230000	229830000	119560000	349110000	157640000	140010000
tr|A0A140VK00|A0A140VK00_HUMAN;sp|P25311|ZA2G_HUMAN;tr|C9JEV0|C9JEV0_HUMAN;tr|A0JLQ0|A0JLQ0_HUMAN;tr|H7BZJ8|H7BZJ8_HUMAN	A0A140VK00	AZGP1	tr|A0A140VK00|A0A140VK00_HUMAN Testicular tissue protein Li 227 OS=Homo sapiens PE=2 SV=1;sp|P25311|ZA2G_HUMAN Zinc-alpha-2-glycoprotein OS=Homo sapiens GN=AZGP1 PE=1 SV=2;tr|C9JEV0|C9JEV0_HUMAN Zinc-alpha-2-glycoprotein OS=Homo sapiens GN=AZGP1 PE=1 SV=1;	5	20	20	20	61.1	34.258	47090000000	41174000000	43783000000	40901000000	49613000000	46551000000	54401000000	44542000000	39144000000	61671000000	48968000000	60253000000	46637000000	32824000000	52255000000	48486000000	43440000000
tr|A0A140VJU8|A0A140VJU8_HUMAN;sp|P08294|SODE_HUMAN;tr|B2R9V7|B2R9V7_HUMAN;tr|M0R1V4|M0R1V4_HUMAN	A0A140VJU8	SOD3	tr|A0A140VJU8|A0A140VJU8_HUMAN Superoxide dismutase [Cu-Zn] OS=Homo sapiens PE=2 SV=1;sp|P08294|SODE_HUMAN Extracellular superoxide dismutase [Cu-Zn] OS=Homo sapiens GN=SOD3 PE=1 SV=2;tr|B2R9V7|B2R9V7_HUMAN Superoxide dismutase [Cu-Zn] OS=Homo sapiens PE=2	4	5	5	5	30.4	25.851	101740000	236000000	85228000	82858000	102820000	134890000	73349000	112610000	69965000	61142000	75764000	110500000	88265000	104040000	67775000	134430000	93488000
tr|A0A140VJJ6|A0A140VJJ6_HUMAN;sp|P02679|FIBG_HUMAN;tr|C9JEU5|C9JEU5_HUMAN;tr|C9JC84|C9JC84_HUMAN;tr|D3DP16|D3DP16_HUMAN;tr|Q7Z664|Q7Z664_HUMAN;tr|C9JPQ9|C9JPQ9_HUMAN;tr|C9JU00|C9JU00_HUMAN	A0A140VJJ6	FGG	tr|A0A140VJJ6|A0A140VJJ6_HUMAN Testicular tissue protein Li 70 OS=Homo sapiens PE=2 SV=1;sp|P02679|FIBG_HUMAN Fibrinogen gamma chain OS=Homo sapiens GN=FGG PE=1 SV=3;tr|C9JEU5|C9JEU5_HUMAN Fibrinogen gamma chain OS=Homo sapiens GN=FGG PE=1 SV=1;tr|C9JC84|C	8	22	22	22	54.7	49.496	15500000	12667000	7588500	22041000	609100000	8441100	852180000	32448000000	3407500000	37370000000	71843000	8053400	1818000000	1545000000	1260100000	9715800000	1863000000
tr|A0A140VJI7|A0A140VJI7_HUMAN;sp|Q16610|ECM1_HUMAN;tr|C8CHS3|C8CHS3_HUMAN;tr|B7ZAS5|B7ZAS5_HUMAN	A0A140VJI7	ECM1	tr|A0A140VJI7|A0A140VJI7_HUMAN Testicular tissue protein Li 61 OS=Homo sapiens PE=2 SV=1;sp|Q16610|ECM1_HUMAN Extracellular matrix protein 1 OS=Homo sapiens GN=ECM1 PE=1 SV=2;tr|C8CHS3|C8CHS3_HUMAN Truncated extracellular matrix protein 1 OS=Homo sapiens G	4	23	23	23	59.4	60.673	2526800000	3157400000	2617300000	2434700000	2363800000	2202300000	1846400000	915520000	2275400000	1543900000	1424300000	3728500000	1960800000	1782000000	1587800000	2141500000	1320600000
tr|A0A140VJE4|A0A140VJE4_HUMAN;sp|P54802|ANAG_HUMAN;tr|Q59FD0|Q59FD0_HUMAN;tr|Q14769|Q14769_HUMAN	A0A140VJE4	NAGLU	tr|A0A140VJE4|A0A140VJE4_HUMAN Testicular tissue protein Li 18 OS=Homo sapiens PE=2 SV=1;sp|P54802|ANAG_HUMAN Alpha-N-acetylglucosaminidase OS=Homo sapiens GN=NAGLU PE=1 SV=2	4	3	3	3	5.9	82.265	0	35237000	0	33920000	0	0	0	32133000	0	28412000	0	0	32864000	0	41598000	26769000	0
tr|A0A125U0V2|A0A125U0V2_HUMAN;tr|A0A068LRW4|A0A068LRW4_HUMAN	A0A125U0V2		tr|A0A125U0V2|A0A125U0V2_HUMAN GCT-A1 heavy chain variable region (Fragment) OS=Homo sapiens PE=2 SV=1;tr|A0A068LRW4|A0A068LRW4_HUMAN Ig heavy chain variable region (Fragment) OS=Homo sapiens PE=2 SV=1	2	2	1	1	19.7	13.717	324600000	242620000	211530000	273110000	201000000	141200000	207230000	0	0	334380000	198750000	0	134960000	641350000	206640000	189030000	171780000
tr|A0A125U0V1|A0A125U0V1_HUMAN	A0A125U0V1		tr|A0A125U0V1|A0A125U0V1_HUMAN MS-F1 heavy chain variable region (Fragment) OS=Homo sapiens PE=2 SV=1	1	3	2	2	31.7	13.509	48637000	34020000	63849000	0	0	0	0	0	0	0	0	0	0	0	0	0	0
tr|A0A125U0U8|A0A125U0U8_HUMAN	A0A125U0U8		tr|A0A125U0U8|A0A125U0U8_HUMAN MS-C3 light chain variable region (Fragment) OS=Homo sapiens PE=2 SV=1	1	1	1	1	17	11.098	0	0	0	0	0	0	0	0	0	0	0	0	0	29079000	0	0	0
tr|A0A125U0U7|A0A125U0U7_HUMAN	A0A125U0U7		tr|A0A125U0U7|A0A125U0U7_HUMAN MS-C1 heavy chain variable region (Fragment) OS=Homo sapiens PE=2 SV=1	1	4	3	2	33.1	13.096	234650000	148300000	220280000	207250000	0	275800000	126810000	411800000	105270000	258640000	168530000	128560000	189140000	168710000	327680000	183860000	211110000
tr|A0A125U0U6|A0A125U0U6_HUMAN	A0A125U0U6		tr|A0A125U0U6|A0A125U0U6_HUMAN MS-A4 light chain variable region (Fragment) OS=Homo sapiens PE=2 SV=1	1	3	3	1	48.6	11.464	0	0	34902000	0	0	0	0	0	0	0	0	0	37423000	52511000	0	0	0
tr|A0A125QYY5|A0A125QYY5_HUMAN	A0A125QYY5		tr|A0A125QYY5|A0A125QYY5_HUMAN GCT-A9 light chain variable region (Fragment) OS=Homo sapiens PE=2 SV=1	1	2	1	0	31.8	11.61	79286000	116180000	139210000	76143000	95731000	79420000	74373000	93948000	82730000	70473000	0	69522000	105810000	194200000	0	0	82556000
tr|A0A125QYY4|A0A125QYY4_HUMAN	A0A125QYY4		tr|A0A125QYY4|A0A125QYY4_HUMAN GCT-A7 heavy chain variable region (Fragment) OS=Homo sapiens PE=2 SV=1	1	3	1	1	37	13.157	0	0	0	0	0	0	0	0	0	0	0	0	0	0	7314200	0	0
tr|A0A125QYY3|A0A125QYY3_HUMAN;tr|A0A109PPC2|A0A109PPC2_HUMAN	A0A125QYY3		tr|A0A125QYY3|A0A125QYY3_HUMAN GCT-A6 light chain variable region (Fragment) OS=Homo sapiens PE=2 SV=1;tr|A0A109PPC2|A0A109PPC2_HUMAN GCT-A7 light chain variable region (Fragment) OS=Homo sapiens PE=2 SV=1	2	2	1	0	39.3	11.72	0	0	0	0	0	0	0	0	0	0	0	0	0	56512000	0	0	0
tr|A0A120HG44|A0A120HG44_HUMAN;tr|A0A068LRW0|A0A068LRW0_HUMAN;tr|Q9UL96|Q9UL96_HUMAN	A0A120HG44		tr|A0A120HG44|A0A120HG44_HUMAN MS-E1 heavy chain variable region (Fragment) OS=Homo sapiens PE=2 SV=1;tr|A0A068LRW0|A0A068LRW0_HUMAN Ig heavy chain variable region (Fragment) OS=Homo sapiens PE=2 SV=1;tr|Q9UL96|Q9UL96_HUMAN Myosin-reactive immunoglobulin h	3	2	2	1	18.7	13.715	0	0	0	67785000	0	0	0	0	0	0	0	0	0	0	0	0	0
tr|A0A120HF66|A0A120HF66_HUMAN	A0A120HF66		tr|A0A120HF66|A0A120HF66_HUMAN IBM-A1 heavy chain variable region (Fragment) OS=Homo sapiens PE=2 SV=1	1	2	1	1	28.7	13.648	0	0	0	0	0	0	0	0	0	0	0	0	0	0	0	0	12053000
tr|A0A120HF61|A0A120HF61_HUMAN	A0A120HF61		tr|A0A120HF61|A0A120HF61_HUMAN MS-E1 light chain variable region (Fragment) OS=Homo sapiens PE=2 SV=1	1	1	1	1	15	11.562	0	0	0	0	0	0	0	9383100	0	0	0	0	0	0	0	0	0
tr|A0A109PSY4|A0A109PSY4_HUMAN	A0A109PSY4		tr|A0A109PSY4|A0A109PSY4_HUMAN MS-A1 light chain variable region (Fragment) OS=Homo sapiens PE=2 SV=1	1	2	2	1	32.1	11.376	202010000	126150000	157620000	137730000	73293000	80108000	47838000	174460000	135610000	130890000	0	0	120480000	132780000	107300000	60307000	101770000
tr|A0A109PP82|A0A109PP82_HUMAN	A0A109PP82		tr|A0A109PP82|A0A109PP82_HUMAN MS-C2 light chain variable region (Fragment) OS=Homo sapiens PE=2 SV=1	1	1	1	1	14	11.724	0	0	0	0	0	0	0	0	77839000	0	0	0	0	0	0	0	0
tr|A0A0X9V9B3|A0A0X9V9B3_HUMAN	A0A0X9V9B3		tr|A0A0X9V9B3|A0A0X9V9B3_HUMAN MS-F1 light chain variable region (Fragment) OS=Homo sapiens PE=2 SV=1	1	2	2	2	33	12.107	0	0	0	0	0	0	0	0	189660000	0	0	0	0	0	0	0	0
tr|A0A0X9V981|A0A0X9V981_HUMAN;tr|A0A0X9T7P6|A0A0X9T7P6_HUMAN	A0A0X9V981		tr|A0A0X9V981|A0A0X9V981_HUMAN MS-A2 light chain variable region (Fragment) OS=Homo sapiens PE=2 SV=1;tr|A0A0X9T7P6|A0A0X9T7P6_HUMAN MS-A6 light chain variable region (Fragment) OS=Homo sapiens PE=2 SV=1	2	3	1	1	48.6	11.468	0	0	0	0	0	0	0	0	0	0	0	0	0	29061000	0	0	0
tr|A0A0X9UWM4|A0A0X9UWM4_HUMAN	A0A0X9UWM4		tr|A0A0X9UWM4|A0A0X9UWM4_HUMAN IBM-A3 heavy chain variable region (Fragment) OS=Homo sapiens PE=2 SV=1	1	2	2	2	19.7	14.369	87213000	0	0	0	0	0	0	0	133110000	0	31032000	0	0	0	0	0	0
tr|A0A0X9UWL5|A0A0X9UWL5_HUMAN	A0A0X9UWL5		tr|A0A0X9UWL5|A0A0X9UWL5_HUMAN GCT-A5 light chain variable region (Fragment) OS=Homo sapiens PE=2 SV=1	1	6	4	1	60.2	12.468	991710000	755880000	1186700000	785010000	412590000	560730000	425260000	665560000	525450000	855760000	183530000	482910000	1437500000	973410000	729180000	415930000	654490000
tr|A0A0X9UWK7|A0A0X9UWK7_HUMAN	A0A0X9UWK7		tr|A0A0X9UWK7|A0A0X9UWK7_HUMAN MS-D4 heavy chain variable region (Fragment) OS=Homo sapiens PE=2 SV=1	1	5	5	1	52.5	13.525	1231100000	1676400000	1427500000	1622400000	940560000	1570000000	424360000	1230100000	2383800000	1328100000	650600000	723180000	1971900000	2119000000	877390000	642530000	1011700000
tr|A0A0X9TD88|A0A0X9TD88_HUMAN	A0A0X9TD88		tr|A0A0X9TD88|A0A0X9TD88_HUMAN GCT-A3 heavy chain variable region (Fragment) OS=Homo sapiens PE=2 SV=1	1	1	1	1	12.6	13.812	97547000	101540000	102840000	99770000	65599000	77566000	67758000	77852000	115970000	80129000	105820000	70889000	102540000	383510000	87005000	59323000	0
tr|A0A0X9TD47|A0A0X9TD47_HUMAN	A0A0X9TD47		tr|A0A0X9TD47|A0A0X9TD47_HUMAN MS-D1 light chain variable region (Fragment) OS=Homo sapiens PE=2 SV=1	1	3	1	0	31.8	11.656	0	0	0	0	0	0	0	0	0	0	0	0	0	0	0	0	307940000
tr|A0A0X9T7V9|A0A0X9T7V9_HUMAN	A0A0X9T7V9		tr|A0A0X9T7V9|A0A0X9T7V9_HUMAN GCT-A4 light chain variable region (Fragment) OS=Homo sapiens PE=2 SV=1	1	3	2	1	39.4	11.845	534950000	406640000	424830000	313690000	0	511350000	131030000	390260000	473320000	412860000	0	0	390080000	444670000	404630000	168590000	374650000
tr|A0A0X9T7T4|A0A0X9T7T4_HUMAN;tr|A0A068LKR4|A0A068LKR4_HUMAN;tr|A0A1W6IYJ3|A0A1W6IYJ3_HUMAN	A0A0X9T7T4		tr|A0A0X9T7T4|A0A0X9T7T4_HUMAN MS-D3 heavy chain variable region (Fragment) OS=Homo sapiens PE=2 SV=1	3	4	2	2	37.3	15.052	0	0	23185000	0	0	0	0	0	0	0	0	0	0	20380000	0	0	0
tr|A0A0U4EXB4|A0A0U4EXB4_HUMAN;tr|A0A0U4DJF7|A0A0U4DJF7_HUMAN;tr|A0A0U4ERW6|A0A0U4ERW6_HUMAN;tr|A0A0U4DKQ8|A0A0U4DKQ8_HUMAN	A0A0U4EXB4	HP	tr|A0A0U4EXB4|A0A0U4EXB4_HUMAN Haptoglobin (Fragment) OS=Homo sapiens GN=HP PE=4 SV=1;tr|A0A0U4DJF7|A0A0U4DJF7_HUMAN Haptoglobin (Fragment) OS=Homo sapiens GN=HP PE=4 SV=1;tr|A0A0U4ERW6|A0A0U4ERW6_HUMAN Haptoglobin (Fragment) OS=Homo sapiens GN=HP PE=4 SV=	4	9	1	1	68.4	13.41	0	0	0	0	0	91696000	241450000	0	120250000	0	0	0	0	0	189870000	0	0
tr|A0A0U2N547|A0A0U2N547_HUMAN;tr|A0A024RDA0|A0A024RDA0_HUMAN;sp|P10721|KIT_HUMAN	A0A0U2N547	KIT	tr|A0A0U2N547|A0A0U2N547_HUMAN Mast/stem cell growth factor receptor Kit isoform 3 OS=Homo sapiens GN=KIT PE=2 SV=1;tr|A0A024RDA0|A0A024RDA0_HUMAN V-kit Hardy-Zuckerman 4 feline sarcoma viral oncogene homolog, isoform CRA_a OS=Homo sapiens GN=KIT PE=3 SV=1	3	3	3	3	3.4	109.36	37223000	33768000	35630000	0	47997000	29588000	0	29745000	29183000	33739000	45327000	37520000	21700000	50853000	25231000	58193000	0
tr|A0A0U1RR20|A0A0U1RR20_HUMAN;tr|A0A024R930|A0A024R930_HUMAN;sp|Q92954|PRG4_HUMAN;tr|B3KQ20|B3KQ20_HUMAN;tr|B7Z4R8|B7Z4R8_HUMAN;tr|B4DW29|B4DW29_HUMAN;tr|J3KP74|J3KP74_HUMAN;tr|B7Z759|B7Z759_HUMAN;tr|E9PLR3|E9PLR3_HUMAN	A0A0U1RR20	PRG4	tr|A0A0U1RR20|A0A0U1RR20_HUMAN Proteoglycan 4 OS=Homo sapiens GN=PRG4 PE=1 SV=1;tr|A0A024R930|A0A024R930_HUMAN Proteoglycan 4, isoform CRA_a OS=Homo sapiens GN=PRG4 PE=4 SV=1;sp|Q92954|PRG4_HUMAN Proteoglycan 4 OS=Homo sapiens GN=PRG4 PE=1 SV=2;tr|B3KQ20|B	9	24	24	24	17.9	146.45	1075400000	1491300000	890550000	1580000000	1161700000	1044500000	1017800000	967970000	2083900000	1267500000	1261600000	973120000	1324000000	869510000	2305800000	1287100000	1443800000
tr|A0A0S2Z4Q2|A0A0S2Z4Q2_HUMAN;sp|Q15582|BGH3_HUMAN;tr|Q53GU8|Q53GU8_HUMAN;tr|A0A0S2Z4K6|A0A0S2Z4K6_HUMAN;tr|H0Y8L3|H0Y8L3_HUMAN;tr|S4R3C6|S4R3C6_HUMAN;tr|Q59F63|Q59F63_HUMAN;tr|H0Y9D7|H0Y9D7_HUMAN;tr|H0Y8M8|H0Y8M8_HUMAN;tr|H0YAB8|H0YAB8_HUMAN;tr|C7FFS5|C7FFS5_HUMAN;tr|D6RBX4|D6RBX4_HUMAN;tr|H0YAH8|H0YAH8_HUMAN	A0A0S2Z4Q2	TGFBI	tr|A0A0S2Z4Q2|A0A0S2Z4Q2_HUMAN Transforming growth factor beta-induced 68kDa isoform 1 (Fragment) OS=Homo sapiens GN=TGFBI PE=2 SV=1;sp|Q15582|BGH3_HUMAN Transforming growth factor-beta-induced protein ig-h3 OS=Homo sapiens GN=TGFBI PE=1 SV=1;tr|Q53GU8|Q53	13	21	21	21	39.7	74.68	790010000	780380000	723650000	699420000	877140000	990690000	609400000	1139000000	919880000	853740000	838550000	1187000000	897570000	835100000	790080000	1005800000	561490000
tr|A0A0S2Z4K3|A0A0S2Z4K3_HUMAN;sp|P07225|PROS_HUMAN;tr|A0A0S2Z4L3|A0A0S2Z4L3_HUMAN;tr|Q9NSD0|Q9NSD0_HUMAN;tr|Q16519|Q16519_HUMAN;tr|G5E9F8|G5E9F8_HUMAN;tr|B4E1L6|B4E1L6_HUMAN;tr|H7BXT0|H7BXT0_HUMAN;tr|Q8IXD4|Q8IXD4_HUMAN;tr|Q8IXC3|Q8IXC3_HUMAN;tr|Q16441|Q16441_HUMAN;tr|C9K0R0|C9K0R0_HUMAN;tr|Q8IXD1|Q8IXD1_HUMAN;CON__P07224;tr|Q8IVH1|Q8IVH1_HUMAN;tr|Q8IXD3|Q8IXD3_HUMAN;tr|Q8IXD0|Q8IXD0_HUMAN;tr|Q8…	A0A0S2Z4K3	PROS1	tr|A0A0S2Z4K3|A0A0S2Z4K3_HUMAN Protein S isoform 1 (Fragment) OS=Homo sapiens GN=PROS1 PE=2 SV=1;sp|P07225|PROS_HUMAN Vitamin K-dependent protein S OS=Homo sapiens GN=PROS1 PE=1 SV=1;tr|A0A0S2Z4L3|A0A0S2Z4L3_HUMAN Protein S isoform 2 (Fragment) OS=Homo sap	24	20	20	20	38	75.122	8529300000	11053000000	10093000000	8264100000	11620000000	9377500000	9901800000	6502400000	11545000000	9381000000	8048100000	11853000000	10999000000	7950300000	8846600000	8881500000	9314600000
tr|A0A0S2Z4I5|A0A0S2Z4I5_HUMAN;sp|P27918|PROP_HUMAN;tr|E9PAQ1|E9PAQ1_HUMAN;tr|B3KVK6|B3KVK6_HUMAN;tr|C9J7V5|C9J7V5_HUMAN;tr|A0A0S2Z515|A0A0S2Z515_HUMAN	A0A0S2Z4I5	CFP	tr|A0A0S2Z4I5|A0A0S2Z4I5_HUMAN Complement factor properdin isoform 1 (Fragment) OS=Homo sapiens GN=CFP PE=2 SV=1;sp|P27918|PROP_HUMAN Properdin OS=Homo sapiens GN=CFP PE=1 SV=2;tr|E9PAQ1|E9PAQ1_HUMAN Properdin OS=Homo sapiens GN=CFP PE=1 SV=1;tr|B3KVK6|B3K	6	13	13	13	33	51.276	2665200000	4249200000	3109600000	4073400000	4106200000	3693700000	2988200000	4640000000	3408300000	3387300000	4108500000	3678000000	4199500000	2990300000	3496700000	4094400000	3550600000
tr|A0A0S2Z4A0|A0A0S2Z4A0_HUMAN;tr|A2VCQ4|A2VCQ4_HUMAN;tr|A0A0S2Z4D8|A0A0S2Z4D8_HUMAN;tr|A0A0S2Z4W7|A0A0S2Z4W7_HUMAN;tr|A0A024R7F1|A0A024R7F1_HUMAN;sp|P14314|GLU2B_HUMAN;tr|K7ELL7|K7ELL7_HUMAN;tr|B4DJQ5|B4DJQ5_HUMAN	A0A0S2Z4A0	PRKCSH	tr|A0A0S2Z4A0|A0A0S2Z4A0_HUMAN Protein kinase C substrate 80K-H isoform 4 (Fragment) OS=Homo sapiens GN=PRKCSH PE=2 SV=1;tr|A2VCQ4|A2VCQ4_HUMAN PRKCSH protein (Fragment) OS=Homo sapiens GN=PRKCSH PE=2 SV=1;tr|A0A0S2Z4D8|A0A0S2Z4D8_HUMAN Protein kinase C su	8	1	1	1	9.7	15.523	0	0	0	0	0	0	0	0	0	0	0	0	0	5831700	0	0	0
tr|A0A0S2Z3V0|A0A0S2Z3V0_HUMAN	A0A0S2Z3V0	APOE	tr|A0A0S2Z3V0|A0A0S2Z3V0_HUMAN Apolipoprotein E isoform 2 (Fragment) OS=Homo sapiens GN=APOE PE=2 SV=1	1	15	1	0	81.5	21.682	0	0	0	0	0	0	0	0	0	0	0	0	0	0	0	18315000	0
tr|A0A0S2Z3D5|A0A0S2Z3D5_HUMAN;sp|P02649|APOE_HUMAN;tr|J9ZVQ3|J9ZVQ3_HUMAN;tr|H0Y7L5|H0Y7L5_HUMAN;tr|E9PEV4|E9PEV4_HUMAN;tr|E7ERP7|E7ERP7_HUMAN;tr|Q6LBZ1|Q6LBZ1_HUMAN;tr|A0A0S2Z3J5|A0A0S2Z3J5_HUMAN;tr|A0A0S2Z3B1|A0A0S2Z3B1_HUMAN;tr|D9ZB55|D9ZB55_HUMAN;tr|Q6LA97|Q6LA97_HUMAN;CON__Q03247;tr|Q6ZP45|Q6ZP45_HUMAN;tr|Q13791|Q13791_HUMAN	A0A0S2Z3D5	APOE	tr|A0A0S2Z3D5|A0A0S2Z3D5_HUMAN Apolipoprotein E isoform 1 (Fragment) OS=Homo sapiens GN=APOE PE=2 SV=1;sp|P02649|APOE_HUMAN Apolipoprotein E OS=Homo sapiens GN=APOE PE=1 SV=1;tr|J9ZVQ3|J9ZVQ3_HUMAN Apolipoprotein E (Fragment) OS=Homo sapiens GN=APOE PE=3 S	14	26	26	9	76.3	36.154	30025000000	30745000000	23243000000	38446000000	21970000000	37133000000	29007000000	28350000000	32713000000	40645000000	46184000000	30448000000	29111000000	40660000000	49879000000	31846000000	33195000000
tr|A0A0K0K1J1|A0A0K0K1J1_HUMAN;sp|P01034|CYTC_HUMAN	A0A0K0K1J1	HEL-S-2	tr|A0A0K0K1J1|A0A0K0K1J1_HUMAN Cystatin OS=Homo sapiens GN=HEL-S-2 PE=2 SV=1;sp|P01034|CYTC_HUMAN Cystatin-C OS=Homo sapiens GN=CST3 PE=1 SV=1	2	5	5	5	44.5	15.799	255050000	428870000	270140000	354730000	320320000	958940000	363620000	477680000	401360000	338620000	306090000	745610000	344850000	482180000	368100000	489490000	568840000
tr|A0A0J9YX35|A0A0J9YX35_HUMAN	A0A0J9YX35	IGHV3-64D	tr|A0A0J9YX35|A0A0J9YX35_HUMAN Immunoglobulin heavy variable 3-64D (Fragment) OS=Homo sapiens GN=IGHV3-64D PE=1 SV=1	1	2	1	1	18.8	12.822	0	0	0	0	0	0	0	0	0	0	0	0	0	163510000	0	0	0
tr|A0A0G2JPR0|A0A0G2JPR0_HUMAN;tr|A0A140TA49|A0A140TA49_HUMAN	A0A0G2JPR0	C4A	tr|A0A0G2JPR0|A0A0G2JPR0_HUMAN Complement C4-A OS=Homo sapiens GN=C4A PE=1 SV=1;tr|A0A140TA49|A0A140TA49_HUMAN Complement C4-A OS=Homo sapiens GN=C4A PE=1 SV=1	2	93	1	1	65.7	192.87	0	0	293180000	0	0	0	0	0	0	0	0	0	0	0	0	0	0
tr|A0A0F7TAG7|A0A0F7TAG7_HUMAN;sp|A0A0B4J1Y9|HV372_HUMAN	A0A0F7TAG7	IGHV3-72	tr|A0A0F7TAG7|A0A0F7TAG7_HUMAN IGHV3-72 protein (Fragment) OS=Homo sapiens GN=IGHV3-72 PE=4 SV=1;sp|A0A0B4J1Y9|HV372_HUMAN Immunoglobulin heavy variable 3-72 OS=Homo sapiens GN=IGHV3-72 PE=3 SV=1	2	4	2	1	48.5	11.676	149610000	141630000	165750000	116780000	83092000	88148000	0	0	92450000	0	79009000	74318000	0	169660000	106210000	0	164150000
tr|A0A0F7T8I6|A0A0F7T8I6_HUMAN	A0A0F7T8I6	IGHV4-31	tr|A0A0F7T8I6|A0A0F7T8I6_HUMAN IGHV4-31 protein (Fragment) OS=Homo sapiens GN=IGHV4-31 PE=4 SV=1	1	1	1	1	9	10.846	0	0	0	0	0	0	0	0	0	0	0	0	0	0	0	0	24559000
tr|A0A0F7T8B3|A0A0F7T8B3_HUMAN	A0A0F7T8B3	IGHV5-51	tr|A0A0F7T8B3|A0A0F7T8B3_HUMAN IGHV5-51 protein (Fragment) OS=Homo sapiens GN=IGHV5-51 PE=4 SV=1	1	4	1	1	47.3	12.461	0	0	0	0	0	0	0	0	0	0	0	0	0	10143000	0	0	0
tr|A0A0F7T891|A0A0F7T891_HUMAN	A0A0F7T891	IGHV5-51	tr|A0A0F7T891|A0A0F7T891_HUMAN IGHV5-51 protein (Fragment) OS=Homo sapiens GN=IGHV5-51 PE=4 SV=1	1	2	1	1	29.2	11.506	0	0	0	0	0	50123000	0	0	0	0	0	0	0	0	0	0	0
tr|A0A0F7T737|A0A0F7T737_HUMAN;tr|Q7Z3Y6|Q7Z3Y6_HUMAN;sp|P06331|HV434_HUMAN;sp|P01825|HV459_HUMAN;sp|P0DP08|HVD82_HUMAN;tr|A0A068LL62|A0A068LL62_HUMAN;sp|P0DP06|HVD34_HUMAN;sp|A0A0C4DH41|HV461_HUMAN;tr|A0A068LKP9|A0A068LKP9_HUMAN;tr|A0A068LKQ4|A0A068LKQ4_HUMAN;sp|P01824|HV439_HUMAN;tr|A0A120HG46|A0A120HG46_HUMAN;tr|Q86SX2|Q86SX2_HUMAN;tr|O95973|O95973_HUMAN;tr|A0A0F7TAT3|A0A0F7TAT3_HUMAN;tr|A0A0J…	A0A0F7T737	IGHV4-34	tr|A0A0F7T737|A0A0F7T737_HUMAN IGHV4-34 protein (Fragment) OS=Homo sapiens GN=IGHV4-34 PE=4 SV=1;tr|Q7Z3Y6|Q7Z3Y6_HUMAN Rearranged VH4-34 V gene segment (Fragment) OS=Homo sapiens GN=VH4-34 PE=4 SV=1;sp|P06331|HV434_HUMAN Immunoglobulin heavy variable 4-34	19	3	2	1	45.1	11.359	599160000	408790000	515440000	405140000	302090000	293830000	230960000	704090000	397460000	385550000	0	294410000	459230000	639040000	274870000	339410000	406980000
tr|A0A0F7SZ86|A0A0F7SZ86_HUMAN;tr|A0A0F7T0G6|A0A0F7T0G6_HUMAN;tr|A0A068LRW6|A0A068LRW6_HUMAN;tr|A0A0J9YVU5|A0A0J9YVU5_HUMAN;tr|A0A0C4DH43|A0A0C4DH43_HUMAN;tr|A0A0F7T024|A0A0F7T024_HUMAN;sp|P01814|HV270_HUMAN;tr|A0A068LL67|A0A068LL67_HUMAN	A0A0F7SZ86	IGHV2-70	tr|A0A0F7SZ86|A0A0F7SZ86_HUMAN IGHV2-70 protein (Fragment) OS=Homo sapiens GN=IGHV2-70 PE=4 SV=1;tr|A0A0F7T0G6|A0A0F7T0G6_HUMAN IGHV2-70 protein (Fragment) OS=Homo sapiens GN=IGHV2-70 PE=4 SV=1;tr|A0A068LRW6|A0A068LRW6_HUMAN Ig heavy chain variable region	8	3	2	2	47.8	10.162	94021000	81193000	115480000	58012000	59696000	0	0	178730000	0	0	152180000	59973000	162530000	0	0	68405000	102200000
tr|A0A0F7SYK7|A0A0F7SYK7_HUMAN;sp|P01743|HV146_HUMAN;tr|Q9UL92|Q9UL92_HUMAN;tr|A0A109PS45|A0A109PS45_HUMAN	A0A0F7SYK7	IGHV1-46	tr|A0A0F7SYK7|A0A0F7SYK7_HUMAN IGHV1-46 protein (Fragment) OS=Homo sapiens GN=IGHV1-46 PE=4 SV=1;sp|P01743|HV146_HUMAN Immunoglobulin heavy variable 1-46 OS=Homo sapiens GN=IGHV1-46 PE=1 SV=2;tr|Q9UL92|Q9UL92_HUMAN Myosin-reactive immunoglobulin heavy chai	4	2	1	1	28.6	10.173	0	0	57554000	0	0	0	0	0	0	49432000	0	0	104380000	0	0	0	0
tr|A0A0C4DH36|A0A0C4DH36_HUMAN	A0A0C4DH36	IGHV3-38	tr|A0A0C4DH36|A0A0C4DH36_HUMAN Immunoglobulin heavy variable 3-38 (non-functional) (Fragment) OS=Homo sapiens GN=IGHV3-38 PE=1 SV=1	1	2	2	2	19	12.758	0	0	0	0	0	0	0	0	0	0	0	0	0	79392000	0	0	0
tr|A0A0C4DH35|A0A0C4DH35_HUMAN	A0A0C4DH35	IGHV3-35	tr|A0A0C4DH35|A0A0C4DH35_HUMAN Immunoglobulin heavy variable 3-35 (non-functional) (Fragment) OS=Homo sapiens GN=IGHV3-35 PE=1 SV=1	1	2	2	2	16.2	12.81	0	0	107630000	0	68260000	96731000	0	107010000	97669000	79266000	0	80572000	0	129100000	188100000	0	0
tr|A0A0C4DFP6|A0A0C4DFP6_HUMAN;sp|Q9NQ79|CRAC1_HUMAN;tr|Q5T4F6|Q5T4F6_HUMAN	A0A0C4DFP6	CRTAC1	tr|A0A0C4DFP6|A0A0C4DFP6_HUMAN Cartilage acidic protein 1 OS=Homo sapiens GN=CRTAC1 PE=1 SV=1;sp|Q9NQ79|CRAC1_HUMAN Cartilage acidic protein 1 OS=Homo sapiens GN=CRTAC1 PE=1 SV=2;tr|Q5T4F6|Q5T4F6_HUMAN Cartilage acidic protein 1 (Fragment) OS=Homo sapiens	3	15	15	15	30.6	69.706	454830000	397640000	454260000	502710000	549960000	770510000	629760000	703240000	474690000	581250000	408140000	526500000	799360000	676800000	823330000	574360000	621330000
tr|A0A0B4J2B5|A0A0B4J2B5_HUMAN	A0A0B4J2B5	IGHV3OR16-9	tr|A0A0B4J2B5|A0A0B4J2B5_HUMAN Immunoglobulin heavy variable 3/OR16-9 (non-functional) (Fragment) OS=Homo sapiens GN=IGHV3OR16-9 PE=1 SV=1	1	3	1	0	41.8	10.657	0	0	0	0	0	0	0	0	0	0	0	0	0	0	0	0	22960000
tr|A0A0A0N0L5|A0A0A0N0L5_HUMAN;tr|Q17RA0|Q17RA0_HUMAN;sp|P40189|IL6RB_HUMAN;tr|D6RH03|D6RH03_HUMAN;tr|A0A0A0N0L2|A0A0A0N0L2_HUMAN;tr|Q5FC05|Q5FC05_HUMAN	A0A0A0N0L5	IL6ST	tr|A0A0A0N0L5|A0A0A0N0L5_HUMAN IL6ST isoform 3 OS=Homo sapiens GN=IL6ST PE=2 SV=1;tr|Q17RA0|Q17RA0_HUMAN Interleukin 6 signal transducer (Gp130, oncostatin M receptor) OS=Homo sapiens GN=IL6ST PE=1 SV=1;sp|P40189|IL6RB_HUMAN Interleukin-6 receptor subunit	6	4	4	4	6.2	99.942	107020000	79217000	75989000	89054000	0	57330000	0	87723000	89414000	0	113790000	77082000	80899000	87471000	72162000	161280000	0
tr|A0A096LPE2|A0A096LPE2_HUMAN;sp|P35542|SAA4_HUMAN;tr|Q15423|Q15423_HUMAN;tr|A0A0D6A0A8|A0A0D6A0A8_HUMAN;tr|E9PR14|E9PR14_HUMAN;tr|G3V1D9|G3V1D9_HUMAN;tr|A0A0D5ZZZ2|A0A0D5ZZZ2_HUMAN	A0A096LPE2	SAA2-SAA4	tr|A0A096LPE2|A0A096LPE2_HUMAN SAA2-SAA4 readthrough OS=Homo sapiens GN=SAA2-SAA4 PE=4 SV=1;sp|P35542|SAA4_HUMAN Serum amyloid A-4 protein OS=Homo sapiens GN=SAA4 PE=1 SV=2	7	8	6	1	40.4	23.353	2135800000	2581000000	1551800000	3043800000	2256100000	3972500000	1813900000	1652800000	3963900000	3700800000	7922600000	3490900000	6528300000	4525200000	4794600000	1509300000	2064500000
tr|A0A090N7U9|A0A090N7U9_HUMAN;sp|Q99969|RARR2_HUMAN;tr|C9J8S2|C9J8S2_HUMAN	A0A090N7U9	RARRES2	tr|A0A090N7U9|A0A090N7U9_HUMAN Retinoic acid receptor responder (Tazarotene induced) 2 OS=Homo sapiens GN=RARRES2 PE=4 SV=1;sp|Q99969|RARR2_HUMAN Retinoic acid receptor responder protein 2 OS=Homo sapiens GN=RARRES2 PE=1 SV=1;tr|C9J8S2|C9J8S2_HUMAN Retinoi	3	3	3	3	21.5	18.617	70152000	91514000	85676000	155770000	131800000	186070000	192340000	103340000	144900000	114650000	153860000	174440000	131360000	135650000	185640000	174850000	191830000
tr|A0A087X1J7|A0A087X1J7_HUMAN;sp|P22352|GPX3_HUMAN;tr|H0YBE4|H0YBE4_HUMAN	A0A087X1J7	GPX3	tr|A0A087X1J7|A0A087X1J7_HUMAN Glutathione peroxidase OS=Homo sapiens GN=GPX3 PE=1 SV=1;sp|P22352|GPX3_HUMAN Glutathione peroxidase 3 OS=Homo sapiens GN=GPX3 PE=1 SV=2	3	5	5	5	26.2	25.402	1994600000	2450800000	2434600000	2067900000	2741100000	3546700000	2621100000	3289400000	3089700000	3308300000	2529200000	4049000000	3524900000	2082900000	2904900000	3376800000	2295500000
tr|A0A087X0T8|A0A087X0T8_HUMAN;tr|A0A4Z1|A0A4Z1_HUMAN;tr|A0A087X1W8|A0A087X1W8_HUMAN;tr|A0A0A0MTJ8|A0A0A0MTJ8_HUMAN;tr|X5D8W0|X5D8W0_HUMAN;sp|Q9BY67|CADM1_HUMAN;tr|X5DQS5|X5DQS5_HUMAN;tr|X5DQR8|X5DQR8_HUMAN;tr|X5DNF2|X5DNF2_HUMAN;tr|X5D7A8|X5D7A8_HUMAN;tr|H1ZZW4|H1ZZW4_HUMAN;tr|F5H125|F5H125_HUMAN;tr|H0YG94|H0YG94_HUMAN	A0A087X0T8	CADM1	tr|A0A087X0T8|A0A087X0T8_HUMAN Cell adhesion molecule 1 OS=Homo sapiens GN=CADM1 PE=1 SV=1;tr|A0A4Z1|A0A4Z1_HUMAN CADM1 protein OS=Homo sapiens GN=CADM1 PE=2 SV=1;tr|A0A087X1W8|A0A087X1W8_HUMAN Cell adhesion molecule 1 OS=Homo sapiens GN=CADM1 PE=1 SV=1;tr	13	2	2	2	6.4	38.78	0	0	0	0	0	0	0	0	0	0	0	0	0	0	0	0	8240300
tr|A0A087X0I0|A0A087X0I0_HUMAN;tr|A0A140T9L7|A0A140T9L7_HUMAN;tr|A0A140T8Z8|A0A140T8Z8_HUMAN;tr|A0A140T9C0|A0A140T9C0_HUMAN;tr|A0A140T8Y3|A0A140T8Y3_HUMAN;tr|A0A140TA52|A0A140TA52_HUMAN;tr|A0A140TA41|A0A140TA41_HUMAN;sp|P22105|TENX_HUMAN;tr|A0A140T902|A0A140T902_HUMAN;tr|A0A140TA33|A0A140TA33_HUMAN;tr|Q6IPK3|Q6IPK3_HUMAN;tr|B6RHJ5|B6RHJ5_HUMAN;sp|Q16473|TENXA_HUMAN;tr|Q9UE34|Q9UE34_HUMAN;tr|A0A14…	A0A087X0I0	TNXB	tr|A0A087X0I0|A0A087X0I0_HUMAN Tenascin-X OS=Homo sapiens GN=TNXB PE=1 SV=1;tr|A0A140T9L7|A0A140T9L7_HUMAN Tenascin-X (Fragment) OS=Homo sapiens GN=TNXB PE=1 SV=1;tr|A0A140T8Z8|A0A140T8Z8_HUMAN Tenascin-X (Fragment) OS=Homo sapiens GN=TNXB PE=1 SV=1;tr|A0A	22	33	33	33	29.4	213.08	634300000	635000000	630020000	591760000	693600000	695800000	612910000	797360000	724010000	1095700000	1305300000	709260000	527310000	475700000	595800000	1253200000	608140000
tr|A0A087X0D5|A0A087X0D5_HUMAN;tr|Q6IBC3|Q6IBC3_HUMAN;sp|P09668|CATH_HUMAN;tr|Q68D46|Q68D46_HUMAN;tr|E9PKT6|E9PKT6_HUMAN;tr|Q6LAF8|Q6LAF8_HUMAN	A0A087X0D5	CTSH	tr|A0A087X0D5|A0A087X0D5_HUMAN Pro-cathepsin H OS=Homo sapiens GN=CTSH PE=1 SV=1;tr|Q6IBC3|Q6IBC3_HUMAN CTSH protein OS=Homo sapiens GN=CTSH PE=2 SV=1;sp|P09668|CATH_HUMAN Pro-cathepsin H OS=Homo sapiens GN=CTSH PE=1 SV=4;tr|Q68D46|Q68D46_HUMAN Putative un	6	2	2	2	8	36.269	0	0	0	0	0	0	0	14528000	0	0	0	0	0	0	0	0	0
tr|A0A087WZR4|A0A087WZR4_HUMAN;tr|Q9UPY7|Q9UPY7_HUMAN;sp|O75015|FCG3B_HUMAN;tr|H0Y4U3|H0Y4U3_HUMAN;tr|M9MML6|M9MML6_HUMAN;tr|Q9ULV2|Q9ULV2_HUMAN;tr|E9PNY5|E9PNY5_HUMAN;tr|A0A087WU90|A0A087WU90_HUMAN	A0A087WZR4	FCGR3B	tr|A0A087WZR4|A0A087WZR4_HUMAN Low affinity immunoglobulin gamma Fc region receptor III-B OS=Homo sapiens GN=FCGR3B PE=1 SV=1;tr|Q9UPY7|Q9UPY7_HUMAN Fc-gamma receptor IIIb (CD 16) OS=Homo sapiens GN=Fc-gamma receptor IIIB PE=2 SV=1;sp|O75015|FCG3B_HUMAN Lo	8	5	3	3	22.2	24.421	79701000	89058000	124320000	121820000	122190000	128860000	92749000	76792000	77446000	101690000	73966000	136090000	81273000	127900000	50290000	93423000	102420000
tr|A0A087WWJ1|A0A087WWJ1_HUMAN;tr|Q1L838|Q1L838_HUMAN;sp|P52701|MSH6_HUMAN	A0A087WWJ1	MSH6	tr|A0A087WWJ1|A0A087WWJ1_HUMAN DNA mismatch repair protein Msh6 OS=Homo sapiens GN=MSH6 PE=1 SV=1;tr|Q1L838|Q1L838_HUMAN GTBP-ALT OS=Homo sapiens GN=GTBP PE=4 SV=1;sp|P52701|MSH6_HUMAN DNA mismatch repair protein Msh6 OS=Homo sapiens GN=MSH6 PE=1 SV=2	3	2	2	2	1.7	121.12	0	0	0	0	0	0	0	200380000	0	0	0	0	0	631290000	0	0	0
tr|A0A075B7F0|A0A075B7F0_HUMAN	A0A075B7F0	IGHV3OR16-10	tr|A0A075B7F0|A0A075B7F0_HUMAN Immunoglobulin heavy variable 3/OR16-10 (non-functional) (Fragment) OS=Homo sapiens GN=IGHV3OR16-10 PE=1 SV=1	1	2	1	0	19	12.579	0	0	0	0	0	0	0	0	0	0	0	0	0	0	0	15336000	0
tr|A0A075B7D0|A0A075B7D0_HUMAN	A0A075B7D0	IGHV1OR15-1	tr|A0A075B7D0|A0A075B7D0_HUMAN Immunoglobulin heavy variable 1/OR15-1 (non-functional) (Fragment) OS=Homo sapiens GN=IGHV1OR15-1 PE=1 SV=1	1	2	2	2	20.5	13.012	0	0	0	0	0	0	0	0	0	0	0	0	18449000	0	0	0	0
tr|A0A075B6R9|A0A075B6R9_HUMAN;sp|A0A0C4DH68|KV224_HUMAN	A0A075B6R9	IGKV2D-24	tr|A0A075B6R9|A0A075B6R9_HUMAN Immunoglobulin kappa variable 2D-24 (non-functional) (Fragment) OS=Homo sapiens GN=IGKV2D-24 PE=4 SV=1;sp|A0A0C4DH68|KV224_HUMAN Immunoglobulin kappa variable 2-24 OS=Homo sapiens GN=IGKV2-24 PE=3 SV=1	2	2	1	1	16.7	13.079	0	0	0	0	0	0	0	0	0	0	0	0	0	0	0	0	607260000
tr|A0A068LN11|A0A068LN11_HUMAN	A0A068LN11		tr|A0A068LN11|A0A068LN11_HUMAN Ig heavy chain variable region (Fragment) OS=Homo sapiens PE=2 SV=1	1	1	1	1	13.2	13.468	0	0	0	0	0	0	0	0	0	0	0	0	0	0	0	0	0
tr|A0A068LN03|A0A068LN03_HUMAN	A0A068LN03		tr|A0A068LN03|A0A068LN03_HUMAN Ig heavy chain variable region (Fragment) OS=Homo sapiens PE=2 SV=1	1	2	1	1	15	13.384	0	0	0	0	0	0	0	0	0	0	0	0	0	0	0	0	16635000
tr|A0A068LKQ2|A0A068LKQ2_HUMAN	A0A068LKQ2		tr|A0A068LKQ2|A0A068LKQ2_HUMAN Ig heavy chain variable region (Fragment) OS=Homo sapiens PE=2 SV=1	1	2	1	1	19.2	13.158	391700000	236040000	383230000	181190000	175230000	236190000	87841000	183240000	365860000	271620000	213860000	193020000	438670000	566880000	227590000	191140000	272690000
tr|A0A024RDW8|A0A024RDW8_HUMAN;sp|P08572|CO4A2_HUMAN	A0A024RDW8	COL4A2	tr|A0A024RDW8|A0A024RDW8_HUMAN Collagen, type IV, alpha 2, isoform CRA_a OS=Homo sapiens GN=COL4A2 PE=3 SV=1;sp|P08572|CO4A2_HUMAN Collagen alpha-2(IV) chain OS=Homo sapiens GN=COL4A2 PE=1 SV=4	2	1	1	1	0.7	167.55	0	0	0	0	0	0	0	0	0	0	0	0	0	0	0	0	28453000
tr|A0A024RDT5|A0A024RDT5_HUMAN;tr|C0IMJ3|C0IMJ3_HUMAN;tr|B1ALD9|B1ALD9_HUMAN;tr|A0A024RDS2|A0A024RDS2_HUMAN;sp|Q15063|POSTN_HUMAN;tr|B7Z6G1|B7Z6G1_HUMAN;CON__Q2KJC7;tr|B7Z4V4|B7Z4V4_HUMAN;tr|B4E3A7|B4E3A7_HUMAN	A0A024RDT5	POSTN	tr|A0A024RDT5|A0A024RDT5_HUMAN Periostin, osteoblast specific factor, isoform CRA_a OS=Homo sapiens GN=POSTN PE=4 SV=1;tr|C0IMJ3|C0IMJ3_HUMAN Periostin isoform thy6 OS=Homo sapiens PE=2 SV=1;tr|B1ALD9|B1ALD9_HUMAN Periostin OS=Homo sapiens GN=POSTN PE=1 SV	9	9	9	9	16.9	87.02	92286000	84878000	77046000	69846000	70257000	107250000	76770000	80902000	89179000	47080000	0	106270000	0	0	62251000	95172000	62557000
tr|A0A024RDE1|A0A024RDE1_HUMAN;sp|Q14515|SPRL1_HUMAN;tr|Q8N4S1|Q8N4S1_HUMAN;tr|B4E397|B4E397_HUMAN;tr|B4DNS6|B4DNS6_HUMAN;tr|B4DV72|B4DV72_HUMAN;tr|B4DFZ4|B4DFZ4_HUMAN;tr|B7ZB68|B7ZB68_HUMAN;tr|F5H4Y3|F5H4Y3_HUMAN;tr|D6RA29|D6RA29_HUMAN;tr|F5H331|F5H331_HUMAN;tr|C9JJR8|C9JJR8_HUMAN;tr|E9PC64|E9PC64_HUMAN	A0A024RDE1	SPARCL1	tr|A0A024RDE1|A0A024RDE1_HUMAN SPARC-like 1 (Mast9, hevin), isoform CRA_a OS=Homo sapiens GN=SPARCL1 PE=4 SV=1;sp|Q14515|SPRL1_HUMAN SPARC-like protein 1 OS=Homo sapiens GN=SPARCL1 PE=1 SV=2;tr|Q8N4S1|Q8N4S1_HUMAN Proliferation-inducing protein 33 OS=Homo	13	9	9	9	20.2	75.207	123380000	108540000	140110000	92772000	143050000	131090000	112480000	106980000	89190000	100780000	96211000	108510000	82033000	94250000	105940000	115160000	134360000
tr|A0A024RC87|A0A024RC87_HUMAN;tr|A0A140VJT8|A0A140VJT8_HUMAN;sp|P13489|RINI_HUMAN;tr|H0YCR7|H0YCR7_HUMAN	A0A024RC87	RNH1	tr|A0A024RC87|A0A024RC87_HUMAN Ribonuclease/angiogenin inhibitor 1, isoform CRA_a OS=Homo sapiens GN=RNH1 PE=4 SV=1;tr|A0A140VJT8|A0A140VJT8_HUMAN Testicular tissue protein Li 164 OS=Homo sapiens PE=2 SV=1;sp|P13489|RINI_HUMAN Ribonuclease inhibitor OS=Hom	4	2	2	2	4.2	49.416	0	0	31591000	0	0	0	0	0	0	0	0	0	0	0	0	0	0
tr|A0A024RC61|A0A024RC61_HUMAN;sp|P15144|AMPN_HUMAN;tr|Q59E93|Q59E93_HUMAN;tr|B4DV63|B4DV63_HUMAN;tr|B4DP01|B4DP01_HUMAN;tr|B4DP96|B4DP96_HUMAN;tr|B4DPH5|B4DPH5_HUMAN;tr|H0YMC1|H0YMC1_HUMAN;tr|Q8IVL7|Q8IVL7_HUMAN;tr|H0YLZ8|H0YLZ8_HUMAN	A0A024RC61	ANPEP	tr|A0A024RC61|A0A024RC61_HUMAN Aminopeptidase OS=Homo sapiens GN=ANPEP PE=3 SV=1;sp|P15144|AMPN_HUMAN Aminopeptidase N OS=Homo sapiens GN=ANPEP PE=1 SV=4;tr|Q59E93|Q59E93_HUMAN Aminopeptidase (Fragment) OS=Homo sapiens PE=2 SV=1;tr|B4DV63|B4DV63_HUMAN cDNA	10	21	21	21	24.4	109.54	368290000	393590000	363090000	293930000	426620000	447820000	359720000	362880000	397890000	470240000	422490000	498550000	377890000	409180000	296130000	538340000	400820000
tr|A0A024RC42|A0A024RC42_HUMAN;sp|P19022|CADH2_HUMAN	A0A024RC42	CDH2	tr|A0A024RC42|A0A024RC42_HUMAN Cadherin 2, type 1, N-cadherin (Neuronal), isoform CRA_b OS=Homo sapiens GN=CDH2 PE=4 SV=1;sp|P19022|CADH2_HUMAN Cadherin-2 OS=Homo sapiens GN=CDH2 PE=1 SV=4	2	1	1	1	2.9	99.808	0	0	0	0	0	0	0	0	0	0	0	0	0	0	0	0	19842000
tr|A0A024RAG6|A0A024RAG6_HUMAN;sp|P02745|C1QA_HUMAN;tr|X6RLJ0|X6RLJ0_HUMAN;tr|Q9H2L7|Q9H2L7_HUMAN	A0A024RAG6	C1QA	tr|A0A024RAG6|A0A024RAG6_HUMAN Complement component 1, q subcomponent, A chain, isoform CRA_a OS=Homo sapiens GN=C1QA PE=4 SV=1;sp|P02745|C1QA_HUMAN Complement C1q subcomponent subunit A OS=Homo sapiens GN=C1QA PE=1 SV=2;tr|X6RLJ0|X6RLJ0_HUMAN Complement C	4	6	6	6	29	26.016	4146000000	4283000000	5286400000	4241800000	3825800000	3183100000	3307800000	3581600000	2240600000	4018300000	2776900000	4036700000	5737900000	7609700000	3229200000	5691100000	5191100000
tr|A0A024RAB6|A0A024RAB6_HUMAN;sp|P98160|PGBM_HUMAN;tr|Q59EG0|Q59EG0_HUMAN	A0A024RAB6	HSPG2	tr|A0A024RAB6|A0A024RAB6_HUMAN Heparan sulfate proteoglycan 2 (Perlecan), isoform CRA_b OS=Homo sapiens GN=HSPG2 PE=4 SV=1;sp|P98160|PGBM_HUMAN Basement membrane-specific heparan sulfate proteoglycan core protein OS=Homo sapiens GN=HSPG2 PE=1 SV=4	3	19	19	19	5.3	464.01	178440000	188440000	196630000	180500000	161600000	203830000	159840000	242270000	160940000	149120000	155260000	208390000	295810000	173730000	99670000	277700000	200610000
tr|A0A024RAA7|A0A024RAA7_HUMAN;sp|P02747|C1QC_HUMAN	A0A024RAA7	C1QC	tr|A0A024RAA7|A0A024RAA7_HUMAN Complement component 1, q subcomponent, C chain, isoform CRA_a OS=Homo sapiens GN=C1QC PE=4 SV=1;sp|P02747|C1QC_HUMAN Complement C1q subcomponent subunit C OS=Homo sapiens GN=C1QC PE=1 SV=3	2	5	5	5	25.3	25.773	8574700000	11331000000	9425400000	10663000000	10897000000	12998000000	7887800000	12185000000	14886000000	8770500000	13771000000	17169000000	13490000000	20466000000	12905000000	13659000000	14317000000
tr|A0A024R9Q1|A0A024R9Q1_HUMAN	A0A024R9Q1	THBS1	tr|A0A024R9Q1|A0A024R9Q1_HUMAN Thrombospondin 1, isoform CRA_a OS=Homo sapiens GN=THBS1 PE=4 SV=1	1	45	1	1	39.9	129.35	0	0	0	0	0	0	0	0	0	0	0	0	0	0	0	0	12132000
tr|A0A024R9J3|A0A024R9J3_HUMAN;sp|Q9Y6Z7|COL10_HUMAN	A0A024R9J3	COLEC10	tr|A0A024R9J3|A0A024R9J3_HUMAN Collectin sub-family member 10 (C-type lectin), isoform CRA_a OS=Homo sapiens GN=COLEC10 PE=4 SV=1;sp|Q9Y6Z7|COL10_HUMAN Collectin-10 OS=Homo sapiens GN=COLEC10 PE=1 SV=2	2	4	4	4	12.6	30.705	69220000	77203000	44327000	72341000	105860000	111120000	83165000	117040000	69779000	73663000	90373000	61372000	0	97267000	78054000	72571000	101370000
tr|A0A024R9G7|A0A024R9G7_HUMAN;sp|Q6PL18|ATAD2_HUMAN	A0A024R9G7	ATAD2	tr|A0A024R9G7|A0A024R9G7_HUMAN ATPase family, AAA domain containing 2, isoform CRA_c OS=Homo sapiens GN=ATAD2 PE=4 SV=1;sp|Q6PL18|ATAD2_HUMAN ATPase family AAA domain-containing protein 2 OS=Homo sapiens GN=ATAD2 PE=1 SV=1	2	1	1	1	1.2	158.55	0	0	0	0	0	0	0	0	0	0	0	0	0	0	17233000	0	0
tr|A0A024R969|A0A024R969_HUMAN;sp|P36222|CH3L1_HUMAN;tr|B3KTE6|B3KTE6_HUMAN;tr|H0Y3U8|H0Y3U8_HUMAN;tr|Q59FK1|Q59FK1_HUMAN	A0A024R969	CHI3L1	tr|A0A024R969|A0A024R969_HUMAN Chitinase 3-like 1 (Cartilage glycoprotein-39), isoform CRA_a OS=Homo sapiens GN=CHI3L1 PE=4 SV=1;sp|P36222|CH3L1_HUMAN Chitinase-3-like protein 1 OS=Homo sapiens GN=CHI3L1 PE=1 SV=2	5	7	7	7	25.8	42.625	0	0	0	77480000	0	115770000	38242000	0	0	0	0	0	0	120430000	64935000	0	78632000
tr|A0A024R944|A0A024R944_HUMAN;sp|P01008|ANT3_HUMAN;tr|A0A0K0Q2Z1|A0A0K0Q2Z1_HUMAN;tr|Q8TCE1|Q8TCE1_HUMAN;tr|Q9UE54|Q9UE54_HUMAN;tr|Q8IZZ8|Q8IZZ8_HUMAN;tr|Q8J001|Q8J001_HUMAN;tr|Q9UBW9|Q9UBW9_HUMAN;tr|Q8IZZ9|Q8IZZ9_HUMAN;tr|Q8J000|Q8J000_HUMAN	A0A024R944	SERPINC1	tr|A0A024R944|A0A024R944_HUMAN Serpin peptidase inhibitor, clade C (Antithrombin), member 1, isoform CRA_a OS=Homo sapiens GN=SERPINC1 PE=3 SV=1;sp|P01008|ANT3_HUMAN Antithrombin-III OS=Homo sapiens GN=SERPINC1 PE=1 SV=1;tr|A0A0K0Q2Z1|A0A0K0Q2Z1_HUMAN Serp	10	34	34	27	65.9	52.602	102570000000	90036000000	107780000000	108620000000	114960000000	119850000000	132520000000	102990000000	104630000000	129540000000	109730000000	164300000000	98548000000	109180000000	98383000000	89736000000	120600000000
tr|A0A024R8V7|A0A024R8V7_HUMAN;tr|A0A140VK57|A0A140VK57_HUMAN;sp|P16035|TIMP2_HUMAN;tr|B4DFW2|B4DFW2_HUMAN	A0A024R8V7	TIMP2	tr|A0A024R8V7|A0A024R8V7_HUMAN TIMP metallopeptidase inhibitor 2, isoform CRA_b OS=Homo sapiens GN=TIMP2 PE=4 SV=1;tr|A0A140VK57|A0A140VK57_HUMAN Testicular secretory protein Li 57 OS=Homo sapiens PE=2 SV=1;sp|P16035|TIMP2_HUMAN Metalloproteinase inhibitor	4	3	3	3	13.4	20.195	0	39371000	0	0	40936000	50346000	28336000	35938000	37653000	37706000	36902000	0	38576000	35381000	32009000	43807000	0
tr|A0A024R8G3|A0A024R8G3_HUMAN;sp|P41222|PTGDS_HUMAN;tr|Q5SQ11|Q5SQ11_HUMAN;tr|H0Y5A1|H0Y5A1_HUMAN	A0A024R8G3	PTGDS	tr|A0A024R8G3|A0A024R8G3_HUMAN Prostaglandin D2 synthase 21kDa (Brain), isoform CRA_a OS=Homo sapiens GN=PTGDS PE=2 SV=1;sp|P41222|PTGDS_HUMAN Prostaglandin-H2 D-isomerase OS=Homo sapiens GN=PTGDS PE=1 SV=1;tr|Q5SQ11|Q5SQ11_HUMAN Prostaglandin-H2 D-isomera	4	3	3	3	15.8	21.029	276940000	220670000	254630000	185470000	0	203380000	138280000	200110000	156960000	0	226900000	0	186950000	140230000	146580000	202470000	0
tr|A0A024R825|A0A024R825_HUMAN;tr|B4DUJ3|B4DUJ3_HUMAN	A0A024R825	CA3	tr|A0A024R825|A0A024R825_HUMAN Carbonic anhydrase III, muscle specific, isoform CRA_a OS=Homo sapiens GN=CA3 PE=4 SV=1;tr|B4DUJ3|B4DUJ3_HUMAN cDNA FLJ52895, highly similar to Carbonic anhydrase 3 (EC 4.2.1.1) OS=Homo sapiens PE=2 SV=1	2	10	10	1	53.5	29.571	26959000	0	33421000	38073000	1054700000	0	265490000	50075000	0	0	0	69310000	175390000	14555000	0	0	0
tr|A0A024R6Y5|A0A024R6Y5_HUMAN;sp|Q9H4A9|DPEP2_HUMAN;tr|J3KSU4|J3KSU4_HUMAN;tr|J3QLL2|J3QLL2_HUMAN;tr|B3KS59|B3KS59_HUMAN;tr|I3L4H3|I3L4H3_HUMAN;tr|I3L348|I3L348_HUMAN	A0A024R6Y5	DPEP2	tr|A0A024R6Y5|A0A024R6Y5_HUMAN Dipeptidase OS=Homo sapiens GN=DPEP2 PE=3 SV=1;sp|Q9H4A9|DPEP2_HUMAN Dipeptidase 2 OS=Homo sapiens GN=DPEP2 PE=1 SV=2	7	5	5	5	14.4	53.364	0	0	0	0	0	0	0	0	0	38899000	0	0	0	0	0	0	0
tr|A0A024R6R4|A0A024R6R4_HUMAN;sp|P08253|MMP2_HUMAN;tr|H3BR66|H3BR66_HUMAN;tr|H3BV48|H3BV48_HUMAN	A0A024R6R4	MMP2	tr|A0A024R6R4|A0A024R6R4_HUMAN Matrix metallopeptidase 2 (Gelatinase A, 72kDa gelatinase, 72kDa type IV collagenase), isoform CRA_a OS=Homo sapiens GN=MMP2 PE=3 SV=1;sp|P08253|MMP2_HUMAN 72 kDa type IV collagenase OS=Homo sapiens GN=MMP2 PE=1 SV=2;tr|H3BR6	4	10	10	10	24.4	73.881	92702000	101470000	109070000	64640000	69471000	88614000	66832000	91063000	59578000	78664000	0	81724000	65852000	77227000	66804000	121770000	33027000
tr|A0A024R6P0|A0A024R6P0_HUMAN;sp|P01011|AACT_HUMAN;tr|B3KS79|B3KS79_HUMAN;tr|G3V595|G3V595_HUMAN;tr|A0A087WY93|A0A087WY93_HUMAN	A0A024R6P0	SERPINA3	tr|A0A024R6P0|A0A024R6P0_HUMAN Serpin peptidase inhibitor, clade A (Alpha-1 antiproteinase, antitrypsin), member 3, isoform CRA_c OS=Homo sapiens GN=SERPINA3 PE=3 SV=1;sp|P01011|AACT_HUMAN Alpha-1-antichymotrypsin OS=Homo sapiens GN=SERPINA3 PE=1 SV=2;tr|B	5	24	24	11	63.6	47.65	78690000000	77703000000	75673000000	83381000000	86358000000	111530000000	127670000000	82338000000	75849000000	92682000000	98508000000	120860000000	83823000000	74002000000	95548000000	79000000000	155310000000
tr|A0A024R6N9|A0A024R6N9_HUMAN;sp|P05154|IPSP_HUMAN;tr|B4DPC7|B4DPC7_HUMAN;tr|G3V5Q9|G3V5Q9_HUMAN;tr|B3KTV6|B3KTV6_HUMAN;tr|B4DDH1|B4DDH1_HUMAN;tr|G3V2M1|G3V2M1_HUMAN;tr|G3V264|G3V264_HUMAN;tr|G3V482|G3V482_HUMAN;tr|G3V265|G3V265_HUMAN;tr|G3V5I3|G3V5I3_HUMAN;tr|G3V4B4|G3V4B4_HUMAN;tr|G3V3F5|G3V3F5_HUMAN	A0A024R6N9	SERPINA5	tr|A0A024R6N9|A0A024R6N9_HUMAN Serpin peptidase inhibitor, clade A (Alpha-1 antiproteinase, antitrypsin), member 5, isoform CRA_a OS=Homo sapiens GN=SERPINA5 PE=3 SV=1;sp|P05154|IPSP_HUMAN Plasma serine protease inhibitor OS=Homo sapiens GN=SERPINA5 PE=1 S	13	15	15	15	35.7	45.674	3128600000	2928700000	3076400000	2872500000	2582000000	2393300000	3203000000	1658700000	2476900000	3376200000	3389100000	2779800000	3014000000	2602400000	3818400000	2123600000	1497400000
tr|A0A024R6I6|A0A024R6I6_HUMAN;sp|Q9UK55|ZPI_HUMAN;tr|G3V2W1|G3V2W1_HUMAN;CON__ENSEMBL:ENSBTAP00000013050	A0A024R6I6	SERPINA10	tr|A0A024R6I6|A0A024R6I6_HUMAN Serpin peptidase inhibitor, clade A (Alpha-1 antiproteinase, antitrypsin), member 10, isoform CRA_b OS=Homo sapiens GN=SERPINA10 PE=3 SV=1;sp|Q9UK55|ZPI_HUMAN Protein Z-dependent protease inhibitor OS=Homo sapiens GN=SERPINA1	4	19	19	2	45.5	50.706	2222600000	2338600000	2427600000	2476300000	3005800000	2518700000	1660900000	1899600000	2209300000	2812800000	1715400000	3204300000	1742500000	1850900000	2792000000	2194500000	2829100000
tr|A0A024R611|A0A024R611_HUMAN;sp|P31146|COR1A_HUMAN;tr|Q59G88|Q59G88_HUMAN;tr|H3BRY3|H3BRY3_HUMAN	A0A024R611	CORO1A	tr|A0A024R611|A0A024R611_HUMAN Coronin OS=Homo sapiens GN=CORO1A PE=3 SV=1;sp|P31146|COR1A_HUMAN Coronin-1A OS=Homo sapiens GN=CORO1A PE=1 SV=4;tr|Q59G88|Q59G88_HUMAN Coronin (Fragment) OS=Homo sapiens PE=3 SV=1;tr|H3BRY3|H3BRY3_HUMAN Coronin OS=Homo sapie	4	2	2	2	5.9	51.026	0	0	0	0	0	0	0	0	0	0	0	0	32216000	0	0	11884000	0
tr|A0A024R4F1|A0A024R4F1_HUMAN;sp|P06733|ENOA_HUMAN;tr|K7EM90|K7EM90_HUMAN;tr|A4UCS8|A4UCS8_HUMAN;tr|E2DRY6|E2DRY6_HUMAN;tr|F5H1C3|F5H1C3_HUMAN;tr|A4QMW8|A4QMW8_HUMAN;tr|F5H0C8|F5H0C8_HUMAN;tr|L0R849|L0R849_HUMAN;tr|Q6FHV6|Q6FHV6_HUMAN;tr|A8K3B0|A8K3B0_HUMAN;sp|P09104|ENOG_HUMAN	A0A024R4F1	ENO1	tr|A0A024R4F1|A0A024R4F1_HUMAN Enolase 1, (Alpha), isoform CRA_a OS=Homo sapiens GN=ENO1 PE=2 SV=1;sp|P06733|ENOA_HUMAN Alpha-enolase OS=Homo sapiens GN=ENO1 PE=1 SV=2;tr|K7EM90|K7EM90_HUMAN Alpha-enolase (Fragment) OS=Homo sapiens GN=ENO1 PE=1 SV=1	12	5	4	4	14.5	47.168	0	36831000	64771000	0	0	0	39428000	0	0	49993000	0	0	0	0	0	0	0
tr|A0A024R462|A0A024R462_HUMAN;tr|B7ZLE5|B7ZLE5_HUMAN;tr|Q6MZM7|Q6MZM7_HUMAN;tr|Q59G22|Q59G22_HUMAN;tr|Q6N084|Q6N084_HUMAN;tr|Q68CX6|Q68CX6_HUMAN	A0A024R462	FN1	tr|A0A024R462|A0A024R462_HUMAN Fibronectin 1, isoform CRA_n OS=Homo sapiens GN=FN1 PE=4 SV=1;tr|B7ZLE5|B7ZLE5_HUMAN FN1 protein OS=Homo sapiens GN=FN1 PE=2 SV=1;tr|Q6MZM7|Q6MZM7_HUMAN Putative uncharacterized protein DKFZp686O12165 (Fragment) OS=Homo sapie	6	87	87	0	55	259.21	29753000000	77785000000	44231000000	53869000000	18259000000	11534000000	32996000000	54176000000	30537000000	46705000000	21980000000	36219000000	88177000000	19195000000	27810000000	39013000000	31766000000
tr|A0A024R433|A0A024R433_HUMAN;sp|P24593|IBP5_HUMAN;tr|C9JXX4|C9JXX4_HUMAN	A0A024R433	IGFBP5	tr|A0A024R433|A0A024R433_HUMAN Insulin-like growth factor binding protein 5, isoform CRA_a OS=Homo sapiens GN=IGFBP5 PE=4 SV=1;sp|P24593|IBP5_HUMAN Insulin-like growth factor-binding protein 5 OS=Homo sapiens GN=IGFBP5 PE=1 SV=1	3	5	5	5	20.6	30.57	0	86481000	60700000	0	57299000	32924000	37302000	0	89579000	44773000	64214000	90104000	66421000	70130000	37250000	0	0
tr|A0A024R3E3|A0A024R3E3_HUMAN;sp|P02647|APOA1_HUMAN;tr|F8W696|F8W696_HUMAN;tr|Q9Y355|Q9Y355_HUMAN;tr|Q8TDB0|Q8TDB0_HUMAN;CON__P15497	A0A024R3E3	APOA1	tr|A0A024R3E3|A0A024R3E3_HUMAN Apolipoprotein A-I, isoform CRA_a OS=Homo sapiens GN=APOA1 PE=3 SV=1;sp|P02647|APOA1_HUMAN Apolipoprotein A-I OS=Homo sapiens GN=APOA1 PE=1 SV=1;tr|F8W696|F8W696_HUMAN Apolipoprotein A-I OS=Homo sapiens GN=APOA1 PE=1 SV=1	6	31	31	31	84.3	30.777	26253000000	37055000000	40642000000	18143000000	54191000000	46220000000	16500000000	35999000000	89876000000	62844000000	37661000000	21946000000	45512000000	32708000000	90655000000	50709000000	56270000000
tr|A0A024R2W4|A0A024R2W4_HUMAN;sp|Q14118|DAG1_HUMAN;tr|C9JYS1|C9JYS1_HUMAN;tr|C9J196|C9J196_HUMAN;tr|C9JQL4|C9JQL4_HUMAN;tr|B4DN78|B4DN78_HUMAN	A0A024R2W4	DAG1	tr|A0A024R2W4|A0A024R2W4_HUMAN Dystroglycan 1 (Dystrophin-associated glycoprotein 1), isoform CRA_a OS=Homo sapiens GN=DAG1 PE=4 SV=1;sp|Q14118|DAG1_HUMAN Dystroglycan OS=Homo sapiens GN=DAG1 PE=1 SV=2	6	3	3	3	3.9	97.539	0	0	0	0	0	0	0	39709000	0	0	0	0	0	0	32871000	0	0
tr|A0A024R1U8|A0A024R1U8_HUMAN;sp|P22692|IBP4_HUMAN	A0A024R1U8	IGFBP4	tr|A0A024R1U8|A0A024R1U8_HUMAN Insulin-like growth factor binding protein 4, isoform CRA_a OS=Homo sapiens GN=IGFBP4 PE=4 SV=1;sp|P22692|IBP4_HUMAN Insulin-like growth factor-binding protein 4 OS=Homo sapiens GN=IGFBP4 PE=1 SV=2	2	4	4	4	21.7	27.934	0	0	81346000	120170000	117220000	125530000	71621000	0	171960000	84957000	132970000	164250000	62336000	127900000	133910000	63889000	137770000
tr|A0A024R1Q4|A0A024R1Q4_HUMAN;sp|O14791|APOL1_HUMAN;tr|A0A024R1G8|A0A024R1G8_HUMAN;tr|U5LKT7|U5LKT7_HUMAN;tr|U5LKQ0|U5LKQ0_HUMAN;tr|U5LKP5|U5LKP5_HUMAN;tr|U5LKM6|U5LKM6_HUMAN;tr|U5LKJ0|U5LKJ0_HUMAN;tr|U5LKH9|U5LKH9_HUMAN;tr|U5LKG0|U5LKG0_HUMAN;tr|U5LIJ1|U5LIJ1_HUMAN;tr|U5LIH6|U5LIH6_HUMAN;tr|U5LIG7|U5LIG7_HUMAN;tr|U5LIA9|U5LIA9_HUMAN;tr|U5LI90|U5LI90_HUMAN;tr|U5LHF6|U5LHF6_HUMAN;tr|U5LH96|U5LH96…	A0A024R1Q4	APOL1	tr|A0A024R1Q4|A0A024R1Q4_HUMAN Apolipoprotein L, 1, isoform CRA_c OS=Homo sapiens GN=APOL1 PE=4 SV=1;sp|O14791|APOL1_HUMAN Apolipoprotein L1 OS=Homo sapiens GN=APOL1 PE=1 SV=5;tr|A0A024R1G8|A0A024R1G8_HUMAN Apolipoprotein L, 1, isoform CRA_b OS=Homo sapien	82	16	16	2	38.2	43.928	626730000	790830000	567930000	466630000	538760000	426480000	340080000	343040000	1157500000	625010000	1183600000	1046200000	1113000000	566500000	720000000	500960000	849490000
tr|A0A024R104|A0A024R104_HUMAN;sp|Q12860|CNTN1_HUMAN;tr|H0YIJ1|H0YIJ1_HUMAN	A0A024R104	CNTN1	tr|A0A024R104|A0A024R104_HUMAN Contactin 1, isoform CRA_a OS=Homo sapiens GN=CNTN1 PE=4 SV=1;sp|Q12860|CNTN1_HUMAN Contactin-1 OS=Homo sapiens GN=CNTN1 PE=1 SV=1	3	12	12	12	14.9	113.32	139370000	126470000	120310000	115040000	110150000	133550000	114120000	131220000	63275000	111660000	98700000	117660000	81756000	107110000	104930000	123450000	115050000
tr|A0A024R035|A0A024R035_HUMAN;sp|P02748|CO9_HUMAN;CON__Q3MHN2;REV__tr|Q3C1W0|Q3C1W0_HUMAN;REV__sp|Q4AC99|1A1L2_HUMAN;sp|Q96BY6|DOC10_HUMAN	A0A024R035	C9	tr|A0A024R035|A0A024R035_HUMAN Complement component 9, isoform CRA_a OS=Homo sapiens GN=C9 PE=4 SV=1;sp|P02748|CO9_HUMAN Complement component C9 OS=Homo sapiens GN=C9 PE=1 SV=2	6	27	27	27	44.2	63.203	24931000000	22097000000	19384000000	25594000000	26741000000	43322000000	30417000000	32406000000	7308700000	22048000000	23920000000	29492000000	25516000000	27346000000	21223000000	27444000000	37159000000
tr|A0A024QZN4|A0A024QZN4_HUMAN;tr|V9HWK2|V9HWK2_HUMAN;sp|P18206|VINC_HUMAN;tr|B4E3Q9|B4E3Q9_HUMAN;tr|B3KXA2|B3KXA2_HUMAN;tr|B4DKC9|B4DKC9_HUMAN;tr|B4DTM7|B4DTM7_HUMAN	A0A024QZN4	VCL	tr|A0A024QZN4|A0A024QZN4_HUMAN Vinculin, isoform CRA_c OS=Homo sapiens GN=VCL PE=4 SV=1;tr|V9HWK2|V9HWK2_HUMAN Epididymis luminal protein 114 OS=Homo sapiens GN=HEL114 PE=2 SV=1;sp|P18206|VINC_HUMAN Vinculin OS=Homo sapiens GN=VCL PE=1 SV=4;tr|B4E3Q9|B4E3Q	7	12	12	12	13.2	116.72	66360000	53568000	83480000	59411000	48099000	71334000	112540000	69198000	67217000	74016000	71821000	80031000	146570000	87243000	86087000	60047000	90019000
tr|A0A024QZL1|A0A024QZL1_HUMAN;sp|P10124|SRGN_HUMAN	A0A024QZL1	PRG1	tr|A0A024QZL1|A0A024QZL1_HUMAN Proteoglycan 1, secretory granule, isoform CRA_a OS=Homo sapiens GN=PRG1 PE=4 SV=1;sp|P10124|SRGN_HUMAN Serglycin OS=Homo sapiens GN=SRGN PE=1 SV=3	2	2	2	2	17.1	17.624	101330000	122180000	92266000	94780000	122570000	96042000	109950000	0	134730000	0	129060000	191700000	115850000	89943000	139330000	114150000	196710000
tr|A0A024QZC0|A0A024QZC0_HUMAN;tr|A0A024QZB7|A0A024QZB7_HUMAN;tr|A0A024QZ91|A0A024QZ91_HUMAN;tr|H3BUF6|H3BUF6_HUMAN;sp|Q8WWM7|ATX2L_HUMAN;tr|H3BUE3|H3BUE3_HUMAN;tr|H3BSK9|H3BSK9_HUMAN	A0A024QZC0	ATXN2L	tr|A0A024QZC0|A0A024QZC0_HUMAN Ataxin 2-like, isoform CRA_e OS=Homo sapiens GN=ATXN2L PE=4 SV=1;tr|A0A024QZB7|A0A024QZB7_HUMAN Ataxin 2-like, isoform CRA_b OS=Homo sapiens GN=ATXN2L PE=4 SV=1;tr|A0A024QZ91|A0A024QZ91_HUMAN Ataxin 2-like, isoform CRA_a OS=H	7	2	2	2	2.2	90.839	234420000	0	0	0	0	0	0	0	0	0	0	0	0	0	179610000	0	110890000
tr|A0A024QYT5|A0A024QYT5_HUMAN;sp|P05121|PAI1_HUMAN;tr|B7ZAB0|B7ZAB0_HUMAN;tr|B7Z4X6|B7Z4X6_HUMAN;tr|B7Z1D9|B7Z1D9_HUMAN	A0A024QYT5	SERPINE1	tr|A0A024QYT5|A0A024QYT5_HUMAN Serpin peptidase inhibitor, clade E (Nexin, plasminogen activator inhibitor type 1), member 1, isoform CRA_b OS=Homo sapiens GN=SERPINE1 PE=3 SV=1;sp|P05121|PAI1_HUMAN Plasminogen activator inhibitor 1 OS=Homo sapiens GN=SERP	5	3	3	3	8	45.059	0	0	0	0	0	0	23333000	0	0	0	0	30108000	0	0	21190000	0	26895000
sp|Q9Y6R7|FCGBP_HUMAN;tr|A0A087WXI2|A0A087WXI2_HUMAN;tr|A0A087WUZ2|A0A087WUZ2_HUMAN	Q9Y6R7	FCGBP	sp|Q9Y6R7|FCGBP_HUMAN IgGFc-binding protein OS=Homo sapiens GN=FCGBP PE=1 SV=3;tr|A0A087WXI2|A0A087WXI2_HUMAN IgGFc-binding protein OS=Homo sapiens GN=FCGBP PE=1 SV=1	3	61	61	61	27.5	572.01	1728900000	1697200000	1728200000	1606800000	1883300000	2702900000	1578400000	1916500000	2066500000	1997900000	1821700000	1232900000	2484200000	1581400000	939980000	1449400000	1582500000
sp|Q9Y5F1|PCDBC_HUMAN	Q9Y5F1	PCDHB12	sp|Q9Y5F1|PCDBC_HUMAN Protocadherin beta-12 OS=Homo sapiens GN=PCDHB12 PE=2 SV=1	1	1	1	1	1.6	86.769	0	0	0	0	0	0	0	0	0	0	0	0	0	0	643210000	0	0
sp|Q9Y490|TLN1_HUMAN;tr|A0A1S5UZ07|A0A1S5UZ07_HUMAN	Q9Y490	TLN1	sp|Q9Y490|TLN1_HUMAN Talin-1 OS=Homo sapiens GN=TLN1 PE=1 SV=3;tr|A0A1S5UZ07|A0A1S5UZ07_HUMAN Talin-1 OS=Homo sapiens GN=TLN1 PE=2 SV=1	2	11	11	11	6.6	269.76	0	0	0	0	0	0	0	0	0	0	0	0	171790000	0	0	59055000	0
sp|Q9Y279|VSIG4_HUMAN	Q9Y279	VSIG4	sp|Q9Y279|VSIG4_HUMAN V-set and immunoglobulin domain-containing protein 4 OS=Homo sapiens GN=VSIG4 PE=1 SV=1	1	1	1	1	2.8	43.987	0	0	0	0	0	0	0	0	0	0	0	0	0	0	6632900	0	0
sp|Q9UNN8|EPCR_HUMAN;tr|A0A0U1RQQ4|A0A0U1RQQ4_HUMAN;tr|A0A0U1RRC4|A0A0U1RRC4_HUMAN	Q9UNN8	PROCR	sp|Q9UNN8|EPCR_HUMAN Endothelial protein C receptor OS=Homo sapiens GN=PROCR PE=1 SV=1;tr|A0A0U1RQQ4|A0A0U1RQQ4_HUMAN Endothelial protein C receptor (Fragment) OS=Homo sapiens GN=PROCR PE=1 SV=1	3	3	3	3	13.4	26.671	28569000	32453000	41543000	27078000	53882000	47100000	85513000	0	0	38560000	33255000	122220000	31332000	40305000	33730000	42353000	27633000
sp|Q9ULI3|HEG1_HUMAN	Q9ULI3	HEG1	sp|Q9ULI3|HEG1_HUMAN Protein HEG homolog 1 OS=Homo sapiens GN=HEG1 PE=1 SV=3	1	6	6	6	4.5	147.46	71636000	60374000	71675000	78297000	91235000	89790000	83201000	117830000	73782000	95728000	93588000	80739000	66936000	99218000	75686000	121910000	68395000
sp|Q9UKX2|MYH2_HUMAN;tr|V9HWC1|V9HWC1_HUMAN;sp|P12882|MYH1_HUMAN;sp|P13535|MYH8_HUMAN;sp|Q9Y623|MYH4_HUMAN;sp|P11055|MYH3_HUMAN;sp|Q9UKX3|MYH13_HUMAN;sp|A7E2Y1|MYH7B_HUMAN;tr|A0A087X0T3|A0A087X0T3_HUMAN	Q9UKX2	MYH2	sp|Q9UKX2|MYH2_HUMAN Myosin-2 OS=Homo sapiens GN=MYH2 PE=1 SV=1;tr|V9HWC1|V9HWC1_HUMAN Epididymis luminal protein 71 OS=Homo sapiens GN=HEL71 PE=2 SV=1;sp|P12882|MYH1_HUMAN Myosin-1 OS=Homo sapiens GN=MYH1 PE=1 SV=3;sp|P13535|MYH8_HUMAN Myosin-8 OS=Homo sa	9	8	4	4	5.5	223.04	0	0	0	0	0	0	93724000	0	0	0	0	0	0	0	0	0	0
sp|Q9UIB8|SLAF5_HUMAN	Q9UIB8	CD84	sp|Q9UIB8|SLAF5_HUMAN SLAM family member 5 OS=Homo sapiens GN=CD84 PE=1 SV=1	1	1	1	1	4.6	38.782	0	0	0	0	0	0	0	0	0	0	0	0	0	0	0	11051000	0
sp|Q9UHG3|PCYOX_HUMAN;tr|B7Z8A2|B7Z8A2_HUMAN;tr|Q584P1|Q584P1_HUMAN;tr|B7Z3Y2|B7Z3Y2_HUMAN;tr|F8W8W4|F8W8W4_HUMAN;tr|C9K055|C9K055_HUMAN;tr|C9JM55|C9JM55_HUMAN;tr|C9JGT6|C9JGT6_HUMAN;tr|Q53ST0|Q53ST0_HUMAN	Q9UHG3	PCYOX1	sp|Q9UHG3|PCYOX_HUMAN Prenylcysteine oxidase 1 OS=Homo sapiens GN=PCYOX1 PE=1 SV=3;tr|B7Z8A2|B7Z8A2_HUMAN cDNA FLJ51671, highly similar to Prenylcysteine oxidase (EC 1.8.3.5) OS=Homo sapiens PE=2 SV=1;tr|Q584P1|Q584P1_HUMAN Putative uncharacterized protein	9	16	16	16	42.4	56.639	608690000	752770000	485800000	537120000	381330000	473220000	440960000	711870000	913310000	838850000	612940000	329770000	461030000	564160000	976860000	476760000	298200000
sp|Q9UGM5|FETUB_HUMAN;tr|Q5J875|Q5J875_HUMAN;tr|E9PG08|E9PG08_HUMAN;tr|B7Z8T3|B7Z8T3_HUMAN;tr|F8WEP7|F8WEP7_HUMAN;tr|F8WAW1|F8WAW1_HUMAN;tr|C9JC68|C9JC68_HUMAN	Q9UGM5	FETUB	sp|Q9UGM5|FETUB_HUMAN Fetuin-B OS=Homo sapiens GN=FETUB PE=1 SV=2;tr|Q5J875|Q5J875_HUMAN GUGU gamma form OS=Homo sapiens GN=GUGU PE=2 SV=1;tr|E9PG08|E9PG08_HUMAN Fetuin-B OS=Homo sapiens GN=FETUB PE=1 SV=1	7	13	13	13	36.6	42.054	1713300000	1776000000	1400900000	1922500000	1610700000	1956600000	1477200000	1852400000	2030000000	1569600000	1732800000	2130900000	1352700000	1612500000	1802400000	2272500000	1934800000
sp|Q9NZP8|C1RL_HUMAN;tr|H0YFL7|H0YFL7_HUMAN;tr|F5GWF3|F5GWF3_HUMAN;tr|F5H7C8|F5H7C8_HUMAN;tr|F5H6S5|F5H6S5_HUMAN;tr|Q6P672|Q6P672_HUMAN;tr|F5H2Z5|F5H2Z5_HUMAN	Q9NZP8	C1RL	sp|Q9NZP8|C1RL_HUMAN Complement C1r subcomponent-like protein OS=Homo sapiens GN=C1RL PE=1 SV=2	7	10	9	2	22	53.498	1807300000	1811000000	1642700000	1755900000	1636100000	2027700000	2021000000	1686900000	1684000000	1715900000	1876800000	1695000000	1943400000	1285700000	1549000000	1623000000	1540100000
sp|Q9NY97|B3GN2_HUMAN	Q9NY97	B3GNT2	sp|Q9NY97|B3GN2_HUMAN N-acetyllactosaminide beta-1,3-N-acetylglucosaminyltransferase 2 OS=Homo sapiens GN=B3GNT2 PE=1 SV=2	1	2	2	2	7.6	46.021	0	0	0	0	0	0	0	6460800	0	0	0	0	0	0	0	0	0
sp|Q9HDC9|APMAP_HUMAN;tr|H0Y512|H0Y512_HUMAN	Q9HDC9	APMAP	sp|Q9HDC9|APMAP_HUMAN Adipocyte plasma membrane-associated protein OS=Homo sapiens GN=APMAP PE=1 SV=2;tr|H0Y512|H0Y512_HUMAN Adipocyte plasma membrane-associated protein (Fragment) OS=Homo sapiens GN=APMAP PE=1 SV=1	2	8	8	8	28.4	46.48	0	0	0	52302000	0	69235000	0	58427000	23288000	116600000	109360000	37729000	101480000	178370000	0	63719000	0
sp|Q9HC84|MUC5B_HUMAN;tr|A7Y9J9|A7Y9J9_HUMAN	Q9HC84	MUC5B	sp|Q9HC84|MUC5B_HUMAN Mucin-5B OS=Homo sapiens GN=MUC5B PE=1 SV=3;tr|A7Y9J9|A7Y9J9_HUMAN Mucin 5AC, oligomeric mucus/gel-forming OS=Homo sapiens GN=MUC5AC PE=4 SV=1	2	1	1	1	0.5	596.33	0	0	0	0	0	0	0	0	0	0	0	0	0	0	13548000	0	0
sp|Q9BWP8|COL11_HUMAN	Q9BWP8	COLEC11	sp|Q9BWP8|COL11_HUMAN Collectin-11 OS=Homo sapiens GN=COLEC11 PE=1 SV=1	1	5	5	5	19.2	28.665	221090000	221710000	183090000	152890000	154880000	222040000	177660000	198310000	209330000	206740000	132250000	175150000	191780000	222460000	137870000	199500000	157310000
sp|Q9BTY2|FUCO2_HUMAN;tr|Q7Z6V2|Q7Z6V2_HUMAN	Q9BTY2	FUCA2	sp|Q9BTY2|FUCO2_HUMAN Plasma alpha-L-fucosidase OS=Homo sapiens GN=FUCA2 PE=1 SV=2	2	7	7	7	16.1	54.066	59895000	61936000	53485000	54088000	51221000	73929000	59370000	70954000	82334000	90895000	74896000	51908000	81786000	66833000	82002000	85365000	36782000
sp|Q96PD5|PGRP2_HUMAN;tr|M0R2W8|M0R2W8_HUMAN;CON__ENSEMBL:ENSBTAP00000016285;tr|M0QYW3|M0QYW3_HUMAN	Q96PD5	PGLYRP2	sp|Q96PD5|PGRP2_HUMAN N-acetylmuramoyl-L-alanine amidase OS=Homo sapiens GN=PGLYRP2 PE=1 SV=1	4	17	17	17	46.2	62.216	17685000000	16040000000	17605000000	17928000000	18948000000	17070000000	19692000000	14628000000	16646000000	20435000000	15995000000	17822000000	15823000000	19161000000	17266000000	17630000000	19458000000
sp|Q96NL6|SCLT1_HUMAN;tr|D6RBP0|D6RBP0_HUMAN	Q96NL6	SCLT1	sp|Q96NL6|SCLT1_HUMAN Sodium channel and clathrin linker 1 OS=Homo sapiens GN=SCLT1 PE=1 SV=2;tr|D6RBP0|D6RBP0_HUMAN Sodium channel and clathrin linker 1 OS=Homo sapiens GN=SCLT1 PE=1 SV=1	2	2	2	2	2.9	80.909	0	0	0	0	0	0	0	0	0	0	0	0	0	0	0	0	40295000
sp|Q96IY4|CBPB2_HUMAN;tr|A0A087WSY5|A0A087WSY5_HUMAN;CON__Q2KIG3	Q96IY4	CPB2	sp|Q96IY4|CBPB2_HUMAN Carboxypeptidase B2 OS=Homo sapiens GN=CPB2 PE=1 SV=2;tr|A0A087WSY5|A0A087WSY5_HUMAN Carboxypeptidase B2 OS=Homo sapiens GN=CPB2 PE=1 SV=1	3	17	17	17	49.4	48.424	6577000000	6208100000	5630800000	6055500000	7476300000	6558800000	7193800000	4478200000	6369900000	7042300000	6351300000	7180700000	6807900000	4679100000	5639100000	6289400000	4776300000
sp|Q92859|NEO1_HUMAN;tr|A0A024R610|A0A024R610_HUMAN;tr|Q59FP8|Q59FP8_HUMAN	Q92859	NEO1	sp|Q92859|NEO1_HUMAN Neogenin OS=Homo sapiens GN=NEO1 PE=1 SV=2;tr|A0A024R610|A0A024R610_HUMAN Neogenin homolog 1 (Chicken), isoform CRA_a OS=Homo sapiens GN=NEO1 PE=4 SV=1	3	9	9	9	8.3	160.01	0	0	50618000	0	44246000	0	39878000	38346000	0	45422000	46478000	0	39104000	49196000	0	63689000	44520000
sp|Q8WZ75|ROBO4_HUMAN;tr|B4DYV8|B4DYV8_HUMAN	Q8WZ75	ROBO4	sp|Q8WZ75|ROBO4_HUMAN Roundabout homolog 4 OS=Homo sapiens GN=ROBO4 PE=1 SV=1;tr|B4DYV8|B4DYV8_HUMAN Roundabout homolog 4 OS=Homo sapiens GN=ROBO4 PE=1 SV=1	2	3	3	3	4.6	107.46	21125000	0	23555000	0	0	26243000	0	0	0	0	0	0	0	0	0	36083000	0
sp|Q8WWZ8|OIT3_HUMAN	Q8WWZ8	OIT3	sp|Q8WWZ8|OIT3_HUMAN Oncoprotein-induced transcript 3 protein OS=Homo sapiens GN=OIT3 PE=1 SV=2	1	4	4	4	8.4	60.021	0	0	0	0	0	0	0	0	12792000	0	0	0	0	0	0	0	0
sp|Q8NI38|IKBD_HUMAN	Q8NI38	NFKBID	sp|Q8NI38|IKBD_HUMAN NF-kappa-B inhibitor delta OS=Homo sapiens GN=NFKBID PE=1 SV=1	1	1	1	1	6.4	33.48	0	0	0	0	0	0	0	0	0	0	0	0	0	0	0	0	1091600000
sp|Q8NBP7|PCSK9_HUMAN;tr|B4DEZ9|B4DEZ9_HUMAN;tr|B4DMI2|B4DMI2_HUMAN	Q8NBP7	PCSK9	sp|Q8NBP7|PCSK9_HUMAN Proprotein convertase subtilisin/kexin type 9 OS=Homo sapiens GN=PCSK9 PE=1 SV=3	3	10	10	10	20.4	74.285	112550000	131660000	130230000	157930000	108370000	186500000	298680000	91322000	128690000	203600000	93455000	180940000	141640000	140260000	185270000	144460000	216090000
sp|Q8N7E2|ZN645_HUMAN	Q8N7E2	ZNF645	sp|Q8N7E2|ZN645_HUMAN E3 ubiquitin-protein ligase ZNF645 OS=Homo sapiens GN=ZNF645 PE=2 SV=1	1	1	1	1	1.6	48.784	0	0	0	0	0	0	0	0	0	0	0	0	0	0	0	0	166530000
sp|Q8IXL6|FA20C_HUMAN;tr|A0A0G2JQD6|A0A0G2JQD6_HUMAN	Q8IXL6	FAM20C	sp|Q8IXL6|FA20C_HUMAN Extracellular serine/threonine protein kinase FAM20C OS=Homo sapiens GN=FAM20C PE=1 SV=2;tr|A0A0G2JQD6|A0A0G2JQD6_HUMAN Extracellular serine/threonine protein kinase FAM20C (Fragment) OS=Homo sapiens GN=FAM20C PE=1 SV=1	2	3	3	3	7.2	66.234	0	0	0	0	0	35391000	0	0	42753000	0	0	0	0	0	39607000	0	0
sp|Q8IU80|TMPS6_HUMAN	Q8IU80	TMPRSS6	sp|Q8IU80|TMPS6_HUMAN Transmembrane protease serine 6 OS=Homo sapiens GN=TMPRSS6 PE=1 SV=3	1	1	1	1	0.9	89.999	0	0	0	0	0	0	0	0	0	0	0	0	0	0	0	0	120680000
sp|Q86YW5|TRML1_HUMAN	Q86YW5	TREML1	sp|Q86YW5|TRML1_HUMAN Trem-like transcript 1 protein OS=Homo sapiens GN=TREML1 PE=1 SV=2	1	2	2	2	7.4	32.678	0	0	0	0	32170000	0	40564000	0	0	0	0	32563000	33777000	41228000	0	121180000	109610000
sp|Q86UD1|OAF_HUMAN;tr|E9PJ29|E9PJ29_HUMAN	Q86UD1	OAF	sp|Q86UD1|OAF_HUMAN Out at first protein homolog OS=Homo sapiens GN=OAF PE=2 SV=1;tr|E9PJ29|E9PJ29_HUMAN Out at first protein homolog OS=Homo sapiens GN=OAF PE=1 SV=1	2	5	5	5	26.4	30.688	86003000	79395000	112950000	90229000	91931000	108340000	93799000	91721000	98412000	90948000	73445000	75478000	79077000	122460000	110750000	98256000	75580000
sp|Q86U17|SPA11_HUMAN	Q86U17	SERPINA11	sp|Q86U17|SPA11_HUMAN Serpin A11 OS=Homo sapiens GN=SERPINA11 PE=2 SV=2	1	2	2	2	6.2	46.989	0	0	0	0	48181000	55081000	29454000	0	29485000	31508000	29240000	30048000	0	60318000	0	29999000	0
sp|Q7Z7M0|MEGF8_HUMAN;tr|M0R0Q0|M0R0Q0_HUMAN;tr|M0QZL2|M0QZL2_HUMAN	Q7Z7M0	MEGF8	sp|Q7Z7M0|MEGF8_HUMAN Multiple epidermal growth factor-like domains protein 8 OS=Homo sapiens GN=MEGF8 PE=1 SV=2	3	8	8	8	3.2	303.1	30619000	35409000	47803000	0	30392000	27888000	34579000	0	34212000	19747000	0	34760000	29441000	32357000	25733000	41343000	30458000
sp|Q76LX8|ATS13_HUMAN;tr|A0A024R8G4|A0A024R8G4_HUMAN;tr|E7EV88|E7EV88_HUMAN;tr|D5KRM8|D5KRM8_HUMAN;tr|Q6QNA7|Q6QNA7_HUMAN;tr|A0A0C4DFV8|A0A0C4DFV8_HUMAN;tr|F6V803|F6V803_HUMAN;tr|A8K8S4|A8K8S4_HUMAN;tr|A0A0B4J229|A0A0B4J229_HUMAN	Q76LX8	ADAMTS13	sp|Q76LX8|ATS13_HUMAN A disintegrin and metalloproteinase with thrombospondin motifs 13 OS=Homo sapiens GN=ADAMTS13 PE=1 SV=1;tr|A0A024R8G4|A0A024R8G4_HUMAN ADAM metallopeptidase with thrombospondin type 1 motif, 13, isoform CRA_a OS=Homo sapiens GN=ADAMTS	9	11	11	10	10.9	153.6	49733000	75939000	69896000	38933000	40548000	30067000	34501000	59739000	76903000	66733000	0	43766000	73925000	69304000	38511000	55149000	37192000
sp|Q70CQ4|UBP31_HUMAN;tr|I3L4X5|I3L4X5_HUMAN;tr|B3KS48|B3KS48_HUMAN	Q70CQ4	USP31	sp|Q70CQ4|UBP31_HUMAN Ubiquitin carboxyl-terminal hydrolase 31 OS=Homo sapiens GN=USP31 PE=2 SV=2;tr|I3L4X5|I3L4X5_HUMAN Ubiquitin carboxyl-terminal hydrolase 31 OS=Homo sapiens GN=USP31 PE=1 SV=1;tr|B3KS48|B3KS48_HUMAN cDNA FLJ35471 fis, clone SMINT200670	3	2	2	2	1.3	146.65	0	0	0	0	0	0	0	0	0	0	0	0	0	0	0	411340000	0
sp|Q6YHK3|CD109_HUMAN	Q6YHK3	CD109	sp|Q6YHK3|CD109_HUMAN CD109 antigen OS=Homo sapiens GN=CD109 PE=1 SV=2	1	9	9	9	8	161.69	0	59260000	86680000	76250000	72871000	66464000	72178000	70953000	65613000	82519000	92355000	57239000	62627000	105130000	63367000	97044000	63284000
sp|Q6UXB8|PI16_HUMAN;tr|B4E1P4|B4E1P4_HUMAN;tr|B4DXZ3|B4DXZ3_HUMAN	Q6UXB8	PI16	sp|Q6UXB8|PI16_HUMAN Peptidase inhibitor 16 OS=Homo sapiens GN=PI16 PE=1 SV=1	3	10	10	2	24.4	49.471	1010400000	798970000	995620000	977650000	889550000	913990000	1255000000	1304700000	722720000	1246600000	1057000000	1032600000	850730000	1049300000	559520000	781840000	938990000
sp|Q6UWP8|SBSN_HUMAN	Q6UWP8	SBSN	sp|Q6UWP8|SBSN_HUMAN Suprabasin OS=Homo sapiens GN=SBSN PE=1 SV=2	1	3	3	3	17.6	60.54	0	0	0	0	0	0	0	0	0	0	0	0	0	0	0	24503000	0
sp|Q6EMK4|VASN_HUMAN	Q6EMK4	VASN	sp|Q6EMK4|VASN_HUMAN Vasorin OS=Homo sapiens GN=VASN PE=1 SV=1	1	7	7	7	12.9	71.712	360380000	403770000	335640000	377030000	422930000	422640000	386130000	452580000	445100000	389370000	562800000	482730000	386510000	327490000	431930000	614250000	374330000
sp|Q562R1|ACTBL_HUMAN	Q562R1	ACTBL2	sp|Q562R1|ACTBL_HUMAN Beta-actin-like protein 2 OS=Homo sapiens GN=ACTBL2 PE=1 SV=2	1	5	1	1	16	42.003	0	0	0	0	0	0	0	0	0	0	29233000	0	0	0	0	0	0
sp|Q16853|AOC3_HUMAN;tr|Q9UEU7|Q9UEU7_HUMAN;tr|K7EIK5|K7EIK5_HUMAN;sp|O75106|AOC2_HUMAN	Q16853	AOC3	sp|Q16853|AOC3_HUMAN Membrane primary amine oxidase OS=Homo sapiens GN=AOC3 PE=1 SV=3	4	8	8	8	18.1	84.621	101470000	110460000	97179000	108500000	156350000	198980000	93479000	176630000	112130000	136990000	155210000	85148000	123860000	148680000	130390000	165440000	128540000
sp|Q16706|MA2A1_HUMAN;tr|A5PKX5|A5PKX5_HUMAN;tr|Q49A69|Q49A69_HUMAN	Q16706	MAN2A1	sp|Q16706|MA2A1_HUMAN Alpha-mannosidase 2 OS=Homo sapiens GN=MAN2A1 PE=1 SV=2;tr|A5PKX5|A5PKX5_HUMAN Alpha-mannosidase OS=Homo sapiens GN=MAN2A1 PE=2 SV=1	3	8	8	8	8.5	131.14	44552000	0	0	0	39091000	0	0	38681000	56269000	42536000	0	58926000	36624000	48871000	0	42607000	43869000
sp|Q16627|CCL14_HUMAN;tr|A0A087X089|A0A087X089_HUMAN	Q16627	CCL14	sp|Q16627|CCL14_HUMAN C-C motif chemokine 14 OS=Homo sapiens GN=CCL14 PE=1 SV=1;tr|A0A087X089|A0A087X089_HUMAN C-C motif chemokine OS=Homo sapiens GN=CCL14 PE=1 SV=1	2	2	2	2	12.9	10.678	46250000	31752000	42690000	54633000	48993000	40183000	48105000	40063000	35697000	30836000	0	36956000	31967000	42670000	25517000	37354000	50240000
sp|Q16270|IBP7_HUMAN;tr|A0A024RDA6|A0A024RDA6_HUMAN	Q16270	IGFBP7	sp|Q16270|IBP7_HUMAN Insulin-like growth factor-binding protein 7 OS=Homo sapiens GN=IGFBP7 PE=1 SV=1;tr|A0A024RDA6|A0A024RDA6_HUMAN Insulin-like growth factor binding protein 7, isoform CRA_a (Fragment) OS=Homo sapiens GN=IGFBP7 PE=4 SV=1	2	4	4	4	20.9	29.13	0	0	0	0	35295000	35220000	0	0	0	0	0	0	0	36303000	0	56243000	0
sp|Q15485|FCN2_HUMAN;tr|Q14CE6|Q14CE6_HUMAN	Q15485	FCN2	sp|Q15485|FCN2_HUMAN Ficolin-2 OS=Homo sapiens GN=FCN2 PE=1 SV=2	2	5	5	5	17.9	34.001	183790000	218360000	173200000	226690000	223750000	84863000	179930000	128230000	251070000	266520000	212670000	613560000	356930000	229670000	83373000	176000000	124370000
sp|Q15113|PCOC1_HUMAN;tr|A4D2D2|A4D2D2_HUMAN;tr|B4DPJ4|B4DPJ4_HUMAN	Q15113	PCOLCE	sp|Q15113|PCOC1_HUMAN Procollagen C-endopeptidase enhancer 1 OS=Homo sapiens GN=PCOLCE PE=1 SV=2;tr|A4D2D2|A4D2D2_HUMAN Procollagen C-endopeptidase enhancer OS=Homo sapiens GN=PCOLCE PE=4 SV=1	3	10	10	10	32.5	47.972	133480000	127760000	135530000	182270000	156060000	245360000	287080000	179540000	208460000	217100000	152570000	129840000	138260000	221420000	209540000	283140000	103130000
sp|Q14520|HABP2_HUMAN;tr|B7Z8Q5|B7Z8Q5_HUMAN	Q14520	HABP2	sp|Q14520|HABP2_HUMAN Hyaluronan-binding protein 2 OS=Homo sapiens GN=HABP2 PE=1 SV=1	2	17	17	17	35.4	62.671	4220700000	5409200000	4198100000	5209700000	5543500000	4779600000	5420300000	5243400000	7926800000	7841800000	6115400000	5302600000	4604600000	5579500000	8154300000	5607100000	6914500000
sp|Q14315|FLNC_HUMAN	Q14315	FLNC	sp|Q14315|FLNC_HUMAN Filamin-C OS=Homo sapiens GN=FLNC PE=1 SV=3	1	2	2	2	1.4	291.02	0	0	0	0	0	0	0	0	0	0	0	0	6342900	0	0	0	0
sp|Q14126|DSG2_HUMAN;tr|J3KSI6|J3KSI6_HUMAN	Q14126	DSG2	sp|Q14126|DSG2_HUMAN Desmoglein-2 OS=Homo sapiens GN=DSG2 PE=1 SV=2;tr|J3KSI6|J3KSI6_HUMAN Desmoglein-2 OS=Homo sapiens GN=DSG2 PE=1 SV=1	2	7	7	7	7.1	122.29	105640000	83252000	85671000	93813000	114160000	122290000	82188000	147000000	74976000	145350000	99782000	117190000	98958000	85857000	75461000	120210000	128450000
sp|Q13822|ENPP2_HUMAN;tr|E7EUF1|E7EUF1_HUMAN;tr|E5RIA2|E5RIA2_HUMAN;tr|E5RIB9|E5RIB9_HUMAN;tr|E5RJ49|E5RJ49_HUMAN;tr|B4DJD3|B4DJD3_HUMAN	Q13822	ENPP2	sp|Q13822|ENPP2_HUMAN Ectonucleotide pyrophosphatase/phosphodiesterase family member 2 OS=Homo sapiens GN=ENPP2 PE=1 SV=3;tr|E7EUF1|E7EUF1_HUMAN Ectonucleotide pyrophosphatase/phosphodiesterase family member 2 OS=Homo sapiens GN=ENPP2 PE=1 SV=1;tr|E5RIA2|E	6	11	11	11	17.1	98.993	156410000	153170000	151790000	170150000	128380000	128020000	137720000	174920000	89029000	136380000	140720000	116020000	83469000	181350000	143370000	200230000	91713000
sp|Q13790|APOF_HUMAN;tr|B2RC09|B2RC09_HUMAN	Q13790	APOF	sp|Q13790|APOF_HUMAN Apolipoprotein F OS=Homo sapiens GN=APOF PE=1 SV=2;tr|B2RC09|B2RC09_HUMAN cDNA, FLJ95794, highly similar to Homo sapiens apolipoprotein F (APOF), mRNA OS=Homo sapiens PE=2 SV=1	2	3	3	3	11.7	35.399	170380000	237050000	164410000	209720000	233230000	372290000	247940000	980330000	142440000	792240000	987740000	603440000	804020000	910060000	257890000	358830000	0
sp|Q13201|MMRN1_HUMAN;tr|E7EPG1|E7EPG1_HUMAN;tr|B7Z7R8|B7Z7R8_HUMAN	Q13201	MMRN1	sp|Q13201|MMRN1_HUMAN Multimerin-1 OS=Homo sapiens GN=MMRN1 PE=1 SV=3	3	5	5	5	6.4	138.11	74011000	57104000	85764000	78829000	68475000	81316000	79334000	71351000	84177000	39734000	90037000	95667000	45776000	30013000	85403000	89845000	72359000
sp|Q13103|SPP24_HUMAN;tr|C9J6K0|C9J6K0_HUMAN	Q13103	SPP2	sp|Q13103|SPP24_HUMAN Secreted phosphoprotein 24 OS=Homo sapiens GN=SPP2 PE=1 SV=1;tr|C9J6K0|C9J6K0_HUMAN Secreted phosphoprotein 24 (Fragment) OS=Homo sapiens GN=SPP2 PE=1 SV=1	2	4	4	4	22.7	24.337	66692000	58097000	61337000	59910000	44604000	33328000	58764000	43426000	0	0	0	0	0	0	50236000	0	38512000
sp|Q12913|PTPRJ_HUMAN;tr|A0A087WTK0|A0A087WTK0_HUMAN;tr|A0A087WVC6|A0A087WVC6_HUMAN;tr|Q9NPR5|Q9NPR5_HUMAN;tr|E9PPH3|E9PPH3_HUMAN	Q12913	PTPRJ	sp|Q12913|PTPRJ_HUMAN Receptor-type tyrosine-protein phosphatase eta OS=Homo sapiens GN=PTPRJ PE=1 SV=3;tr|A0A087WTK0|A0A087WTK0_HUMAN Receptor-type tyrosine-protein phosphatase eta OS=Homo sapiens GN=PTPRJ PE=1 SV=1;tr|A0A087WVC6|A0A087WVC6_HUMAN Receptor	5	6	6	6	5.9	145.94	162720000	120570000	115950000	131280000	106410000	109970000	155700000	97587000	174790000	160710000	149420000	144420000	118650000	115210000	158050000	0	110400000
sp|Q12841|FSTL1_HUMAN;tr|B4DTZ8|B4DTZ8_HUMAN;tr|Q9BZQ0|Q9BZQ0_HUMAN;tr|C9J5G4|C9J5G4_HUMAN	Q12841	FSTL1	sp|Q12841|FSTL1_HUMAN Follistatin-related protein 1 OS=Homo sapiens GN=FSTL1 PE=1 SV=1;tr|B4DTZ8|B4DTZ8_HUMAN cDNA FLJ52277, highly similar to Follistatin-related protein 1 OS=Homo sapiens PE=2 SV=1;tr|Q9BZQ0|Q9BZQ0_HUMAN Follistatin-related protein (Fragm	4	4	4	4	13	34.985	26213000	0	0	0	23496000	0	22529000	27201000	16368000	28134000	20246000	0	0	29570000	24998000	35183000	0
sp|Q10588|BST1_HUMAN;tr|A6NC48|A6NC48_HUMAN;tr|H0Y984|H0Y984_HUMAN;tr|H0Y9Q9|H0Y9Q9_HUMAN;tr|H0Y8G4|H0Y8G4_HUMAN	Q10588	BST1	sp|Q10588|BST1_HUMAN ADP-ribosyl cyclase/cyclic ADP-ribose hydrolase 2 OS=Homo sapiens GN=BST1 PE=1 SV=2;tr|A6NC48|A6NC48_HUMAN ADP-ribosyl cyclase/cyclic ADP-ribose hydrolase 2 OS=Homo sapiens GN=BST1 PE=1 SV=1;tr|H0Y984|H0Y984_HUMAN ADP-ribosyl cyclase/c	5	8	8	8	31.8	35.724	106800000	60028000	110860000	85122000	82005000	74061000	88073000	104460000	89891000	66964000	101530000	84397000	45387000	98923000	72817000	112700000	133770000
sp|Q08830|FGL1_HUMAN;tr|D3DSP9|D3DSP9_HUMAN	Q08830	FGL1	sp|Q08830|FGL1_HUMAN Fibrinogen-like protein 1 OS=Homo sapiens GN=FGL1 PE=1 SV=3;tr|D3DSP9|D3DSP9_HUMAN Fibrinogen-like 1, isoform CRA_d OS=Homo sapiens GN=FGL1 PE=4 SV=1	2	3	3	3	10.3	36.379	0	0	0	0	0	0	0	0	0	0	0	0	17099000	0	0	0	39674000
sp|Q07954|LRP1_HUMAN;tr|Q59FG2|Q59FG2_HUMAN;tr|Q6PJ72|Q6PJ72_HUMAN;tr|H0YJI8|H0YJI8_HUMAN	Q07954	LRP1	sp|Q07954|LRP1_HUMAN Prolow-density lipoprotein receptor-related protein 1 OS=Homo sapiens GN=LRP1 PE=1 SV=2	4	12	12	12	3.1	504.6	0	32762000	0	39631000	0	57183000	37774000	52418000	0	48944000	33788000	51456000	52225000	42088000	38887000	76119000	33907000
sp|Q06033|ITIH3_HUMAN;tr|A0A087WW43|A0A087WW43_HUMAN;tr|E7ET33|E7ET33_HUMAN;tr|B4DPQ4|B4DPQ4_HUMAN	Q06033	ITIH3	sp|Q06033|ITIH3_HUMAN Inter-alpha-trypsin inhibitor heavy chain H3 OS=Homo sapiens GN=ITIH3 PE=1 SV=2;tr|A0A087WW43|A0A087WW43_HUMAN Inter-alpha-trypsin inhibitor heavy chain H3 OS=Homo sapiens GN=ITIH3 PE=1 SV=1;tr|E7ET33|E7ET33_HUMAN Inter-alpha-trypsin	4	25	25	17	33.1	99.848	11611000000	9355800000	10152000000	13471000000	13517000000	18852000000	12190000000	14113000000	7792700000	12732000000	7262100000	13410000000	13130000000	18929000000	11600000000	10488000000	21581000000
sp|Q04756|HGFA_HUMAN;CON__ENSEMBL:ENSBTAP00000023055	Q04756	HGFAC	sp|Q04756|HGFA_HUMAN Hepatocyte growth factor activator OS=Homo sapiens GN=HGFAC PE=1 SV=1	2	21	1	1	39.1	70.681	0	0	0	0	0	0	0	0	0	0	0	0	0	0	0	263740000	0
sp|Q03591|FHR1_HUMAN;tr|B1AKG0|B1AKG0_HUMAN;tr|Q6LBM9|Q6LBM9_HUMAN	Q03591	CFHR1	sp|Q03591|FHR1_HUMAN Complement factor H-related protein 1 OS=Homo sapiens GN=CFHR1 PE=1 SV=2;tr|B1AKG0|B1AKG0_HUMAN Complement factor H-related protein 1 OS=Homo sapiens GN=CFHR1 PE=1 SV=1	3	15	7	2	64.2	37.65	5238100000	4799300000	5593700000	6413300000	8619800000	7381400000	6673400000	5349500000	7447600000	7096200000	4357200000	8910300000	7366600000	3793400000	6368100000	3487700000	7427600000
sp|P81605|DCD_HUMAN	P81605	DCD	sp|P81605|DCD_HUMAN Dermcidin OS=Homo sapiens GN=DCD PE=1 SV=2	1	2	2	2	20	11.284	46307000	0	0	0	0	0	0	0	0	0	0	0	0	0	0	0	0
sp|P80188|NGAL_HUMAN;tr|B2ZDQ1|B2ZDQ1_HUMAN;tr|X6R8F3|X6R8F3_HUMAN	P80188	LCN2	sp|P80188|NGAL_HUMAN Neutrophil gelatinase-associated lipocalin OS=Homo sapiens GN=LCN2 PE=1 SV=2;tr|B2ZDQ1|B2ZDQ1_HUMAN Neutrophil gelatinase-associated lipocalin OS=Homo sapiens GN=NGAL PE=2 SV=1;tr|X6R8F3|X6R8F3_HUMAN Neutrophil gelatinase-associated li	3	3	3	3	26.8	22.588	101310000	64984000	88845000	73328000	74171000	84179000	137760000	124310000	61111000	118510000	267390000	85731000	215150000	74692000	76325000	139710000	110250000
sp|P80108|PHLD_HUMAN	P80108	GPLD1	sp|P80108|PHLD_HUMAN Phosphatidylinositol-glycan-specific phospholipase D OS=Homo sapiens GN=GPLD1 PE=1 SV=3	1	20	20	20	29.8	92.335	452490000	580520000	389170000	481000000	696480000	489450000	384980000	497030000	873130000	613410000	791780000	529240000	802580000	789140000	654450000	508920000	404880000
sp|P61769|B2MG_HUMAN;tr|B4E0X1|B4E0X1_HUMAN;tr|A6XMH4|A6XMH4_HUMAN;tr|H0YLF3|H0YLF3_HUMAN;tr|A6XMH5|A6XMH5_HUMAN;tr|F5H6I0|F5H6I0_HUMAN;tr|A6XND9|A6XND9_HUMAN	P61769	B2M	sp|P61769|B2MG_HUMAN Beta-2-microglobulin OS=Homo sapiens GN=B2M PE=1 SV=1;tr|B4E0X1|B4E0X1_HUMAN Beta-2-microglobulin OS=Homo sapiens PE=2 SV=1;tr|A6XMH4|A6XMH4_HUMAN Beta-2-microglobulin OS=Homo sapiens PE=2 SV=1;tr|H0YLF3|H0YLF3_HUMAN Beta-2-microglobul	7	2	2	2	26.9	13.714	1011500000	860130000	880290000	1903100000	1003300000	1400300000	1326500000	1583000000	808370000	965760000	879680000	883900000	1156100000	1302800000	982620000	1190700000	1220700000
sp|P55290|CAD13_HUMAN;tr|B7Z9B1|B7Z9B1_HUMAN;tr|B7Z985|B7Z985_HUMAN;tr|B7Z236|B7Z236_HUMAN;tr|B7Z3H7|B7Z3H7_HUMAN	P55290	CDH13	sp|P55290|CAD13_HUMAN Cadherin-13 OS=Homo sapiens GN=CDH13 PE=1 SV=1;tr|B7Z9B1|B7Z9B1_HUMAN cDNA FLJ52398, highly similar to Cadherin-13 OS=Homo sapiens PE=2 SV=1	5	5	5	5	9.1	78.286	159450000	176180000	182910000	181440000	192570000	192690000	150190000	174350000	182340000	248780000	201240000	173980000	154510000	191610000	128290000	319210000	184410000
sp|P55058|PLTP_HUMAN;tr|B3KUE5|B3KUE5_HUMAN;tr|Q53H91|Q53H91_HUMAN	P55058	PLTP	sp|P55058|PLTP_HUMAN Phospholipid transfer protein OS=Homo sapiens GN=PLTP PE=1 SV=1;tr|B3KUE5|B3KUE5_HUMAN Phospholipid transfer protein, isoform CRA_c OS=Homo sapiens GN=PLTP PE=2 SV=1;tr|Q53H91|Q53H91_HUMAN Phospholipid transfer protein isoform a varian	3	9	9	9	22.7	54.739	165580000	247370000	202540000	196280000	253360000	174880000	161410000	256740000	247400000	282650000	171160000	328220000	255220000	308070000	307120000	329250000	251200000
sp|P54289|CA2D1_HUMAN;tr|Q9UIU0|Q9UIU0_HUMAN;tr|Q9UDQ3|Q9UDQ3_HUMAN;tr|H0Y715|H0Y715_HUMAN;tr|Q9UDU5|Q9UDU5_HUMAN;tr|B7Z658|B7Z658_HUMAN;tr|E7ERK3|E7ERK3_HUMAN	P54289	CACNA2D1	sp|P54289|CA2D1_HUMAN Voltage-dependent calcium channel subunit alpha-2/delta-1 OS=Homo sapiens GN=CACNA2D1 PE=1 SV=3;tr|Q9UIU0|Q9UIU0_HUMAN Dihydropyridine receptor alpha 2 subunit OS=Homo sapiens GN=CACNA2D1 PE=4 SV=1;tr|Q9UDQ3|Q9UDQ3_HUMAN Calcium chann	7	9	9	9	10.7	124.57	0	60771000	60949000	45802000	60703000	49072000	61661000	59798000	55168000	72830000	62379000	72913000	67677000	55922000	0	68515000	70701000
sp|P54108|CRIS3_HUMAN;tr|J3KPA1|J3KPA1_HUMAN;tr|B4E1S8|B4E1S8_HUMAN;tr|I3L0A1|I3L0A1_HUMAN	P54108	CRISP3	sp|P54108|CRIS3_HUMAN Cysteine-rich secretory protein 3 OS=Homo sapiens GN=CRISP3 PE=1 SV=1;tr|J3KPA1|J3KPA1_HUMAN Cysteine-rich secretory protein 3 OS=Homo sapiens GN=CRISP3 PE=1 SV=1;tr|B4E1S8|B4E1S8_HUMAN cDNA FLJ59147, highly similar to Cysteine-rich s	4	3	3	3	13.5	27.63	348450000	527140000	415870000	405420000	548190000	502190000	397910000	535840000	393950000	396800000	602550000	563470000	515140000	420240000	395800000	626230000	404510000
sp|P51884|LUM_HUMAN;tr|Q53FV4|Q53FV4_HUMAN;CON__Q05443	P51884	LUM	sp|P51884|LUM_HUMAN Lumican OS=Homo sapiens GN=LUM PE=1 SV=2;tr|Q53FV4|Q53FV4_HUMAN Lumican variant (Fragment) OS=Homo sapiens PE=2 SV=1	3	14	14	14	43.2	38.429	14786000000	11895000000	11932000000	14903000000	15792000000	18055000000	12490000000	16544000000	14618000000	15884000000	17031000000	14479000000	12266000000	15238000000	12109000000	22232000000	12909000000
sp|P51161|FABP6_HUMAN	P51161	FABP6	sp|P51161|FABP6_HUMAN Gastrotropin OS=Homo sapiens GN=FABP6 PE=1 SV=2	1	3	3	3	30.5	14.371	0	0	0	0	0	0	0	0	0	0	11562000	39021000	74464000	0	0	0	0
sp|P49913|CAMP_HUMAN;tr|J3KNB4|J3KNB4_HUMAN	P49913	CAMP	sp|P49913|CAMP_HUMAN Cathelicidin antimicrobial peptide OS=Homo sapiens GN=CAMP PE=1 SV=1;tr|J3KNB4|J3KNB4_HUMAN Cathelicidin antimicrobial peptide OS=Homo sapiens GN=CAMP PE=1 SV=1	2	6	6	6	30	19.301	77253000	94229000	62759000	104360000	44131000	67856000	67627000	150730000	109910000	172320000	358290000	60145000	180320000	128440000	134080000	247360000	45347000
sp|P48741|HSP77_HUMAN;tr|Q53FC7|Q53FC7_HUMAN;tr|B3KSM6|B3KSM6_HUMAN;tr|B2R6X5|B2R6X5_HUMAN;sp|P17066|HSP76_HUMAN;tr|E9PN25|E9PN25_HUMAN;tr|E9PPY6|E9PPY6_HUMAN;tr|E9PI65|E9PI65_HUMAN;tr|E9PQQ4|E9PQQ4_HUMAN;tr|E9PQK7|E9PQK7_HUMAN;tr|E9PK54|E9PK54_HUMAN;tr|E9PLF4|E9PLF4_HUMAN;tr|B4DTX2|B4DTX2_HUMAN;tr|B4DNV4|B4DNV4_HUMAN;tr|B4DNX1|B4DNX1_HUMAN;tr|B4DXY3|B4DXY3_HUMAN;tr|B4DFN9|B4DFN9_HUMAN;tr|B4DI39|…	P48741	HSPA7	sp|P48741|HSP77_HUMAN Putative heat shock 70 kDa protein 7 OS=Homo sapiens GN=HSPA7 PE=5 SV=2;tr|Q53FC7|Q53FC7_HUMAN Heat shock 70kDa protein 6 (HSP70B) variant (Fragment) OS=Homo sapiens PE=1 SV=1;tr|B3KSM6|B3KSM6_HUMAN cDNA FLJ36606 fis, clone TRACH2015	32	2	1	1	6.5	40.244	0	0	0	0	0	0	0	0	0	0	0	0	0	0	0	0	48897000
sp|P48740|MASP1_HUMAN;tr|C9JMA2|C9JMA2_HUMAN	P48740	MASP1	sp|P48740|MASP1_HUMAN Mannan-binding lectin serine protease 1 OS=Homo sapiens GN=MASP1 PE=1 SV=3	2	20	19	7	35.5	79.246	1614600000	1643000000	1636600000	1633200000	1781800000	2088100000	1970200000	1089000000	2225400000	2372100000	2090100000	2440200000	1698800000	1866800000	1817900000	1955500000	1628600000
sp|P43652|AFAM_HUMAN	P43652	AFM	sp|P43652|AFAM_HUMAN Afamin OS=Homo sapiens GN=AFM PE=1 SV=1	1	40	40	38	67.4	69.068	60319000000	60295000000	51473000000	55076000000	62683000000	53043000000	47323000000	47808000000	64663000000	48330000000	78202000000	68556000000	49151000000	49202000000	53597000000	57281000000	43350000000
sp|P43251|BTD_HUMAN;tr|C9JSN9|C9JSN9_HUMAN	P43251	BTD	sp|P43251|BTD_HUMAN Biotinidase OS=Homo sapiens GN=BTD PE=1 SV=2;tr|C9JSN9|C9JSN9_HUMAN Biotinidase (Fragment) OS=Homo sapiens GN=BTD PE=1 SV=1	2	15	15	15	31.9	61.132	5124300000	4340600000	4336400000	4215000000	4993100000	3161500000	4012100000	3112800000	4181800000	6528100000	4515500000	5253100000	3718700000	4036900000	4809500000	4124700000	3498000000
sp|P42126|ECI1_HUMAN;tr|H3BS70|H3BS70_HUMAN;tr|Q96DC0|Q96DC0_HUMAN	P42126	ECI1	sp|P42126|ECI1_HUMAN Enoyl-CoA delta isomerase 1, mitochondrial OS=Homo sapiens GN=ECI1 PE=1 SV=1;tr|H3BS70|H3BS70_HUMAN Enoyl-CoA delta isomerase 1, mitochondrial (Fragment) OS=Homo sapiens GN=ECI1 PE=1 SV=1;tr|Q96DC0|Q96DC0_HUMAN DCI protein OS=Homo sapi	3	2	2	2	7.3	32.816	0	0	0	0	0	0	30083000	0	0	0	0	0	0	0	0	0	0
sp|P40197|GPV_HUMAN	P40197	GP5	sp|P40197|GPV_HUMAN Platelet glycoprotein V OS=Homo sapiens GN=GP5 PE=1 SV=1	1	15	15	15	35.9	60.958	889530000	759060000	735180000	786810000	602150000	444960000	598860000	178250000	799930000	0	689950000	1125800000	667790000	498480000	763700000	839260000	431070000
sp|P36980|FHR2_HUMAN;tr|V9GYE7|V9GYE7_HUMAN	P36980	CFHR2	sp|P36980|FHR2_HUMAN Complement factor H-related protein 2 OS=Homo sapiens GN=CFHR2 PE=1 SV=1;tr|V9GYE7|V9GYE7_HUMAN Complement factor H-related protein 2 OS=Homo sapiens GN=CFHR2 PE=1 SV=1	2	9	4	4	51.5	30.65	609840000	654900000	430190000	541970000	777980000	1922900000	1011000000	398850000	610740000	684860000	1851900000	1496500000	1703100000	497690000	757070000	1040000000	532210000
sp|P33908|MA1A1_HUMAN;tr|B3KMI5|B3KMI5_HUMAN;tr|H0Y7H1|H0Y7H1_HUMAN;sp|O60476|MA1A2_HUMAN	P33908	MAN1A1	sp|P33908|MA1A1_HUMAN Mannosyl-oligosaccharide 1,2-alpha-mannosidase IA OS=Homo sapiens GN=MAN1A1 PE=1 SV=3	4	15	15	15	22.5	72.968	527860000	610390000	573350000	728580000	614050000	616170000	540910000	607490000	465500000	514950000	604930000	552930000	607410000	536570000	566840000	455460000	987750000
sp|P33151|CADH5_HUMAN;tr|Q59EA3|Q59EA3_HUMAN;tr|B4DU18|B4DU18_HUMAN;tr|I3L1J2|I3L1J2_HUMAN;tr|Q4VAI4|Q4VAI4_HUMAN;tr|B4DTP0|B4DTP0_HUMAN;tr|H3BPG1|H3BPG1_HUMAN	P33151	CDH5	sp|P33151|CADH5_HUMAN Cadherin-5 OS=Homo sapiens GN=CDH5 PE=1 SV=5;tr|Q59EA3|Q59EA3_HUMAN Cadherin 5, type 2 preproprotein variant (Fragment) OS=Homo sapiens PE=2 SV=1;tr|B4DU18|B4DU18_HUMAN cDNA FLJ51093, highly similar to Cadherin-5 OS=Homo sapiens PE=2	7	11	11	11	14.8	87.527	674470000	625850000	766750000	687540000	971430000	765800000	610030000	837230000	674440000	651280000	1179600000	633640000	468180000	891580000	538660000	821740000	685030000
sp|P31151|S10A7_HUMAN;sp|Q86SG5|S1A7A_HUMAN	P31151	S100A7	sp|P31151|S10A7_HUMAN Protein S100-A7 OS=Homo sapiens GN=S100A7 PE=1 SV=4;sp|Q86SG5|S1A7A_HUMAN Protein S100-A7A OS=Homo sapiens GN=S100A7A PE=1 SV=3	2	3	3	3	33.7	11.471	0	0	0	0	0	0	0	47025000	0	0	0	0	0	0	0	0	0
sp|P27487|DPP4_HUMAN;tr|F8WE17|F8WE17_HUMAN;tr|H7C1N5|H7C1N5_HUMAN;tr|F8WBB6|F8WBB6_HUMAN	P27487	DPP4	sp|P27487|DPP4_HUMAN Dipeptidyl peptidase 4 OS=Homo sapiens GN=DPP4 PE=1 SV=2	4	20	20	20	25.6	88.278	194670000	259840000	270840000	246990000	264070000	219350000	256640000	247350000	257780000	332760000	241180000	311100000	200240000	203990000	147410000	428690000	311950000
sp|P27169|PON1_HUMAN;tr|B4DX19|B4DX19_HUMAN;tr|Q96P89|Q96P89_HUMAN;tr|Q96P90|Q96P90_HUMAN;tr|Q96P91|Q96P91_HUMAN;tr|F8WF42|F8WF42_HUMAN	P27169	PON1	sp|P27169|PON1_HUMAN Serum paraoxonase/arylesterase 1 OS=Homo sapiens GN=PON1 PE=1 SV=3;tr|B4DX19|B4DX19_HUMAN cDNA FLJ57644, highly similar to Serum paraoxonase/arylesterase 1 (EC 3.1.1.2) OS=Homo sapiens PE=2 SV=1	6	11	11	11	48.7	39.731	1156100000	1693400000	1267600000	2102500000	2353300000	2085000000	1445700000	2003900000	3320700000	3690700000	6099000000	13928000000	8439600000	3274200000	4392200000	1657100000	1780300000
sp|P26447|S10A4_HUMAN	P26447	S100A4	sp|P26447|S10A4_HUMAN Protein S100-A4 OS=Homo sapiens GN=S100A4 PE=1 SV=1	1	3	3	3	28.7	11.728	72897000	102020000	0	26290000	0	0	0	0	16140000	0	0	46238000	0	27392000	0	64432000	0
sp|P26022|PTX3_HUMAN	P26022	PTX3	sp|P26022|PTX3_HUMAN Pentraxin-related protein PTX3 OS=Homo sapiens GN=PTX3 PE=1 SV=3	1	2	2	2	5.8	41.975	0	0	0	0	0	0	0	0	0	0	0	22209000	0	0	0	0	0
sp|P25774|CATS_HUMAN;tr|U3KQE7|U3KQE7_HUMAN;tr|U3KPS4|U3KPS4_HUMAN	P25774	CTSS	sp|P25774|CATS_HUMAN Cathepsin S OS=Homo sapiens GN=CTSS PE=1 SV=3;tr|U3KQE7|U3KQE7_HUMAN Cathepsin S (Fragment) OS=Homo sapiens GN=CTSS PE=1 SV=1	3	4	4	4	13	37.495	0	0	26801000	0	0	0	0	25110000	0	31666000	0	0	0	37751000	46771000	0	0
sp|P24592|IBP6_HUMAN;tr|F8VYK9|F8VYK9_HUMAN	P24592	IGFBP6	sp|P24592|IBP6_HUMAN Insulin-like growth factor-binding protein 6 OS=Homo sapiens GN=IGFBP6 PE=1 SV=1;tr|F8VYK9|F8VYK9_HUMAN Insulin-like growth factor-binding protein 6 OS=Homo sapiens GN=IGFBP6 PE=1 SV=1	2	3	3	3	14.2	25.322	128160000	105570000	119040000	88375000	107910000	126350000	134360000	112830000	166120000	60510000	93277000	150940000	90544000	215630000	135820000	191170000	36928000
sp|P24387|CRHBP_HUMAN;tr|D6RHH7|D6RHH7_HUMAN	P24387	CRHBP	sp|P24387|CRHBP_HUMAN Corticotropin-releasing factor-binding protein OS=Homo sapiens GN=CRHBP PE=1 SV=2;tr|D6RHH7|D6RHH7_HUMAN Corticotropin-releasing factor-binding protein OS=Homo sapiens GN=CRHBP PE=1 SV=1	2	2	2	2	5.6	36.144	0	0	0	0	0	0	0	0	0	0	0	0	0	0	0	0	2059200
sp|P23470|PTPRG_HUMAN;tr|O60420|O60420_HUMAN;tr|B7Z3T1|B7Z3T1_HUMAN	P23470	PTPRG	sp|P23470|PTPRG_HUMAN Receptor-type tyrosine-protein phosphatase gamma OS=Homo sapiens GN=PTPRG PE=1 SV=4	3	8	8	8	6.9	162	197780000	173390000	175800000	152490000	284590000	200810000	167510000	373850000	164280000	218510000	213420000	216450000	224110000	284650000	185410000	282200000	174790000
sp|P22891|PROZ_HUMAN;tr|B0YJC6|B0YJC6_HUMAN	P22891	PROZ	sp|P22891|PROZ_HUMAN Vitamin K-dependent protein Z OS=Homo sapiens GN=PROZ PE=1 SV=2;tr|B0YJC6|B0YJC6_HUMAN Vitamin K-dependent protein Z variant 1 OS=Homo sapiens GN=PROZ PE=3 SV=1	2	12	12	12	39.2	44.743	699830000	1064900000	887280000	1098700000	1291900000	1110600000	467070000	744140000	766410000	1530700000	701540000	1478200000	735100000	885620000	1246800000	1335700000	807010000
sp|P22792|CPN2_HUMAN	P22792	CPN2	sp|P22792|CPN2_HUMAN Carboxypeptidase N subunit 2 OS=Homo sapiens GN=CPN2 PE=1 SV=3	1	16	16	16	39.3	60.556	7335900000	5718000000	6030000000	5885700000	5956300000	5364700000	4894000000	4448100000	5122000000	6790800000	5699500000	9729300000	7241600000	3821700000	8924700000	7739400000	7461200000
sp|P20851|C4BPB_HUMAN;tr|Q5VVQ7|Q5VVQ7_HUMAN;tr|B4DDY0|B4DDY0_HUMAN	P20851	C4BPB	sp|P20851|C4BPB_HUMAN C4b-binding protein beta chain OS=Homo sapiens GN=C4BPB PE=1 SV=1;tr|Q5VVQ7|Q5VVQ7_HUMAN C4b-binding protein beta chain (Fragment) OS=Homo sapiens GN=C4BPB PE=1 SV=1;tr|B4DDY0|B4DDY0_HUMAN cDNA FLJ52252, highly similar to C4b-binding	3	10	10	10	51.2	28.357	3953700000	3633900000	4233900000	3676700000	3942300000	3290100000	4157300000	2287500000	4279100000	2820000000	2644800000	3755000000	5490600000	2907800000	3609100000	3337200000	3732200000
sp|P19827|ITIH1_HUMAN;tr|B7Z549|B7Z549_HUMAN;tr|F8WAS2|F8WAS2_HUMAN;tr|H7C0N0|H7C0N0_HUMAN;CON__Q0VCM5;tr|B5MCP1|B5MCP1_HUMAN;tr|H7C5I0|H7C5I0_HUMAN	P19827	ITIH1	sp|P19827|ITIH1_HUMAN Inter-alpha-trypsin inhibitor heavy chain H1 OS=Homo sapiens GN=ITIH1 PE=1 SV=3;tr|B7Z549|B7Z549_HUMAN cDNA FLJ56821, highly similar to Inter-alpha-trypsin inhibitor heavy chain H1 OS=Homo sapiens PE=2 SV=1	7	37	37	0	52	101.39	73483000000	69369000000	67450000000	67077000000	79532000000	60022000000	74217000000	50303000000	60946000000	81787000000	75370000000	77404000000	70021000000	54604000000	75148000000	46869000000	68398000000
sp|P19652|A1AG2_HUMAN	P19652	ORM2	sp|P19652|A1AG2_HUMAN Alpha-1-acid glycoprotein 2 OS=Homo sapiens GN=ORM2 PE=1 SV=2	1	7	5	5	35.3	23.602	188470000	226330000	253060000	767410000	233040000	658210000	355140000	36826000	278090000	290960000	654940000	118240000	295280000	76775000	870760000	81748000	857680000
sp|P18428|LBP_HUMAN;tr|Q8TCF0|Q8TCF0_HUMAN	P18428	LBP	sp|P18428|LBP_HUMAN Lipopolysaccharide-binding protein OS=Homo sapiens GN=LBP PE=1 SV=3;tr|Q8TCF0|Q8TCF0_HUMAN LBP protein OS=Homo sapiens GN=LBP PE=2 SV=1	2	11	11	11	24.9	53.383	783460000	899030000	895630000	1421600000	1321600000	2638000000	1436000000	1468500000	1742400000	868260000	1262600000	2627300000	1677100000	2010900000	1546800000	2085400000	6931200000
sp|P18065|IBP2_HUMAN;tr|C9JMY1|C9JMY1_HUMAN;tr|Q59FF1|Q59FF1_HUMAN;tr|C9JW52|C9JW52_HUMAN;tr|H7C1H0|H7C1H0_HUMAN	P18065	IGFBP2	sp|P18065|IBP2_HUMAN Insulin-like growth factor-binding protein 2 OS=Homo sapiens GN=IGFBP2 PE=1 SV=2;tr|C9JMY1|C9JMY1_HUMAN Insulin-like growth factor-binding protein 2 OS=Homo sapiens GN=IGFBP2 PE=1 SV=1	5	10	10	10	40	34.814	89640000	71208000	119090000	205290000	406300000	580710000	347630000	406270000	97794000	334890000	143430000	201010000	195730000	486440000	68332000	226500000	755750000
sp|P16930|FAAA_HUMAN;tr|H3BNP8|H3BNP8_HUMAN;tr|H0YLC7|H0YLC7_HUMAN	P16930	FAH	sp|P16930|FAAA_HUMAN Fumarylacetoacetase OS=Homo sapiens GN=FAH PE=1 SV=2	3	3	3	3	8.4	46.374	0	0	0	0	0	0	0	0	0	0	0	0	33417000	0	0	0	0
sp|P15531|NDKA_HUMAN;sp|O60361|NDK8_HUMAN;tr|E7ERL0|E7ERL0_HUMAN;tr|Q6FHN3|Q6FHN3_HUMAN;sp|P22392|NDKB_HUMAN;tr|J3KPD9|J3KPD9_HUMAN;tr|Q32Q12|Q32Q12_HUMAN	P15531	NME1	sp|P15531|NDKA_HUMAN Nucleoside diphosphate kinase A OS=Homo sapiens GN=NME1 PE=1 SV=1;sp|O60361|NDK8_HUMAN Putative nucleoside diphosphate kinase OS=Homo sapiens GN=NME2P1 PE=5 SV=1;tr|E7ERL0|E7ERL0_HUMAN Nucleoside diphosphate kinase A OS=Homo sapiens GN	7	2	2	2	20.4	17.149	0	32415000	0	0	0	0	0	0	0	0	0	0	0	0	0	0	0
sp|P15169|CBPN_HUMAN;tr|B1AP58|B1AP58_HUMAN;CON__Q2KJ83	P15169	CPN1	sp|P15169|CBPN_HUMAN Carboxypeptidase N catalytic chain OS=Homo sapiens GN=CPN1 PE=1 SV=1	3	15	15	15	44.5	52.286	5119700000	5046300000	5217100000	5254600000	5616500000	4900000000	5550900000	4034900000	3031800000	5724000000	5349300000	7896200000	5627900000	4447900000	6392000000	4603600000	6928100000
sp|P14780|MMP9_HUMAN;tr|Q9Y354|Q9Y354_HUMAN	P14780	MMP9	sp|P14780|MMP9_HUMAN Matrix metalloproteinase-9 OS=Homo sapiens GN=MMP9 PE=1 SV=3	2	12	12	0	25.2	78.457	16890000	0	78685000	24548000	81252000	0	97705000	135280000	54491000	69145000	158340000	133150000	325650000	55561000	46534000	26650000	125330000
sp|P14543|NID1_HUMAN;tr|B4DM05|B4DM05_HUMAN	P14543	NID1	sp|P14543|NID1_HUMAN Nidogen-1 OS=Homo sapiens GN=NID1 PE=1 SV=3	2	9	9	9	10.3	136.38	64528000	68758000	64447000	0	60162000	53806000	64047000	43439000	81737000	0	48614000	111770000	83598000	60310000	58076000	97594000	82809000
sp|P13929|ENOB_HUMAN;tr|E5RGZ4|E5RGZ4_HUMAN;tr|D3DTL4|D3DTL4_HUMAN;tr|K7EPM1|K7EPM1_HUMAN;tr|K7EKN2|K7EKN2_HUMAN;tr|B4DUJ6|B4DUJ6_HUMAN;tr|E5RI09|E5RI09_HUMAN;tr|E5RG95|E5RG95_HUMAN;tr|Q9NPL4|Q9NPL4_HUMAN	P13929	ENO3	sp|P13929|ENOB_HUMAN Beta-enolase OS=Homo sapiens GN=ENO3 PE=1 SV=5;tr|E5RGZ4|E5RGZ4_HUMAN Beta-enolase (Fragment) OS=Homo sapiens GN=ENO3 PE=1 SV=1;tr|D3DTL4|D3DTL4_HUMAN Enolase 3 (Beta, muscle), isoform CRA_c OS=Homo sapiens GN=ENO3 PE=4 SV=1;tr|K7EPM1|	9	6	6	5	21.2	46.986	0	0	0	0	0	0	132570000	82045000	0	73088000	61851000	71185000	74712000	97458000	0	59794000	0
sp|P13727|PRG2_HUMAN	P13727	PRG2	sp|P13727|PRG2_HUMAN Bone marrow proteoglycan OS=Homo sapiens GN=PRG2 PE=1 SV=2	1	4	4	4	24.8	25.205	89106000	46401000	70288000	65827000	31023000	81606000	116330000	38059000	52323000	154630000	69174000	60072000	45117000	129130000	114850000	91155000	40018000
sp|P13671|CO6_HUMAN;tr|C9JC72|C9JC72_HUMAN	P13671	C6	sp|P13671|CO6_HUMAN Complement component C6 OS=Homo sapiens GN=C6 PE=1 SV=3	2	43	43	5	53.1	104.79	19634000000	21736000000	20801000000	19665000000	22980000000	25782000000	27139000000	17405000000	20499000000	19656000000	20448000000	32333000000	18346000000	19501000000	18403000000	18051000000	24881000000
sp|P12318|FCG2A_HUMAN;tr|F5GXY9|F5GXY9_HUMAN;tr|F5GX41|F5GX41_HUMAN;tr|V9GY83|V9GY83_HUMAN;tr|V9GY55|V9GY55_HUMAN;tr|H0YGT0|H0YGT0_HUMAN;sp|P31995|FCG2C_HUMAN	P12318	FCGR2A	sp|P12318|FCG2A_HUMAN Low affinity immunoglobulin gamma Fc region receptor II-a OS=Homo sapiens GN=FCGR2A PE=1 SV=4;tr|F5GXY9|F5GXY9_HUMAN Low affinity immunoglobulin gamma Fc region receptor II-a OS=Homo sapiens GN=FCGR2A PE=1 SV=1;tr|F5GX41|F5GX41_HUMAN	7	3	3	3	17.7	35	0	0	0	0	0	42192000	0	0	0	0	0	50666000	0	0	0	0	0
sp|P12259|FA5_HUMAN;tr|A0A0A0MRJ7|A0A0A0MRJ7_HUMAN;tr|B4DU26|B4DU26_HUMAN;tr|Q2I258|Q2I258_HUMAN;tr|Q8WWQ7|Q8WWQ7_HUMAN;tr|Q2HZZ0|Q2HZZ0_HUMAN;tr|Q8TD21|Q8TD21_HUMAN;tr|Q2HZZ1|Q2HZZ1_HUMAN	P12259	F5	sp|P12259|FA5_HUMAN Coagulation factor V OS=Homo sapiens GN=F5 PE=1 SV=4;tr|A0A0A0MRJ7|A0A0A0MRJ7_HUMAN Coagulation factor V OS=Homo sapiens GN=F5 PE=1 SV=1	8	57	57	44	29	251.7	3100100000	3048400000	3213900000	3598600000	3961700000	4109900000	3849200000	3648500000	5754700000	4216700000	3509300000	4104800000	4024100000	3271100000	4047100000	4584200000	4130600000
sp|P12104|FABPI_HUMAN	P12104	FABP2	sp|P12104|FABPI_HUMAN Fatty acid-binding protein, intestinal OS=Homo sapiens GN=FABP2 PE=1 SV=2	1	1	1	1	6.8	15.207	0	0	0	0	0	0	0	0	0	0	0	0	0	1902500	0	0	0
sp|P11226|MBL2_HUMAN;tr|B1PN75|B1PN75_HUMAN	P11226	MBL2	sp|P11226|MBL2_HUMAN Mannose-binding protein C OS=Homo sapiens GN=MBL2 PE=1 SV=2	2	9	9	9	38.3	26.143	682840000	538560000	500450000	351080000	911680000	484330000	484810000	439570000	457280000	57642000	759500000	431520000	221190000	376140000	253980000	1483900000	1592100000
sp|P10909|CLUS_HUMAN;tr|H0YLK8|H0YLK8_HUMAN;tr|H0YC35|H0YC35_HUMAN;tr|E7ERK6|E7ERK6_HUMAN;tr|E7ETB4|E7ETB4_HUMAN;tr|B4DW11|B4DW11_HUMAN;tr|E5RGB0|E5RGB0_HUMAN;tr|E5RH61|E5RH61_HUMAN;tr|E5RJZ5|E5RJZ5_HUMAN;tr|H0YAS8|H0YAS8_HUMAN;tr|E5RG36|E5RG36_HUMAN;tr|Q8IWL5|Q8IWL5_HUMAN;tr|Q8IWM0|Q8IWM0_HUMAN;tr|Q6LDQ3|Q6LDQ3_HUMAN	P10909	CLU	sp|P10909|CLUS_HUMAN Clusterin OS=Homo sapiens GN=CLU PE=1 SV=1;tr|H0YLK8|H0YLK8_HUMAN Clusterin (Fragment) OS=Homo sapiens GN=CLU PE=1 SV=1;tr|H0YC35|H0YC35_HUMAN Clusterin (Fragment) OS=Homo sapiens GN=CLU PE=1 SV=1;tr|E7ERK6|E7ERK6_HUMAN Clusterin (Frag	14	20	20	20	42.1	52.494	28403000000	25787000000	21774000000	22269000000	27339000000	27036000000	22847000000	22936000000	36772000000	33604000000	22691000000	39748000000	32521000000	27569000000	29035000000	26893000000	33388000000
sp|P10643|CO7_HUMAN;tr|A8K2T4|A8K2T4_HUMAN;tr|Q05CI3|Q05CI3_HUMAN;tr|B2RD89|B2RD89_HUMAN	P10643	C7	sp|P10643|CO7_HUMAN Complement component C7 OS=Homo sapiens GN=C7 PE=1 SV=2;tr|A8K2T4|A8K2T4_HUMAN cDNA FLJ78207, highly similar to Human complement protein component C7 mRNA OS=Homo sapiens PE=2 SV=1	4	40	40	2	59.5	93.517	19801000000	22939000000	23067000000	19729000000	24669000000	32943000000	26944000000	39556000000	20327000000	18141000000	13864000000	28261000000	24758000000	28021000000	21401000000	36655000000	27981000000
sp|P0DP09|KV113_HUMAN;sp|A0A0B4J2D9|KVD13_HUMAN	P0DP09	IGKV1-13	sp|P0DP09|KV113_HUMAN Immunoglobulin kappa variable 1-13 OS=Homo sapiens GN=IGKV1-13 PE=3 SV=1;sp|A0A0B4J2D9|KVD13_HUMAN Immunoglobulin kappa variable 1D-13 OS=Homo sapiens GN=IGKV1D-13 PE=3 SV=1	2	1	1	1	13.7	12.569	0	0	0	0	0	0	0	0	0	0	0	0	0	4647100	0	0	0
sp|P0DOX7|IGK_HUMAN;sp|P01602|KV105_HUMAN	P0DOX7		sp|P0DOX7|IGK_HUMAN Immunoglobulin kappa light chain OS=Homo sapiens PE=1 SV=1	2	8	3	1	53.7	23.379	882130000	842990000	1147600000	437380000	407280000	519510000	220000000	735020000	527150000	459840000	282330000	279870000	972040000	1355500000	440800000	257900000	461870000
sp|P0DOX6|IGM_HUMAN	P0DOX6		sp|P0DOX6|IGM_HUMAN Immunoglobulin mu heavy chain OS=Homo sapiens PE=1 SV=1	1	18	1	0	40.3	63.371	0	0	0	0	0	0	0	0	0	0	0	0	0	0	0	0	64122000
sp|P0DOX5|IGG1_HUMAN	P0DOX5		sp|P0DOX5|IGG1_HUMAN Immunoglobulin gamma-1 heavy chain OS=Homo sapiens PE=1 SV=1	1	12	2	1	37.4	48.986	106840000	0	0	0	0	58170000	0	0	0	0	0	0	0	0	0	0	0
sp|P0DOX3|IGD_HUMAN;sp|P01880|IGHD_HUMAN;tr|A0A0A0MS09|A0A0A0MS09_HUMAN	P0DOX3	IGHD	sp|P0DOX3|IGD_HUMAN Immunoglobulin delta heavy chain OS=Homo sapiens PE=1 SV=1;sp|P01880|IGHD_HUMAN Immunoglobulin heavy constant delta OS=Homo sapiens GN=IGHD PE=1 SV=3;tr|A0A0A0MS09|A0A0A0MS09_HUMAN Immunoglobulin heavy constant delta (Fragment) OS=Homo	3	17	17	1	39.5	56.224	5064600000	3487000000	6610200000	2757600000	8339800000	2490900000	2275400000	39621000000	2732300000	1811300000	76540000	0	4573800000	7896400000	1927500000	719880000	0
sp|P0DOX2|IGA2_HUMAN	P0DOX2		sp|P0DOX2|IGA2_HUMAN Immunoglobulin alpha-2 heavy chain OS=Homo sapiens PE=1 SV=1	1	16	7	3	52.5	48.462	3217600000	1590000000	4301500000	1301700000	1085300000	1585200000	412590000	4010000000	2891700000	2614900000	566360000	338740000	641020000	4786100000	2024000000	55443000	2292000000
sp|P0DJI8|SAA1_HUMAN	P0DJI8	SAA1	sp|P0DJI8|SAA1_HUMAN Serum amyloid A-1 protein OS=Homo sapiens GN=SAA1 PE=1 SV=1	1	9	9	2	62.3	13.532	0	0	0	201290000	282720000	158310000	155520000	0	0	0	858070000	1122600000	798730000	0	0	0	3076600000
sp|P0C0L5|CO4B_HUMAN;tr|F5GXS0|F5GXS0_HUMAN;tr|A0A0G2JL54|A0A0G2JL54_HUMAN;tr|B4E344|B4E344_HUMAN;tr|B4DDH0|B4DDH0_HUMAN;tr|Q6U2M2|Q6U2M2_HUMAN	P0C0L5	C4B	sp|P0C0L5|CO4B_HUMAN Complement C4-B OS=Homo sapiens GN=C4B PE=1 SV=2;tr|F5GXS0|F5GXS0_HUMAN Complement C4-B OS=Homo sapiens GN=C4B PE=1 SV=1;tr|A0A0G2JL54|A0A0G2JL54_HUMAN Complement C4-B OS=Homo sapiens GN=C4B_2 PE=1 SV=1	6	93	93	0	65.7	192.75	302200000000	332220000000	282280000000	375820000000	350510000000	263330000000	403880000000	315420000000	249710000000	381040000000	314020000000	315280000000	213480000000	247620000000	381820000000	201170000000	304110000000
sp|P0C0L4|CO4A_HUMAN;tr|B4DIE5|B4DIE5_HUMAN;CON__ENSEMBL:ENSBTAP00000007350;CON__P01030;tr|Q9UM89|Q9UM89_HUMAN;tr|Q6U2E0|Q6U2E0_HUMAN;tr|Q6U2K2|Q6U2K2_HUMAN;tr|Q6U2H4|Q6U2H4_HUMAN;tr|Q6U2L6|Q6U2L6_HUMAN	P0C0L4	C4A	sp|P0C0L4|CO4A_HUMAN Complement C4-A OS=Homo sapiens GN=C4A PE=1 SV=2	9	93	4	1	65.7	192.78	4765900000	5914100000	4484400000	7664800000	7793800000	7734300000	9903600000	6770200000	3127700000	6296400000	7227000000	2668600000	2464700000	4264000000	8912000000	3208200000	6646600000
sp|P09871|C1S_HUMAN;tr|B3KNX0|B3KNX0_HUMAN;tr|A8K2N0|A8K2N0_HUMAN;tr|F8WCZ6|F8WCZ6_HUMAN;tr|A0A087X232|A0A087X232_HUMAN;tr|H0Y5D1|H0Y5D1_HUMAN;tr|F5H7T4|F5H7T4_HUMAN;tr|B5MCV4|B5MCV4_HUMAN	P09871	C1S	sp|P09871|C1S_HUMAN Complement C1s subcomponent OS=Homo sapiens GN=C1S PE=1 SV=1;tr|B3KNX0|B3KNX0_HUMAN cDNA FLJ30621 fis, clone CTONG2001681, highly similar to Complement C1s subcomponent (EC 3.4.21.42) OS=Homo sapiens PE=2 SV=1;tr|A8K2N0|A8K2N0_HUMAN cDN	8	29	29	28	51.6	76.684	20230000000	18099000000	19680000000	19362000000	20681000000	17392000000	24802000000	17076000000	18604000000	22966000000	19928000000	21992000000	15950000000	19688000000	18242000000	20976000000	22085000000
sp|P09619|PGFRB_HUMAN;tr|A8KAM8|A8KAM8_HUMAN	P09619	PDGFRB	sp|P09619|PGFRB_HUMAN Platelet-derived growth factor receptor beta OS=Homo sapiens GN=PDGFRB PE=1 SV=1;tr|A8KAM8|A8KAM8_HUMAN Platelet-derived growth factor receptor beta OS=Homo sapiens PE=2 SV=1	2	2	2	2	2.9	123.97	0	0	0	0	0	0	0	0	0	0	0	0	0	0	0	28018000	0
sp|P09486|SPRC_HUMAN;tr|D3DQH8|D3DQH8_HUMAN;tr|B2RDL6|B2RDL6_HUMAN;tr|B4DRV4|B4DRV4_HUMAN;tr|F5GY03|F5GY03_HUMAN;tr|E5RK62|E5RK62_HUMAN;tr|Q6QE20|Q6QE20_HUMAN;tr|F5H4E2|F5H4E2_HUMAN	P09486	SPARC	sp|P09486|SPRC_HUMAN SPARC OS=Homo sapiens GN=SPARC PE=1 SV=1;tr|D3DQH8|D3DQH8_HUMAN Secreted protein, acidic, cysteine-rich (Osteonectin), isoform CRA_a OS=Homo sapiens GN=SPARC PE=4 SV=1;tr|B2RDL6|B2RDL6_HUMAN cDNA, FLJ96669, highly similar to Homo sapie	8	14	14	14	56.4	34.632	1211100000	997360000	983510000	1007000000	1263900000	734850000	1184000000	151450000	1008000000	130140000	1231600000	1445600000	969350000	582470000	1348000000	1252300000	1111100000
sp|P09172|DOPO_HUMAN;tr|Q5T382|Q5T382_HUMAN	P09172	DBH	sp|P09172|DOPO_HUMAN Dopamine beta-hydroxylase OS=Homo sapiens GN=DBH PE=1 SV=3	2	19	19	19	42.8	69.064	515750000	1223800000	1102800000	594480000	767760000	465520000	498060000	0	846450000	478290000	530610000	499450000	1615600000	587470000	851070000	1150400000	860740000
sp|P08697|A2AP_HUMAN;tr|A0A0G2JPA8|A0A0G2JPA8_HUMAN;tr|C9JMH6|C9JMH6_HUMAN;tr|A0A0J9YY65|A0A0J9YY65_HUMAN;CON__P28800	P08697	SERPINF2	sp|P08697|A2AP_HUMAN Alpha-2-antiplasmin OS=Homo sapiens GN=SERPINF2 PE=1 SV=3;tr|A0A0G2JPA8|A0A0G2JPA8_HUMAN Alpha-2-antiplasmin OS=Homo sapiens GN=SERPINF2 PE=1 SV=1	5	23	23	14	56.4	54.565	28382000000	32063000000	28643000000	26678000000	28562000000	29944000000	27222000000	10897000000	25122000000	15319000000	24705000000	35502000000	20306000000	22009000000	22679000000	22024000000	16677000000
sp|P08637|FCG3A_HUMAN;tr|A0A1W2PQB1|A0A1W2PQB1_HUMAN;tr|H0Y755|H0Y755_HUMAN;tr|M9MML0|M9MML0_HUMAN;tr|Q9UN20|Q9UN20_HUMAN;tr|C9JC71|C9JC71_HUMAN;tr|A0A0S2Z3S7|A0A0S2Z3S7_HUMAN	P08637	FCGR3A	sp|P08637|FCG3A_HUMAN Low affinity immunoglobulin gamma Fc region receptor III-A OS=Homo sapiens GN=FCGR3A PE=1 SV=2;tr|A0A1W2PQB1|A0A1W2PQB1_HUMAN Fc of IgG low affinity IIIa receptor isoform 1 OS=Homo sapiens GN=FCGR3A PE=1 SV=1;tr|H0Y755|H0Y755_HUMAN Lo	7	5	5	3	17.3	29.089	220990000	176470000	321680000	269160000	248150000	413720000	147140000	318440000	182270000	263200000	337870000	281840000	246460000	306530000	145310000	264840000	275160000
sp|P08603|CFAH_HUMAN;tr|A0A024R962|A0A024R962_HUMAN;tr|A0A024R984|A0A024R984_HUMAN;tr|Q14006|Q14006_HUMAN;tr|A0A0D9SG88|A0A0D9SG88_HUMAN;tr|Q5TFM2|Q5TFM2_HUMAN;tr|W5U1X0|W5U1X0_HUMAN;tr|U5TZG9|U5TZG9_HUMAN;tr|Q8WW96|Q8WW96_HUMAN;tr|A0A087WYK9|A0A087WYK9_HUMAN;tr|Q6NSD3|Q6NSD3_HUMAN;sp|Q02985|FHR3_HUMAN	P08603	CFH	sp|P08603|CFAH_HUMAN Complement factor H OS=Homo sapiens GN=CFH PE=1 SV=4;tr|A0A024R962|A0A024R962_HUMAN HCG40889, isoform CRA_b OS=Homo sapiens GN=hCG_40889 PE=4 SV=1;tr|A0A024R984|A0A024R984_HUMAN HCG40889, isoform CRA_a OS=Homo sapiens GN=hCG_40889 PE=4	12	70	70	3	67.6	139.09	117630000000	125340000000	114080000000	110790000000	135380000000	137630000000	127850000000	101550000000	141160000000	99966000000	127430000000	156080000000	167890000000	120420000000	100010000000	127990000000	123880000000
sp|P08567|PLEK_HUMAN;tr|Q59GZ2|Q59GZ2_HUMAN	P08567	PLEK	sp|P08567|PLEK_HUMAN Pleckstrin OS=Homo sapiens GN=PLEK PE=1 SV=3;tr|Q59GZ2|Q59GZ2_HUMAN PLEK protein variant (Fragment) OS=Homo sapiens PE=2 SV=1	2	2	2	2	11.1	40.124	0	0	0	0	0	0	0	0	0	0	0	0	50544000	0	0	0	0
sp|P08185|CBG_HUMAN;tr|B2R9F2|B2R9F2_HUMAN;tr|G3V350|G3V350_HUMAN;tr|G3V4V7|G3V4V7_HUMAN	P08185	SERPINA6	sp|P08185|CBG_HUMAN Corticosteroid-binding globulin OS=Homo sapiens GN=SERPINA6 PE=1 SV=1;tr|B2R9F2|B2R9F2_HUMAN cDNA, FLJ94361, highly similar to Homo sapiens serine (or cysteine) proteinase inhibitor, clade A(alpha-1 antiproteinase, antitrypsin), member	4	10	10	10	37.3	45.14	10390000000	10295000000	9695900000	12169000000	12035000000	10078000000	10476000000	8098800000	7840900000	13570000000	8880600000	9933400000	9502500000	7634700000	11518000000	12089000000	12497000000
sp|P07360|CO8G_HUMAN;tr|Q5SQ08|Q5SQ08_HUMAN	P07360	C8G	sp|P07360|CO8G_HUMAN Complement component C8 gamma chain OS=Homo sapiens GN=C8G PE=1 SV=3;tr|Q5SQ08|Q5SQ08_HUMAN Complement component C8 gamma chain (Fragment) OS=Homo sapiens GN=C8G PE=1 SV=1	2	12	12	12	69.3	22.277	10822000000	10558000000	11918000000	11994000000	11457000000	12477000000	12315000000	8439000000	13297000000	15898000000	11933000000	13281000000	10172000000	10527000000	15182000000	10353000000	13668000000
sp|P07357|CO8A_HUMAN;tr|Q05CV2|Q05CV2_HUMAN	P07357	C8A	sp|P07357|CO8A_HUMAN Complement component C8 alpha chain OS=Homo sapiens GN=C8A PE=1 SV=2;tr|Q05CV2|Q05CV2_HUMAN C8A protein (Fragment) OS=Homo sapiens GN=C8A PE=2 SV=1	2	24	24	24	54.5	65.163	16275000000	17398000000	17825000000	18275000000	18837000000	17022000000	23448000000	14628000000	18009000000	24338000000	16766000000	20729000000	17839000000	18042000000	19076000000	16905000000	19952000000
sp|P06732|KCRM_HUMAN;tr|B2R892|B2R892_HUMAN;tr|B4DUP1|B4DUP1_HUMAN;tr|B4DNF8|B4DNF8_HUMAN;tr|H0YJG0|H0YJG0_HUMAN;tr|B4DP56|B4DP56_HUMAN;tr|V9HWH2|V9HWH2_HUMAN;tr|V9HW77|V9HW77_HUMAN;sp|P12277|KCRB_HUMAN;tr|A0A0S2Z471|A0A0S2Z471_HUMAN	P06732	CKM	sp|P06732|KCRM_HUMAN Creatine kinase M-type OS=Homo sapiens GN=CKM PE=1 SV=2;tr|B2R892|B2R892_HUMAN cDNA, FLJ93793, highly similar to Homo sapiens creatine kinase, muscle (CKM), mRNA OS=Homo sapiens PE=2 SV=1;tr|B4DUP1|B4DUP1_HUMAN cDNA FLJ57602, highly si	10	16	16	16	51.4	43.101	0	0	0	101490000	605750000	0	4461300000	0	0	46673000	0	86091000	243270000	0	0	0	0
sp|P06727|APOA4_HUMAN;tr|Q13784|Q13784_HUMAN	P06727	APOA4	sp|P06727|APOA4_HUMAN Apolipoprotein A-IV OS=Homo sapiens GN=APOA4 PE=1 SV=3;tr|Q13784|Q13784_HUMAN APOA4 protein (Fragment) OS=Homo sapiens GN=APOA4 PE=2 SV=1	2	33	33	31	80.8	45.398	126030000000	122630000000	138910000000	107380000000	134440000000	139820000000	116950000000	185900000000	143670000000	136470000000	83819000000	51820000000	53018000000	108440000000	177170000000	162920000000	54838000000
sp|P06702|S10A9_HUMAN;tr|B2R4M6|B2R4M6_HUMAN	P06702	S100A9	sp|P06702|S10A9_HUMAN Protein S100-A9 OS=Homo sapiens GN=S100A9 PE=1 SV=1;tr|B2R4M6|B2R4M6_HUMAN Protein S100 OS=Homo sapiens PE=2 SV=1	2	7	7	7	70.2	13.242	275480000	129920000	364380000	451070000	404860000	73518000	1433900000	412700000	314960000	741960000	738180000	865400000	2081400000	839690000	252390000	816850000	326450000
sp|P06396|GELS_HUMAN;tr|A0A0A0MS51|A0A0A0MS51_HUMAN;tr|A0A0A0MT01|A0A0A0MT01_HUMAN;tr|B7Z6N2|B7Z6N2_HUMAN;tr|B7Z4U6|B7Z4U6_HUMAN;tr|A0A0U1RQL8|A0A0U1RQL8_HUMAN;tr|Q69YR8|Q69YR8_HUMAN;tr|V9H0U2|V9H0U2_HUMAN;tr|Q5T0H8|Q5T0H8_HUMAN;REV__tr|B4DX11|B4DX11_HUMAN;REV__tr|B4E376|B4E376_HUMAN;REV__tr|H0YJM7|H0YJM7_HUMAN;REV__sp|Q6TDU7|CASC1_HUMAN;REV__tr|F8W8F9|F8W8F9_HUMAN	P06396	GSN	sp|P06396|GELS_HUMAN Gelsolin OS=Homo sapiens GN=GSN PE=1 SV=1;tr|A0A0A0MS51|A0A0A0MS51_HUMAN Gelsolin OS=Homo sapiens GN=GSN PE=1 SV=1;tr|A0A0A0MT01|A0A0A0MT01_HUMAN Gelsolin OS=Homo sapiens GN=GSN PE=1 SV=1;tr|B7Z6N2|B7Z6N2_HUMAN cDNA FLJ56154, highly si	14	41	41	2	69.4	85.696	53899000000	59604000000	71962000000	58847000000	67720000000	63906000000	57285000000	64433000000	68760000000	62851000000	59540000000	82733000000	59707000000	63735000000	53001000000	90428000000	46180000000
sp|P06312|KV401_HUMAN;tr|A0A1L2BU37|A0A1L2BU37_HUMAN	P06312	IGKV4-1	sp|P06312|KV401_HUMAN Immunoglobulin kappa variable 4-1 OS=Homo sapiens GN=IGKV4-1 PE=1 SV=1;tr|A0A1L2BU37|A0A1L2BU37_HUMAN Anti-staphylococcal enterotoxin D variable region kappa chain (Fragment) OS=Homo sapiens PE=2 SV=1	2	4	2	1	35.5	13.38	0	0	0	0	0	0	0	0	661120000	0	249770000	0	412170000	0	390180000	0	460390000
sp|P06276|CHLE_HUMAN;tr|D3DNN4|D3DNN4_HUMAN;tr|A0A024CIM4|A0A024CIM4_HUMAN;tr|F8WF14|F8WF14_HUMAN;tr|F8WEX7|F8WEX7_HUMAN;tr|H0Y885|H0Y885_HUMAN;tr|Q96HL2|Q96HL2_HUMAN;tr|H7C4Y0|H7C4Y0_HUMAN	P06276	BCHE	sp|P06276|CHLE_HUMAN Cholinesterase OS=Homo sapiens GN=BCHE PE=1 SV=1;tr|D3DNN4|D3DNN4_HUMAN Carboxylic ester hydrolase OS=Homo sapiens GN=BCHE PE=3 SV=1;tr|A0A024CIM4|A0A024CIM4_HUMAN Carboxylic ester hydrolase OS=Homo sapiens PE=3 SV=1;tr|F8WF14|F8WF14_H	8	20	20	20	37.2	68.417	3766800000	2956200000	3191300000	2856700000	2372300000	2081400000	2293000000	1633300000	3334000000	2420400000	3152100000	2858500000	2332000000	1712200000	2742000000	2294400000	2093100000
sp|P05556|ITB1_HUMAN;tr|H7C4N8|H7C4N8_HUMAN	P05556	ITGB1	sp|P05556|ITB1_HUMAN Integrin beta-1 OS=Homo sapiens GN=ITGB1 PE=1 SV=2;tr|H7C4N8|H7C4N8_HUMAN Integrin beta-1 (Fragment) OS=Homo sapiens GN=ITGB1 PE=1 SV=1	2	2	2	2	2.5	88.414	0	0	0	0	0	0	0	0	0	0	0	0	0	0	0	24008000	0
sp|P05546|HEP2_HUMAN;tr|Q8IVC0|Q8IVC0_HUMAN;CON__ENSEMBL:ENSBTAP00000018574	P05546	SERPIND1	sp|P05546|HEP2_HUMAN Heparin cofactor 2 OS=Homo sapiens GN=SERPIND1 PE=1 SV=3;tr|Q8IVC0|Q8IVC0_HUMAN Serpin peptidase inhibitor, clade D (Heparin cofactor), member 1 OS=Homo sapiens GN=SERPIND1 PE=2 SV=1	3	23	23	23	59.5	57.07	48440000000	37132000000	33662000000	43183000000	50810000000	37757000000	45593000000	25181000000	52668000000	34030000000	49188000000	52158000000	34921000000	34952000000	53942000000	22776000000	35429000000
sp|P05543|THBG_HUMAN;CON__Q9TT36	P05543	SERPINA7	sp|P05543|THBG_HUMAN Thyroxine-binding globulin OS=Homo sapiens GN=SERPINA7 PE=1 SV=2	2	18	18	18	51.8	46.324	7591500000	7446900000	7199200000	7607300000	7265900000	5539200000	7382100000	9000200000	5620300000	5100600000	8402400000	9734000000	7830100000	7693600000	5453900000	13072000000	7116700000
sp|P05164|PERM_HUMAN;tr|J3QSF7|J3QSF7_HUMAN	P05164	MPO	sp|P05164|PERM_HUMAN Myeloperoxidase OS=Homo sapiens GN=MPO PE=1 SV=1;tr|J3QSF7|J3QSF7_HUMAN Myeloperoxidase (Fragment) OS=Homo sapiens GN=MPO PE=1 SV=8	2	4	4	4	6	83.868	0	0	0	0	0	0	0	0	0	0	0	0	64476000	0	0	32975000	28358000
sp|P05160|F13B_HUMAN;CON__Q2TBQ1	P05160	F13B	sp|P05160|F13B_HUMAN Coagulation factor XIII B chain OS=Homo sapiens GN=F13B PE=1 SV=3	2	29	29	29	53.6	75.51	2433600000	2476200000	2936600000	3027200000	3008700000	3822300000	3653400000	3033800000	4312900000	3961100000	3777800000	5392100000	5243600000	3791900000	4624100000	5221500000	4916700000
sp|P05109|S10A8_HUMAN	P05109	S100A8	sp|P05109|S10A8_HUMAN Protein S100-A8 OS=Homo sapiens GN=S100A8 PE=1 SV=1	1	6	6	6	41.9	10.834	193040000	117020000	190650000	239430000	324900000	186180000	1064500000	392440000	351310000	649410000	964440000	1003200000	880190000	631380000	238540000	889150000	389160000
sp|P05090|APOD_HUMAN;tr|C9JF17|C9JF17_HUMAN;tr|B4DGC3|B4DGC3_HUMAN;tr|C9JX71|C9JX71_HUMAN;tr|F8WBT9|F8WBT9_HUMAN	P05090	APOD	sp|P05090|APOD_HUMAN Apolipoprotein D OS=Homo sapiens GN=APOD PE=1 SV=1;tr|C9JF17|C9JF17_HUMAN Apolipoprotein D (Fragment) OS=Homo sapiens GN=APOD PE=1 SV=1	5	7	7	7	34.9	21.275	930350000	1544500000	1290300000	1376300000	1561400000	2601300000	1813300000	2773200000	2691600000	2065500000	3640800000	1613000000	6490700000	3479500000	3037800000	2556100000	989010000
sp|P04433|KV311_HUMAN;sp|A0A0A0MRZ8|KVD11_HUMAN	P04433	IGKV3-11	sp|P04433|KV311_HUMAN Immunoglobulin kappa variable 3-11 OS=Homo sapiens GN=IGKV3-11 PE=1 SV=1;sp|A0A0A0MRZ8|KVD11_HUMAN Immunoglobulin kappa variable 3D-11 OS=Homo sapiens GN=IGKV3D-11 PE=3 SV=6	2	2	1	1	26.1	12.575	0	0	0	0	0	0	0	0	0	0	0	0	0	0	0	0	41166000
sp|P04430|KV116_HUMAN	P04430	IGKV1-16	sp|P04430|KV116_HUMAN Immunoglobulin kappa variable 1-16 OS=Homo sapiens GN=IGKV1-16 PE=1 SV=2	1	1	1	1	13.7	12.618	0	0	0	0	0	0	0	0	0	0	0	0	0	0	0	0	15888000
sp|P04275|VWF_HUMAN;tr|B4DMS3|B4DMS3_HUMAN;tr|H2DLA2|H2DLA2_HUMAN	P04275	VWF	sp|P04275|VWF_HUMAN von Willebrand factor OS=Homo sapiens GN=VWF PE=1 SV=4	3	106	2	2	49.3	309.26	0	0	0	0	0	13417000	0	0	0	601900000	0	50760000	0	0	0	0	0
sp|P04220|MUCB_HUMAN	P04220		sp|P04220|MUCB_HUMAN Ig mu heavy chain disease protein OS=Homo sapiens PE=1 SV=1	1	17	1	1	60.9	43.057	0	0	0	0	0	0	0	0	0	0	0	0	0	0	6553400	0	0
sp|P04196|HRG_HUMAN	P04196	HRG	sp|P04196|HRG_HUMAN Histidine-rich glycoprotein OS=Homo sapiens GN=HRG PE=1 SV=1	1	25	2	2	57.1	59.578	260960000	483110000	367340000	419930000	0	0	0	0	3007100000	0	2905900000	501740000	1671400000	3415700000	0	0	0
sp|P04066|FUCO_HUMAN;tr|B7Z362|B7Z362_HUMAN;tr|B5MDC5|B5MDC5_HUMAN	P04066	FUCA1	sp|P04066|FUCO_HUMAN Tissue alpha-L-fucosidase OS=Homo sapiens GN=FUCA1 PE=1 SV=4	3	4	4	4	9.9	53.688	41237000	39851000	46315000	37263000	40033000	50385000	42423000	74264000	51220000	71723000	48249000	31999000	46204000	56943000	57297000	63957000	35273000
sp|P04040|CATA_HUMAN;tr|B4DWK8|B4DWK8_HUMAN;tr|Q8TAK2|Q8TAK2_HUMAN;tr|A0A1C9J7V9|A0A1C9J7V9_HUMAN	P04040	CAT	sp|P04040|CATA_HUMAN Catalase OS=Homo sapiens GN=CAT PE=1 SV=3;tr|B4DWK8|B4DWK8_HUMAN Catalase OS=Homo sapiens PE=2 SV=1	4	21	21	21	50.7	59.755	750600000	963410000	804610000	316910000	323130000	365380000	471780000	1028000000	187800000	435580000	361980000	890370000	869300000	644040000	70622000	511530000	284140000
sp|P04003|C4BPA_HUMAN;tr|B4E1E1|B4E1E1_HUMAN;tr|A6PVY5|A6PVY5_HUMAN;tr|F2Z2V7|F2Z2V7_HUMAN;CON__Q28065	P04003	C4BPA	sp|P04003|C4BPA_HUMAN C4b-binding protein alpha chain OS=Homo sapiens GN=C4BPA PE=1 SV=2;tr|B4E1E1|B4E1E1_HUMAN cDNA FLJ51598, highly similar to C4b-binding protein alpha chain OS=Homo sapiens PE=2 SV=1	5	33	33	1	71.4	67.033	65320000000	75306000000	62507000000	61331000000	66886000000	59216000000	66816000000	37103000000	74183000000	52654000000	53204000000	74215000000	74343000000	58566000000	67198000000	52857000000	71483000000
sp|P03952|KLKB1_HUMAN;tr|H0YAC1|H0YAC1_HUMAN;tr|A8K9A9|A8K9A9_HUMAN;tr|C9J075|C9J075_HUMAN;tr|A0A0C4DGJ9|A0A0C4DGJ9_HUMAN;sp|P20718|GRAH_HUMAN	P03952	KLKB1	sp|P03952|KLKB1_HUMAN Plasma kallikrein OS=Homo sapiens GN=KLKB1 PE=1 SV=1;tr|H0YAC1|H0YAC1_HUMAN Plasma kallikrein (Fragment) OS=Homo sapiens GN=KLKB1 PE=1 SV=1;tr|A8K9A9|A8K9A9_HUMAN cDNA FLJ77744, highly similar to Homo sapiens kallikrein B, plasma (Fle	6	35	35	12	64.9	71.369	21685000000	21457000000	20958000000	23309000000	20948000000	18656000000	22727000000	10271000000	31064000000	25156000000	28117000000	24515000000	15959000000	15516000000	27957000000	16600000000	17407000000
sp|P03951|FA11_HUMAN;tr|D6RB32|D6RB32_HUMAN;tr|H0Y596|H0Y596_HUMAN;tr|X6R3B1|X6R3B1_HUMAN;tr|Q9UEG0|Q9UEG0_HUMAN;tr|Q96QS8|Q96QS8_HUMAN	P03951	F11	sp|P03951|FA11_HUMAN Coagulation factor XI OS=Homo sapiens GN=F11 PE=1 SV=1	6	30	30	30	62.1	70.108	1992300000	1841400000	1820500000	2175900000	1792200000	1629600000	2183400000	970090000	3007500000	2342600000	2324300000	2041400000	1897400000	2017000000	2469800000	1710600000	1627400000
sp|P02792|FRIL_HUMAN;tr|B1Q3B3|B1Q3B3_HUMAN;tr|Q6S4P3|Q6S4P3_HUMAN;tr|B1Q3B4|B1Q3B4_HUMAN;tr|B1Q387|B1Q387_HUMAN;tr|Q4FCH6|Q4FCH6_HUMAN	P02792	FTL	sp|P02792|FRIL_HUMAN Ferritin light chain OS=Homo sapiens GN=FTL PE=1 SV=2;tr|B1Q3B3|B1Q3B3_HUMAN Ferritin (Fragment) OS=Homo sapiens GN=FTL PE=3 SV=1;tr|Q6S4P3|Q6S4P3_HUMAN Ferritin OS=Homo sapiens GN=FTL PE=1 SV=1;tr|B1Q3B4|B1Q3B4_HUMAN Ferritin (Fragmen	6	5	5	5	37.1	20.019	0	81705000	52148000	59821000	88041000	113380000	58121000	82328000	58448000	117000000	237180000	80948000	168830000	82285000	42725000	0	0
sp|P02790|HEMO_HUMAN;tr|Q9BS19|Q9BS19_HUMAN;tr|B7Z8Q4|B7Z8Q4_HUMAN	P02790	HPX	sp|P02790|HEMO_HUMAN Hemopexin OS=Homo sapiens GN=HPX PE=1 SV=2;tr|Q9BS19|Q9BS19_HUMAN HPX protein OS=Homo sapiens GN=HPX PE=1 SV=1	3	32	32	32	74.7	51.676	222360000000	186610000000	199690000000	239000000000	214330000000	168430000000	207320000000	178370000000	164370000000	221780000000	219490000000	236680000000	212740000000	163870000000	230720000000	178760000000	208800000000
sp|P02776|PLF4_HUMAN;sp|P10720|PF4V_HUMAN	P02776	PF4	sp|P02776|PLF4_HUMAN Platelet factor 4 OS=Homo sapiens GN=PF4 PE=1 SV=2;sp|P10720|PF4V_HUMAN Platelet factor 4 variant OS=Homo sapiens GN=PF4V1 PE=1 SV=1	2	3	3	3	35.6	10.845	222370000	362160000	300730000	291770000	281700000	120350000	163970000	40502000	149220000	0	288290000	175880000	182470000	225370000	230990000	237040000	308780000
sp|P02775|CXCL7_HUMAN;tr|D3JV41|D3JV41_HUMAN;tr|D3JV42|D3JV42_HUMAN;tr|D3JV43|D3JV43_HUMAN	P02775	PPBP	sp|P02775|CXCL7_HUMAN Platelet basic protein OS=Homo sapiens GN=PPBP PE=1 SV=3;tr|D3JV41|D3JV41_HUMAN C-X-C motif chemokine (Fragment) OS=Homo sapiens PE=3 SV=1;tr|D3JV42|D3JV42_HUMAN C-X-C motif chemokine (Fragment) OS=Homo sapiens PE=3 SV=1;tr|D3JV43|D3J	4	8	8	8	47.7	13.894	17351000000	19846000000	17973000000	18333000000	19144000000	12392000000	21418000000	3674600000	17263000000	1430700000	19859000000	31152000000	18348000000	12740000000	20883000000	22946000000	23583000000
sp|P02765|FETUA_HUMAN;tr|B7Z8Q2|B7Z8Q2_HUMAN;tr|C9JV77|C9JV77_HUMAN;CON__P12763	P02765	AHSG	sp|P02765|FETUA_HUMAN Alpha-2-HS-glycoprotein OS=Homo sapiens GN=AHSG PE=1 SV=1;tr|B7Z8Q2|B7Z8Q2_HUMAN cDNA FLJ55606, highly similar to Alpha-2-HS-glycoprotein OS=Homo sapiens PE=2 SV=1;tr|C9JV77|C9JV77_HUMAN Alpha-2-HS-glycoprotein OS=Homo sapiens GN=AHSG	4	13	13	5	53.1	39.324	91083000000	83470000000	80094000000	74190000000	108870000000	81146000000	85807000000	66079000000	100360000000	106840000000	85104000000	99780000000	76362000000	88712000000	73392000000	118790000000	84585000000
sp|P02760|AMBP_HUMAN;tr|B7Z8R6|B7Z8R6_HUMAN;tr|S4R471|S4R471_HUMAN;tr|S4R3Y4|S4R3Y4_HUMAN;CON__P00978	P02760	AMBP	sp|P02760|AMBP_HUMAN Protein AMBP OS=Homo sapiens GN=AMBP PE=1 SV=1;tr|B7Z8R6|B7Z8R6_HUMAN cDNA FLJ51445, highly similar to AMBP protein OS=Homo sapiens PE=2 SV=1	5	14	14	12	49.4	38.999	34250000000	29795000000	31738000000	33772000000	37412000000	36955000000	38943000000	28980000000	26260000000	43556000000	36717000000	30860000000	32919000000	29140000000	46934000000	25155000000	35923000000
sp|P02751|FINC_HUMAN;tr|H0Y7Z1|H0Y7Z1_HUMAN;tr|Q6MZF4|Q6MZF4_HUMAN;tr|Q5CZ99|Q5CZ99_HUMAN;tr|A6YID6|A6YID6_HUMAN;tr|A6YID2|A6YID2_HUMAN;tr|A6YID4|A6YID4_HUMAN;tr|A6YID3|A6YID3_HUMAN;tr|O95617|O95617_HUMAN;tr|Q9UQS6|Q9UQS6_HUMAN;tr|Q7L553|Q7L553_HUMAN;tr|Q9H382|Q9H382_HUMAN;tr|A6YID7|A6YID7_HUMAN;tr|Q53S27|Q53S27_HUMAN;tr|O95608|O95608_HUMAN;tr|Q14328|Q14328_HUMAN;tr|Q14327|Q14327_HUMAN	P02751	FN1	sp|P02751|FINC_HUMAN Fibronectin OS=Homo sapiens GN=FN1 PE=1 SV=4	17	86	1	0	54.5	262.62	0	0	0	0	0	0	0	0	0	0	0	0	64114000	0	0	0	0
sp|P02750|A2GL_HUMAN;tr|B4E1I8|B4E1I8_HUMAN	P02750	LRG1	sp|P02750|A2GL_HUMAN Leucine-rich alpha-2-glycoprotein OS=Homo sapiens GN=LRG1 PE=1 SV=2;tr|B4E1I8|B4E1I8_HUMAN cDNA FLJ54228, highly similar to Leucine-rich alpha-2-glycoprotein OS=Homo sapiens PE=2 SV=1	2	14	1	1	52.4	38.177	1320000000	308520000	917170000	1570800000	390300000	387490000	2695100000	0	285380000	1246300000	399460000	0	1713600000	0	1096500000	1256900000	3807700000
sp|P02741|CRP_HUMAN;tr|Q5VVP7|Q5VVP7_HUMAN;tr|C9JRE9|C9JRE9_HUMAN	P02741	CRP	sp|P02741|CRP_HUMAN C-reactive protein OS=Homo sapiens GN=CRP PE=1 SV=1;tr|Q5VVP7|Q5VVP7_HUMAN C-reactive protein OS=Homo sapiens GN=CRP PE=1 SV=1	3	8	8	8	27.7	25.038	494850000	175770000	241550000	4878000000	1732700000	1813700000	2638400000	512890000	235480000	100600000	1229200000	874580000	242870000	85886000	207770000	878920000	10952000000
sp|P02671|FIBA_HUMAN;tr|A0A0S2Z3E8|A0A0S2Z3E8_HUMAN;tr|Q3KRA7|Q3KRA7_HUMAN;tr|Q6NSD8|Q6NSD8_HUMAN;tr|A0A087WUA0|A0A087WUA0_HUMAN;tr|A0A0S2Z3M3|A0A0S2Z3M3_HUMAN;tr|A0A0S2Z3P3|A0A0S2Z3P3_HUMAN;tr|Q8WW76|Q8WW76_HUMAN;tr|Q86Z09|Q86Z09_HUMAN;CON__P02672	P02671	FGA	sp|P02671|FIBA_HUMAN Fibrinogen alpha chain OS=Homo sapiens GN=FGA PE=1 SV=2;tr|A0A0S2Z3E8|A0A0S2Z3E8_HUMAN Fibrinogen alpha chain isoform 2 (Fragment) OS=Homo sapiens GN=FGA PE=2 SV=1	10	32	32	32	42.3	94.972	6199300000	6245100000	6856900000	6062700000	8532500000	7236900000	8843600000	13596000000	9831200000	12043000000	4971300000	8830600000	18913000000	16455000000	10699000000	35376000000	10514000000
sp|P01877|IGHA2_HUMAN	P01877	IGHA2	sp|P01877|IGHA2_HUMAN Immunoglobulin heavy constant alpha 2 OS=Homo sapiens GN=IGHA2 PE=1 SV=4	1	14	1	0	63.5	36.591	0	0	0	0	0	0	0	0	0	0	0	0	0	35219000	0	0	0
sp|P01871|IGHM_HUMAN;tr|A0A1B0GUU9|A0A1B0GUU9_HUMAN	P01871	IGHM	sp|P01871|IGHM_HUMAN Immunoglobulin heavy constant mu OS=Homo sapiens GN=IGHM PE=1 SV=4;tr|A0A1B0GUU9|A0A1B0GUU9_HUMAN Immunoglobulin heavy constant mu (Fragment) OS=Homo sapiens GN=IGHM PE=1 SV=1	2	23	23	2	66	49.439	67199000000	76394000000	86263000000	86144000000	48584000000	62869000000	46606000000	23985000000	62233000000	47681000000	39154000000	53532000000	97535000000	83715000000	79867000000	77932000000	103100000000
sp|P01860|IGHG3_HUMAN;tr|Q6N030|Q6N030_HUMAN;tr|Q5EBM2|Q5EBM2_HUMAN;tr|Q8NF17|Q8NF17_HUMAN;tr|Q86TT2|Q86TT2_HUMAN;tr|O95978|O95978_HUMAN	P01860	IGHG3	sp|P01860|IGHG3_HUMAN Immunoglobulin heavy constant gamma 3 OS=Homo sapiens GN=IGHG3 PE=1 SV=2;tr|Q6N030|Q6N030_HUMAN Uncharacterized protein OS=Homo sapiens GN=DKFZp686I15212 PE=1 SV=1;tr|Q5EBM2|Q5EBM2_HUMAN Uncharacterized protein OS=Homo sapiens PE=1 SV	6	17	17	9	65	41.287	79785000000	56570000000	87352000000	78553000000	66453000000	45495000000	35449000000	119730000000	125020000000	108370000000	124150000000	109680000000	81011000000	152640000000	91345000000	39359000000	53642000000
sp|P01854|IGHE_HUMAN	P01854	IGHE	sp|P01854|IGHE_HUMAN Immunoglobulin heavy constant epsilon OS=Homo sapiens GN=IGHE PE=1 SV=1	1	5	5	2	15.7	47.019	0	67927000	0	30616000	91623000	0	0	65139000	0	176040000	0	0	0	0	194440000	0	0
sp|P01833|PIGR_HUMAN	P01833	PIGR	sp|P01833|PIGR_HUMAN Polymeric immunoglobulin receptor OS=Homo sapiens GN=PIGR PE=1 SV=4	1	10	10	10	17.5	83.283	160830000	144780000	148340000	106030000	175470000	193030000	92919000	163660000	138840000	232620000	91537000	71148000	108300000	114780000	255380000	105880000	139670000
sp|P01817|HV205_HUMAN	P01817	IGHV2-5	sp|P01817|HV205_HUMAN Immunoglobulin heavy variable 2-5 OS=Homo sapiens GN=IGHV2-5 PE=1 SV=2	1	2	1	1	31.9	13.231	0	0	93872000	0	0	0	0	0	0	0	26924000	0	0	0	0	26751000	0
sp|P01766|HV313_HUMAN	P01766	IGHV3-13	sp|P01766|HV313_HUMAN Immunoglobulin heavy variable 3-13 OS=Homo sapiens GN=IGHV3-13 PE=1 SV=2	1	3	2	2	35.3	12.506	0	0	81935000	0	0	44556000	0	0	0	0	0	0	0	60840000	0	0	0
sp|P01591|IGJ_HUMAN;tr|D6RD17|D6RD17_HUMAN;tr|D6RHJ6|D6RHJ6_HUMAN;tr|C9JA05|C9JA05_HUMAN	P01591	JCHAIN	sp|P01591|IGJ_HUMAN Immunoglobulin J chain OS=Homo sapiens GN=JCHAIN PE=1 SV=4;tr|D6RD17|D6RD17_HUMAN Immunoglobulin J chain (Fragment) OS=Homo sapiens GN=JCHAIN PE=1 SV=8;tr|D6RHJ6|D6RHJ6_HUMAN Immunoglobulin J chain (Fragment) OS=Homo sapiens GN=JCHAIN P	4	7	7	7	64.2	18.098	5008800000	5089800000	5757500000	5213000000	4096300000	5580400000	2729100000	5107100000	4963300000	3113100000	3317800000	4037300000	6604000000	9677600000	5504800000	4873700000	6646400000
sp|P01031|CO5_HUMAN;tr|Q59GS8|Q59GS8_HUMAN	P01031	C5	sp|P01031|CO5_HUMAN Complement C5 OS=Homo sapiens GN=C5 PE=1 SV=4;tr|Q59GS8|Q59GS8_HUMAN Complement component 5 variant (Fragment) OS=Homo sapiens PE=2 SV=1	2	87	87	79	61.8	188.3	57288000000	47519000000	48502000000	63760000000	64802000000	71147000000	68546000000	55511000000	55277000000	65820000000	61638000000	78108000000	60709000000	59912000000	53095000000	58917000000	64446000000
sp|P01023|A2MG_HUMAN;tr|F8W7L3|F8W7L3_HUMAN;tr|H0YFH1|H0YFH1_HUMAN;tr|Q9BQ22|Q9BQ22_HUMAN	P01023	A2M	sp|P01023|A2MG_HUMAN Alpha-2-macroglobulin OS=Homo sapiens GN=A2M PE=1 SV=3	4	77	77	63	67.2	163.29	457510000000	468850000000	501480000000	429100000000	486630000000	427270000000	410750000000	402440000000	220550000000	355620000000	270990000000	483910000000	333930000000	349790000000	315860000000	445160000000	510830000000
sp|P00748|FA12_HUMAN;tr|Q96EF3|Q96EF3_HUMAN;tr|Q1JR85|Q1JR85_HUMAN	P00748	F12	sp|P00748|FA12_HUMAN Coagulation factor XII OS=Homo sapiens GN=F12 PE=1 SV=3	3	26	1	1	47	67.791	171800000	0	0	0	0	0	0	0	0	0	0	0	0	0	0	139670000	0
sp|P00747|PLMN_HUMAN;tr|B2R7F8|B2R7F8_HUMAN;tr|B4DPH4|B4DPH4_HUMAN;tr|Q68DS2|Q68DS2_HUMAN;tr|Q5TEH5|Q5TEH5_HUMAN;tr|A6PVI2|A6PVI2_HUMAN;tr|A0A0F7G8J1|A0A0F7G8J1_HUMAN;CON__P06868;tr|Q53QL7|Q53QL7_HUMAN;sp|Q02325|PLGB_HUMAN;tr|Q9UMI2|Q9UMI2_HUMAN;tr|Q9UE70|Q9UE70_HUMAN;sp|Q15195|PLGA_HUMAN	P00747	PLG	sp|P00747|PLMN_HUMAN Plasminogen OS=Homo sapiens GN=PLG PE=1 SV=2;tr|B2R7F8|B2R7F8_HUMAN Plasminogen OS=Homo sapiens PE=2 SV=1	13	58	58	58	77.9	90.568	114690000000	126390000000	119570000000	121930000000	134990000000	128680000000	129930000000	38782000000	113980000000	79149000000	128980000000	172560000000	101670000000	91752000000	122170000000	96871000000	87660000000
sp|P00739|HPTR_HUMAN;tr|A0A0A0MRD9|A0A0A0MRD9_HUMAN;tr|Q14552|Q14552_HUMAN	P00739	HPR	sp|P00739|HPTR_HUMAN Haptoglobin-related protein OS=Homo sapiens GN=HPR PE=2 SV=2;tr|A0A0A0MRD9|A0A0A0MRD9_HUMAN Haptoglobin-related protein OS=Homo sapiens GN=HPR PE=1 SV=1	3	20	6	6	54	39.029	951370000	452690000	728360000	909460000	975430000	539540000	579160000	428360000	1652300000	747580000	930320000	828850000	1340300000	907230000	1180900000	483030000	1308100000
sp|P00738|HPT_HUMAN;tr|J3QR68|J3QR68_HUMAN;tr|H0Y300|H0Y300_HUMAN;tr|A0A0C4DGL8|A0A0C4DGL8_HUMAN;tr|J3QLC9|J3QLC9_HUMAN;tr|Q6NSB4|Q6NSB4_HUMAN;tr|A0A087WU08|A0A087WU08_HUMAN;tr|Q6PEJ8|Q6PEJ8_HUMAN;tr|B3KP77|B3KP77_HUMAN;tr|H3BS21|H3BS21_HUMAN;tr|J3KRH2|J3KRH2_HUMAN;tr|J3KTC3|J3KTC3_HUMAN;tr|J3KSV1|J3KSV1_HUMAN;tr|J3QQI8|J3QQI8_HUMAN;tr|H3BMJ7|H3BMJ7_HUMAN	P00738	HP	sp|P00738|HPT_HUMAN Haptoglobin OS=Homo sapiens GN=HP PE=1 SV=1;tr|J3QR68|J3QR68_HUMAN Haptoglobin (Fragment) OS=Homo sapiens GN=HP PE=1 SV=1;tr|H0Y300|H0Y300_HUMAN Haptoglobin OS=Homo sapiens GN=HP PE=1 SV=4;tr|A0A0C4DGL8|A0A0C4DGL8_HUMAN Haptoglobin OS=H	15	28	28	10	65.3	45.205	211370000000	141960000000	105000000000	110690000000	117750000000	135820000000	258620000000	31149000000	139280000000	5756300000	226550000000	81782000000	61450000000	43444000000	167740000000	4784300000	117550000000
sp|P00734|THRB_HUMAN;tr|B4DDT3|B4DDT3_HUMAN;tr|E9PIT3|E9PIT3_HUMAN;tr|Q69EZ8|Q69EZ8_HUMAN;tr|C9JV37|C9JV37_HUMAN;CON__P00735;tr|Q86WA1|Q86WA1_HUMAN;tr|Q8TD58|Q8TD58_HUMAN;tr|Q15253|Q15253_HUMAN	P00734	F2	sp|P00734|THRB_HUMAN Prothrombin OS=Homo sapiens GN=F2 PE=1 SV=2;tr|B4DDT3|B4DDT3_HUMAN cDNA FLJ54622, highly similar to Prothrombin (EC 3.4.21.5) OS=Homo sapiens PE=2 SV=1;tr|E9PIT3|E9PIT3_HUMAN Prothrombin OS=Homo sapiens GN=F2 PE=1 SV=1;tr|Q69EZ8|Q69EZ8	9	36	36	36	59.5	70.036	57178000000	68497000000	57678000000	70071000000	69455000000	62778000000	70581000000	42740000000	80506000000	75337000000	76827000000	89628000000	62804000000	56311000000	74468000000	55703000000	63675000000
sp|O95497|VNN1_HUMAN;tr|B2RAN2|B2RAN2_HUMAN;sp|Q9NY84|VNN3_HUMAN	O95497	VNN1	sp|O95497|VNN1_HUMAN Pantetheinase OS=Homo sapiens GN=VNN1 PE=1 SV=2;tr|B2RAN2|B2RAN2_HUMAN cDNA, FLJ95014, highly similar to Homo sapiens vanin 1 (VNN1), mRNA OS=Homo sapiens PE=2 SV=1	3	7	7	7	17.2	57.011	41865000	70520000	39469000	60431000	39374000	44032000	25988000	0	80825000	74568000	137610000	54925000	93172000	43990000	45318000	0	68927000
sp|O95479|G6PE_HUMAN;tr|R4GMU1|R4GMU1_HUMAN	O95479	H6PD	sp|O95479|G6PE_HUMAN GDH/6PGL endoplasmic bifunctional protein OS=Homo sapiens GN=H6PD PE=1 SV=2;tr|R4GMU1|R4GMU1_HUMAN GDH/6PGL endoplasmic bifunctional protein OS=Homo sapiens GN=H6PD PE=1 SV=1	2	8	8	8	12.1	88.892	34746000	0	0	0	34682000	40062000	0	37935000	0	38143000	48155000	47087000	0	0	0	39823000	32997000
sp|O95445|APOM_HUMAN;tr|I2D5J2|I2D5J2_HUMAN;tr|I2D5I8|I2D5I8_HUMAN	O95445	APOM	sp|O95445|APOM_HUMAN Apolipoprotein M OS=Homo sapiens GN=APOM PE=1 SV=2	3	10	10	2	67	21.253	1442000000	1910700000	1052900000	1475000000	1527700000	1385400000	1424800000	1930000000	2140200000	3198500000	3317900000	1373400000	2937600000	2089100000	2338500000	1498800000	1155900000
sp|O75882|ATRN_HUMAN;tr|B4DZ36|B4DZ36_HUMAN	O75882	ATRN	sp|O75882|ATRN_HUMAN Attractin OS=Homo sapiens GN=ATRN PE=1 SV=2;tr|B4DZ36|B4DZ36_HUMAN cDNA FLJ58441, highly similar to Attractin OS=Homo sapiens PE=2 SV=1	2	39	39	39	33.1	158.54	8704300000	10780000000	9033200000	10578000000	10935000000	10576000000	8944800000	9293100000	11972000000	12474000000	11544000000	11741000000	9917900000	7499200000	10236000000	10699000000	9353700000
sp|O75636|FCN3_HUMAN;tr|Q6UXM4|Q6UXM4_HUMAN;tr|Q6UY50|Q6UY50_HUMAN	O75636	FCN3	sp|O75636|FCN3_HUMAN Ficolin-3 OS=Homo sapiens GN=FCN3 PE=1 SV=2;tr|Q6UXM4|Q6UXM4_HUMAN Ficolin (Collagen/fibrinogen domain containing) 3 (Hakata antigen), isoform CRA_b OS=Homo sapiens GN=FCN3 PE=2 SV=1;tr|Q6UY50|Q6UY50_HUMAN NL3 OS=Homo sapiens GN=UNQ172	3	13	13	13	53.8	32.903	8095400000	6003600000	5993000000	8644500000	9315000000	5811700000	8453900000	6566900000	7149100000	6271200000	8414900000	11646000000	8983800000	6720100000	4073600000	5260400000	7705500000
sp|O43866|CD5L_HUMAN	O43866	CD5L	sp|O43866|CD5L_HUMAN CD5 antigen-like OS=Homo sapiens GN=CD5L PE=1 SV=1	1	18	18	18	60.5	38.087	5021800000	6418500000	7786600000	7522100000	4573000000	6586800000	4460400000	5516000000	6247000000	5069900000	4293400000	4612500000	10717000000	7689700000	6763900000	6870400000	8985300000
sp|O43157|PLXB1_HUMAN	O43157	PLXNB1	sp|O43157|PLXB1_HUMAN Plexin-B1 OS=Homo sapiens GN=PLXNB1 PE=1 SV=3	1	2	2	2	1.5	232.3	0	0	0	0	0	0	0	0	0	0	0	0	0	17013000	0	0	0
sp|O00391|QSOX1_HUMAN;tr|A0A140VKE5|A0A140VKE5_HUMAN;tr|A8K477|A8K477_HUMAN;tr|A8K4C2|A8K4C2_HUMAN;tr|Q13876|Q13876_HUMAN;tr|A8MXT8|A8MXT8_HUMAN	O00391	QSOX1	sp|O00391|QSOX1_HUMAN Sulfhydryl oxidase 1 OS=Homo sapiens GN=QSOX1 PE=1 SV=3;tr|A0A140VKE5|A0A140VKE5_HUMAN Sulfhydryl oxidase OS=Homo sapiens GN=QSCN6 PE=2 SV=1;tr|A8K477|A8K477_HUMAN Sulfhydryl oxidase OS=Homo sapiens PE=2 SV=1;tr|A8K4C2|A8K4C2_HUMAN Su	6	25	25	25	41.5	82.577	1219600000	1128300000	1274000000	1303900000	1279400000	1593500000	1122200000	1345700000	1197400000	1340200000	1112500000	1386500000	1205800000	1306500000	1182600000	1808500000	1177900000
sp|O00187|MASP2_HUMAN	O00187	MASP2	sp|O00187|MASP2_HUMAN Mannan-binding lectin serine protease 2 OS=Homo sapiens GN=MASP2 PE=1 SV=4	1	15	15	15	30.6	75.702	487590000	410420000	362940000	548530000	526320000	471210000	516120000	330110000	486710000	529120000	534280000	605380000	501720000	347510000	506320000	331520000	431400000
sp|A6NCN2|KR87P_HUMAN	A6NCN2	KRT87P	sp|A6NCN2|KR87P_HUMAN Putative keratin-87 protein OS=Homo sapiens GN=KRT87P PE=5 SV=4	1	18	2	2	48.2	29.117	0	0	2346200000	0	0	0	0	0	0	0	0	0	0	0	0	0	149730000
sp|A2NJV5|KV229_HUMAN;sp|A0A075B6S2|KVD29_HUMAN;sp|A0A0A0MRZ7|KVD26_HUMAN	A2NJV5	IGKV2-29	sp|A2NJV5|KV229_HUMAN Immunoglobulin kappa variable 2-29 OS=Homo sapiens GN=IGKV2-29 PE=3 SV=2;sp|A0A075B6S2|KVD29_HUMAN Immunoglobulin kappa variable 2D-29 OS=Homo sapiens GN=IGKV2D-29 PE=3 SV=1;sp|A0A0A0MRZ7|KVD26_HUMAN Immunoglobulin kappa variable 2D-2	3	3	2	1	25.8	13.085	370640000	0	294280000	0	0	242330000	0	0	0	0	139210000	0	0	811920000	197010000	0	205260000
sp|A0M8Q6|IGLC7_HUMAN;tr|A2NU33|A2NU33_HUMAN;tr|V9GZF7|V9GZF7_HUMAN	A0M8Q6	IGLC7	sp|A0M8Q6|IGLC7_HUMAN Immunoglobulin lambda constant 7 OS=Homo sapiens GN=IGLC7 PE=1 SV=3	3	4	2	1	49.1	11.253	0	0	0	0	0	0	0	0	0	0	0	0	174820000	101460000	0	0	0
sp|A0A0J9YVY3|HV741_HUMAN	A0A0J9YVY3	IGHV7-4-1	sp|A0A0J9YVY3|HV741_HUMAN Immunoglobulin heavy variable 7-4-1 OS=Homo sapiens GN=IGHV7-4-1 PE=3 SV=1	1	2	1	1	34.2	12.848	0	0	0	0	0	0	0	0	0	0	0	0	13134000	0	0	0	0
sp|A0A0C4DH39|HV158_HUMAN	A0A0C4DH39	IGHV1-58	sp|A0A0C4DH39|HV158_HUMAN Immunoglobulin heavy variable 1-58 OS=Homo sapiens GN=IGHV1-58 PE=3 SV=1	1	1	1	1	12.8	13.005	0	0	0	0	0	0	0	0	0	0	0	0	0	27495000	0	0	0
sp|A0A0C4DH38|HV551_HUMAN;tr|A0A0F7TB04|A0A0F7TB04_HUMAN	A0A0C4DH38	IGHV5-51	sp|A0A0C4DH38|HV551_HUMAN Immunoglobulin heavy variable 5-51 OS=Homo sapiens GN=IGHV5-51 PE=3 SV=1;tr|A0A0F7TB04|A0A0F7TB04_HUMAN IGHV5-51 protein (Fragment) OS=Homo sapiens GN=IGHV5-51 PE=4 SV=1	2	4	2	0	47	12.674	259620000	290960000	390350000	307700000	197340000	491990000	130520000	279020000	643800000	341430000	205180000	143230000	660060000	698630000	272090000	151740000	274080000
sp|A0A0C4DH33|HV124_HUMAN;tr|A0A109PT03|A0A109PT03_HUMAN	A0A0C4DH33	IGHV1-24	sp|A0A0C4DH33|HV124_HUMAN Immunoglobulin heavy variable 1-24 OS=Homo sapiens GN=IGHV1-24 PE=3 SV=1;tr|A0A109PT03|A0A109PT03_HUMAN GCT-A9 heavy chain variable region (Fragment) OS=Homo sapiens PE=2 SV=1	2	1	1	1	17.1	12.824	0	0	0	0	0	0	0	0	0	0	0	0	0	0	0	0	0
sp|A0A0C4DH29|HV103_HUMAN;tr|A2N7P4|A2N7P4_HUMAN	A0A0C4DH29	IGHV1-3	sp|A0A0C4DH29|HV103_HUMAN Immunoglobulin heavy variable 1-3 OS=Homo sapiens GN=IGHV1-3 PE=3 SV=1;tr|A2N7P4|A2N7P4_HUMAN Immunoglobulin mu-chain D-J4-region (Fragment) OS=Homo sapiens GN=IGHM PE=4 SV=1	2	2	1	1	22.2	13.008	38165000	40024000	73528000	73794000	0	90062000	0	118890000	73352000	50329000	0	0	120320000	74124000	0	26149000	82091000
sp|A0A0C4DH25|KVD20_HUMAN	A0A0C4DH25	IGKV3D-20	sp|A0A0C4DH25|KVD20_HUMAN Immunoglobulin kappa variable 3D-20 OS=Homo sapiens GN=IGKV3D-20 PE=3 SV=1	1	3	1	1	27.6	12.515	0	0	0	0	0	0	0	0	0	0	0	0	0	0	0	0	77883000
sp|A0A0C4DH24|KV621_HUMAN	A0A0C4DH24	IGKV6-21	sp|A0A0C4DH24|KV621_HUMAN Immunoglobulin kappa variable 6-21 OS=Homo sapiens GN=IGKV6-21 PE=3 SV=1	1	2	1	1	28.9	12.43	0	0	0	0	0	0	0	0	0	0	0	0	0	0	0	0	7017000
sp|A0A0B4J1X8|HV343_HUMAN	A0A0B4J1X8	IGHV3-43	sp|A0A0B4J1X8|HV343_HUMAN Immunoglobulin heavy variable 3-43 OS=Homo sapiens GN=IGHV3-43 PE=3 SV=1	1	3	1	1	34.7	13.077	0	0	0	0	0	0	0	0	0	0	0	0	0	9062600	0	0	0
sp|A0A0B4J1X5|HV374_HUMAN;tr|A2J1N0|A2J1N0_HUMAN	A0A0B4J1X5	IGHV3-74	sp|A0A0B4J1X5|HV374_HUMAN Immunoglobulin heavy variable 3-74 OS=Homo sapiens GN=IGHV3-74 PE=3 SV=1;tr|A2J1N0|A2J1N0_HUMAN Rheumatoid factor RF-IP14 (Fragment) OS=Homo sapiens PE=2 SV=1	2	4	2	1	37.6	12.839	0	0	0	0	0	0	0	0	0	0	0	0	0	0	0	0	188470000
sp|A0A0B4J1V2|HV226_HUMAN;tr|O43234|O43234_HUMAN;tr|A0A0F7SYT0|A0A0F7SYT0_HUMAN;tr|A0A0X9SZU9|A0A0X9SZU9_HUMAN	A0A0B4J1V2	IGHV2-26	sp|A0A0B4J1V2|HV226_HUMAN Immunoglobulin heavy variable 2-26 OS=Homo sapiens GN=IGHV2-26 PE=3 SV=1;tr|O43234|O43234_HUMAN Rheumatoid factor RF-ET13 (Fragment) OS=Homo sapiens PE=2 SV=1;tr|A0A0F7SYT0|A0A0F7SYT0_HUMAN IGHV2-26 protein (Fragment) OS=Homo sapi	4	2	2	2	24.4	13.182	0	0	0	40865000	0	0	0	0	0	30651000	0	0	0	0	60858000	18245000	75495000
sp|A0A0B4J1U7|HV601_HUMAN;tr|Q9UL75|Q9UL75_HUMAN;tr|A2N0T4|A2N0T4_HUMAN;tr|A2N0T7|A2N0T7_HUMAN;tr|A2N0T9|A2N0T9_HUMAN;tr|A2N0T5|A2N0T5_HUMAN;tr|A2N0U6|A2N0U6_HUMAN;tr|A2N0T8|A2N0T8_HUMAN;tr|A2N0T2|A2N0T2_HUMAN;tr|Q9UL74|Q9UL74_HUMAN;tr|A2N0T0|A2N0T0_HUMAN;tr|A2N0S6|A2N0S6_HUMAN;tr|A2N0U3|A2N0U3_HUMAN;tr|A0A0F7TBJ0|A0A0F7TBJ0_HUMAN;tr|A2N0U4|A2N0U4_HUMAN;tr|A2N0U2|A2N0U2_HUMAN;tr|A2N0U1|A2N0U1_HUM…	A0A0B4J1U7	IGHV6-1	sp|A0A0B4J1U7|HV601_HUMAN Immunoglobulin heavy variable 6-1 OS=Homo sapiens GN=IGHV6-1 PE=3 SV=1;tr|Q9UL75|Q9UL75_HUMAN Myosin-reactive immunoglobulin heavy chain variable region (Fragment) OS=Homo sapiens PE=2 SV=1;tr|A2N0T4|A2N0T4_HUMAN VH6DJ protein (Fr	22	3	3	2	31.4	13.481	561330000	361430000	566870000	512060000	301220000	224470000	166870000	203310000	449610000	418980000	323850000	261460000	303260000	1064000000	492260000	235300000	403160000
sp|A0A0A0MT36|KVD21_HUMAN;tr|A0A0C4DH26|A0A0C4DH26_HUMAN	A0A0A0MT36	IGKV6D-21	sp|A0A0A0MT36|KVD21_HUMAN Immunoglobulin kappa variable 6D-21 OS=Homo sapiens GN=IGKV6D-21 PE=3 SV=1;tr|A0A0C4DH26|A0A0C4DH26_HUMAN Immunoglobulin kappa variable 6D-41 (non-functional) (Fragment) OS=Homo sapiens GN=IGKV6D-41 PE=4 SV=1	2	2	2	1	28.9	12.34	95508000	0	91657000	0	0	88982000	0	0	0	0	0	0	0	69486000	0	0	0
sp|A0A0A0MS15|HV349_HUMAN;tr|Q0ZCH6|Q0ZCH6_HUMAN	A0A0A0MS15	IGHV3-49	sp|A0A0A0MS15|HV349_HUMAN Immunoglobulin heavy variable 3-49 OS=Homo sapiens GN=IGHV3-49 PE=1 SV=1;tr|Q0ZCH6|Q0ZCH6_HUMAN Immunglobulin heavy chain variable region (Fragment) OS=Homo sapiens PE=4 SV=1	2	4	3	3	37	13.056	215830000	175040000	235130000	101810000	105290000	126170000	57098000	221990000	156970000	107280000	0	0	140790000	220230000	103490000	71753000	100970000
sp|A0A0A0MS14|HV145_HUMAN	A0A0A0MS14	IGHV1-45	sp|A0A0A0MS14|HV145_HUMAN Immunoglobulin heavy variable 1-45 OS=Homo sapiens GN=IGHV1-45 PE=3 SV=1	1	1	1	1	9.4	13.508	0	0	0	0	0	0	0	0	0	0	0	0	0	0	0	0	23034000
sp|A0A087WSY4|HV432_HUMAN;tr|Q9UL73|Q9UL73_HUMAN	A0A087WSY4	IGHV4-30-2	sp|A0A087WSY4|HV432_HUMAN Immunoglobulin heavy variable 4-30-2 OS=Homo sapiens GN=IGHV4-30-2 PE=3 SV=1;tr|Q9UL73|Q9UL73_HUMAN Myosin-reactive immunoglobulin heavy chain variable region (Fragment) OS=Homo sapiens PE=2 SV=1	2	2	1	0	19.5	13.025	0	0	0	0	0	0	0	0	0	0	0	0	0	0	0	0	59376000
